# Supplementary material for: The phosphoproteomic responses of duck (Cairna moschata) to classical/novel duck reovirus infections in the spleen tissue
Source: Sci Rep. 2020 Sep 17;10:15315. doi: 10.1038/s41598-020-72311-0 (PMC7499213; doi:10.1038/s41598-020-72311-0)
Supplement: Supplementary file 1 — Supplementary Information 1. [file 41598_2020_72311_MOESM1_ESM.xlsx]

## Sheet: Title page
The phosphoproteomic responses of duck (Cairna moschata) to classical/novel duck reovirus infections in the spleen tissue
Tao Yun, Jionggang Hua, Weicheng Ye, Zheng Ni, Liu Chen, Cun Zhang *
Institute of Animal Husbandry and Veterinary Sciences, Zhejiang Academy of Agricultural Sciences, Hangzhou 310021, China
* Corresponding author:
Cun Zhang
Email Address: zhangcun@aliyun.com

## Sheet: Table S1
Table S1 The detailed information of all the identified peptides.
Protein accession	Position	Amino acid	Protein description	Gene name	Localization probability	PEP	Score	Modified sequence	Charge	Mass error [ppm]	MS/MS Count	CDRV1	CDRV2	CDRV3	NDRV1	NDRV2	NDRV3	con1	con2	con3	CDRV/con Ratio	CDRV/con P value	NDRV/con Ratio	NDRV/con P value	NDRV/CDRV Ratio	NDRV/CDRV P value
P01986	85	S	Hemoglobin subunit alpha-A OS=Anas platyrhynchos OX=8839 GN=HBAA PE=1 SV=2	HBAA	1	0.00103538	99.815	LS(1)DLHAQK	3	0.33071	2	0.776	0.857	0.825	1.06	1.702	1.79	0.865	0.837	1.025	0.901	0.21896	1.669	0.051418	1.852	0.025158
P01986	138	T	Hemoglobin subunit alpha-A OS=Anas platyrhynchos OX=8839 GN=HBAA PE=1 SV=2	HBAA	1	0.0021358	76.759	FMCAVGAVLT(1)AK	2	-0.056304	2	0.906	0.912	1.018	1.486	1.443	1.561	0.738	0.874	0.822	1.165	0.068799	1.845	0.00035653	1.583	0.0004802
P01986	9	T	Hemoglobin subunit alpha-A OS=Anas platyrhynchos OX=8839 GN=HBAA PE=1 SV=2	HBAA	1	1.2298e-05	131.56	VLSAADKT(1)NVK	4	0.53846	4	0.752	0.899	0.79	1.826	1.854	2.353	0.632	0.643	0.651	1.267	0.0122245	3.132	0.0052443	2.472	0.00077679
P02114	50	S	Hemoglobin subunit beta OS=Anas platyrhynchos OX=8839 GN=HBB PE=1 SV=2	HBB	0.952706	3.39516e-12	140.51	FFASFGNLS(0.953)S(0.047)PTAILGNPMVR	4	-0.24951	2	0.724	0.859	0.877	2.285	1.738	2.369	0.411	0.572	0.766	1.407	0.123535	3.655	0.0029841	2.598	0.0011798
P02114	39	T	Hemoglobin subunit beta OS=Anas platyrhynchos OX=8839 GN=HBB PE=1 SV=2	HBB	0.998465	0.0140713	62.338	LLIVY(0.002)PWT(0.998)QR	3	-0.28997	1	0.694	1.583	0.662	1.08	1.27	1.058	0.917	0.675	1.353	0.998	0.89882	1.157	0.4308	1.16	0.47004
P02114	53	T	Hemoglobin subunit beta OS=Anas platyrhynchos OX=8839 GN=HBB PE=1 SV=2	HBB	0.452284	3.86394e-08	119.97	FFASFGNLS(0.095)S(0.452)PT(0.452)AILGNPMVR	2	0.14699	0
P02114	36	Y	Hemoglobin subunit beta OS=Anas platyrhynchos OX=8839 GN=HBB PE=1 SV=2	HBB	1	0.000287205	96.143	LLIVY(1)PWTQR	3	-0.126	1	0.553	1.08	1.142	1.512	0.847	1.63	0.839	1.148	0.804	0.994	0.87794	1.429	0.23286	1.437	0.29744
P02114	70	T	Hemoglobin subunit beta OS=Anas platyrhynchos OX=8839 GN=HBB PE=1 SV=2	HBB	0.836895	0.000459265	108.53	KVLT(0.837)S(0.163)FGDAVK	4	-1.0523	3	0.721	0.822	0.858	2.285	1.662	2.119	0.62	0.695	0.603	1.252	0.030198	3.163	0.00040432	2.526	0.00109553
P02114	71	S	Hemoglobin subunit beta OS=Anas platyrhynchos OX=8839 GN=HBB PE=1 SV=2	HBB	0.784014	1.44268e-07	139.66	VLT(0.216)S(0.784)FGDAVK	2	0.080739	6	0.715	0.773	0.824	2.467	1.663	2.196	0.577	0.61	0.667	1.247	0.0199159	3.412	0.00061683	2.736	0.0013041
P02114	51	S	Hemoglobin subunit beta OS=Anas platyrhynchos OX=8839 GN=HBB PE=1 SV=2	HBB	0.597866	3.39516e-12	140.51	FFASFGNLS(0.401)S(0.598)PT(0.001)AILGNPMVR	3	-0.084383	3	0.956	0.959	0.946	2.288	1.232	1.641	0.607	0.766	0.645	1.418	0.036744	2.557	0.0089621	1.804	0.089257
P02114	13	T	Hemoglobin subunit beta OS=Anas platyrhynchos OX=8839 GN=HBB PE=1 SV=2	HBB	1	0.00413719	95.264	QLIT(1)GLWGK	2	2.8067	2	0.697	0.828	0.853	2.765	1.821	2.261	0.459	0.513	0.538	1.575	0.0045182	4.534	0.00031868	2.879	0.00153671
P02114	5	T	Hemoglobin subunit beta OS=Anas platyrhynchos OX=8839 GN=HBB PE=1 SV=2	HBB	1	0.00414783	102.52	VHWT(1)AEEK	3	-0.13373	1	0.621	0.75	0.711	2.954	1.816	2.933	0.398	0.418	0.495	1.588	0.0058844	5.876	0.00054447	3.7	0.00165542
P04442	52	S	Hemoglobin subunit alpha-D OS=Anas platyrhynchos OX=8839 GN=HBAD PE=2 SV=1	HBAD	1	1.70292e-30	198.83	TYFPHFDLHPGS(1)EQVR	3	-0.059177	3	0.901	0.92	0.853	1.832	1.505	2.186	0.649	0.651	0.704	1.334	0.00116211	2.756	0.00083623	2.065	0.0029171
P04442	39	T	Hemoglobin subunit alpha-D OS=Anas platyrhynchos OX=8839 GN=HBAD PE=2 SV=1	HBAD	0.999985	0.00337472	95.273	MFLAYPQT(1)K	2	-0.17602	7	1.018	1.004	0.822	2.034	1.436	2.114	0.569	0.652	0.597	1.564	0.0050833	3.072	0.00101674	1.963	0.0092183
P04442	77	S	Hemoglobin subunit alpha-D OS=Anas platyrhynchos OX=8839 GN=HBAD PE=2 SV=1	HBAD	0.995789	1.1211e-08	121.98	S(0.004)LDNLS(0.996)QALSELSNLHAYNLR	3	-0.12695	1
P04442	36	Y	Hemoglobin subunit alpha-D OS=Anas platyrhynchos OX=8839 GN=HBAD PE=2 SV=1	HBAD	0.999991	0.000631915	95.741	MFLAY(1)PQTK	3	-0.12949	2	0.788	0.943	0.924	1.952	1.56	1.97	0.662	0.669	0.706	1.303	0.0120802	2.691	0.00023828	2.065	0.00161518
P04442	72	S	Hemoglobin subunit alpha-D OS=Anas platyrhynchos OX=8839 GN=HBAD PE=2 SV=1	HBAD	0.998587	1.10211e-12	141.23	S(0.999)LDNLS(0.001)QALSELSNLHAYNLR	3	-0.046641	1	1.153	1.063	0.931	1.587	1.116	1.566	0.714	0.91	0.652	1.383	0.048177	1.876	0.0146804	1.357	0.086663
P04442	26	S	Hemoglobin subunit alpha-D OS=Anas platyrhynchos OX=8839 GN=HBAD PE=2 SV=1	HBAD	1	2.15416e-09	129.46	VAGHQEEFGS(1)EALQR	3	0.83608	1	1.057	1.007	1.033	1.39	1.004	1.454	0.831	0.862	0.857	1.215	0.00042024	1.509	0.076697	1.242	0.2243
P04442	41	T	Hemoglobin subunit alpha-D OS=Anas platyrhynchos OX=8839 GN=HBAD PE=2 SV=1	HBAD	0.999848	7.67627e-11	141.31	T(1)YFPHFDLHPGSEQVR	3	0.29517	1
P13743	20	S	L-lactate dehydrogenase B chain OS=Anas platyrhynchos OX=8839 GN=LDHB PE=1 SV=2	LDHB	0.78656	0.00114274	67.234	LMTPVAAAS(0.019)AVPS(0.787)S(0.195)K	3	1.3541	2
P24058	16	S	Argininosuccinate lyase OS=Anas platyrhynchos OX=8839 GN=ASL2 PE=1 SV=4	ASL2	0.949618	1.46425e-05	118.76	FS(0.95)GS(0.036)T(0.015)DPIMEK	2	0.42479	3	1.498	1.416	1.494	1.212	0.978	1.023	0.527	0.569	0.728	2.417	0.00084341	1.762	0.0082156	0.729	0.0091644
R0J7S6	31	T	Acyl-CoA binding domain containing 6 (Fragment) OS=Anas platyrhynchos OX=8839 GN=ACBD6 PE=4 SV=1	ACBD6	0.561127	4.50594e-21	166.91	ALGDT(0.561)S(0.439)PHQAMQEYVATVK	3	0.45279	1	1.027	0.978	1.063	1.076	1.046	1.157	0.915	0.93	1.047	1.061	0.28464	1.134	0.071823	1.069	0.161202
R0J8F9	189	S	Mitogen-activated protein kinase 6 (Fragment) OS=Anas platyrhynchos OX=8839 GN=MAPK6 PE=4 SV=1	MAPK6	1	0.000180274	102.97	GHLS(1)EGLVTK	3	-0.15172	1	1.034	1.077	1.111	1.388	1.345	1.507	0.684	0.647	0.925	1.428	0.030982	1.879	0.0052158	1.316	0.0023363
R0J8S5	215	S	Afadin (Fragment) OS=Anas platyrhynchos OX=8839 GN=LOC101799402 PE=4 SV=1	LOC101799402	0.851269	0.00694678	59.728	S(0.001)S(0.001)DGRPDS(0.851)GGT(0.147)LR	2	0.5015	1	1.002	0.918	0.931	0.879	1.09	1.04	1.137	1.041	1.002	0.897	0.078722	0.946	0.48364	1.055	0.51472
R0J8S5	185	S	Afadin (Fragment) OS=Anas platyrhynchos OX=8839 GN=LOC101799402 PE=4 SV=1	LOC101799402	0.869568	0.010314	65.528	T(0.13)IS(0.87)NPEVVMK	2	0.25436	1
R0J9Y2	93	S	DEAF1, transcription factor (Fragment) OS=Anas platyrhynchos OX=8839 GN=DEAF1 PE=4 SV=1	DEAF1	0.962604	9.85531e-06	77.03	GPS(0.001)APLT(0.021)PGPQS(0.963)PPT(0.015)PLTSVQEK	4	-0.49327	1
R0J9Y2	355	S	DEAF1, transcription factor (Fragment) OS=Anas platyrhynchos OX=8839 GN=DEAF1 PE=4 SV=1	DEAF1	0.961858	5.21013e-14	147.35	AIS(0.962)PS(0.038)VVNGLEVTEQR	3	-0.088366	4	0.933	1.014	1.043	1.231	1.155	1.229	0.883	0.898	0.992	1.078	0.20068	1.304	0.0031614	1.209	0.0084991
R0J9Y5	151	S	Endoplasmic reticulum protein 29 (Fragment) OS=Anas platyrhynchos OX=8839 GN=ERP29 PE=4 SV=1	ERP29	0.999939	0.0299021	66.351	S(1)AEQYLK	2	3.367	1	1.064	1.073	1.006	1.468	1.287	1.386	0.793	0.748	0.796	1.345	0.00048312	1.772	0.000183608	1.318	0.0031175
R0JA55	8	S	Uncharacterized protein (Fragment) OS=Anas platyrhynchos OX=8839 GN=Anapl_13419 PE=4 SV=1	Anapl_13419	0.979318	5.33732e-05	121.56	RRPS(0.979)S(0.021)EEAAR	3	-0.20956	2	1.016	0.918	1.003	0.821	1.085	1.12	1.052	0.985	1.087	0.94	0.22414	0.969	0.71414	1.03	0.84616
R0JAB5	444	S	RIC8 guanine nucleotide exchange factor A (Fragment) OS=Anas platyrhynchos OX=8839 GN=RIC8A PE=4 SV=1	RIC8A	1	1.0849e-79	261.79	GLMAGGREEGEYS(1)EDEDT(0.99)DT(0.01)EEYK	3	-0.26595	5	1.215	1.072	1.226	1.107	0.872	1.019	0.888	0.831	0.937	1.323	0.0073582	1.129	0.20688	0.853	0.121141
R0JAB5	449	T	RIC8 guanine nucleotide exchange factor A (Fragment) OS=Anas platyrhynchos OX=8839 GN=RIC8A PE=4 SV=1	RIC8A	0.999694	1.0849e-79	261.79	EEGEYS(1)EDEDT(1)DTEEYKEAKPNINPVTGR	4	0.13147	4	1.131	1.044	1.16	1.156	0.894	1.039	0.915	0.871	0.97	1.21	0.0127593	1.121	0.24664	0.926	0.37334
R0JB99	15	S	Tetratricopeptide repeat domain 28 (Fragment) OS=Anas platyrhynchos OX=8839 GN=TTC28 PE=4 SV=1	TTC28	0.998667	0.00016678	102.64	S(0.999)PDS(0.001)PMLSK	2	1.0058	2	0.866	0.929	0.956	1.06	0.965	1.165	1.033	1.028	1.141	0.859	0.027964	0.996	0.93528	1.16	0.077501
R0JBH2	185	S	RAB8A, member RAS oncogene family (Fragment) OS=Anas platyrhynchos OX=8839 GN=RAB8A PE=4 SV=1	RAB8A	0.999865	9.42474e-14	151.96	KLEGNSPQGS(1)NQGVK	4	0.035801	2	1.081	0.98	1.214	0.943	0.904	1.007	1.01	0.95	0.973	1.117	0.17266	0.973	0.48162	0.871	0.124116
R0JBN2	147	S	MRG domain binding protein (Fragment) OS=Anas platyrhynchos OX=8839 GN=MRGBP PE=4 SV=1	MRGBP	0.991385	6.22801e-07	120.9	VLNANSNPS(0.008)S(0.991)PSAAK	3	0.070258	1
R0JC25	189	S	Ribosomal protein L15 (Fragment) OS=Anas platyrhynchos OX=8839 GN=RPL15 PE=3 SV=1	RPL15	0.997457	0.00449901	60.691	FHHT(0.003)IGGS(0.997)R	3	0.21956	1
R0JC25	36	S	Ribosomal protein L15 (Fragment) OS=Anas platyrhynchos OX=8839 GN=RPL15 PE=3 SV=1	RPL15	1	0.0082963	64.841	QLS(1)ALHR	3	-0.30728	1	1.612	1.275	1.482	0.74	0.943	1.053	0.54	0.816	0.791	2.035	0.0084214	1.274	0.21466	0.626	0.0191032
R0JCB3	131	S	Family with sequence similarity 162 member A (Fragment) OS=Anas platyrhynchos OX=8839 GN=FAM162A PE=4 SV=1	FAM162A	0.967744	0.000331918	81.879	HES(0.968)LT(0.032)SINLEK	3	-1.4883	1
R0JDK4	142	S	Non-specific serine/threonine protein kinase (Fragment) OS=Anas platyrhynchos OX=8839 GN=PAK2 PE=4 SV=1	PAK2	0.98368	1.03715e-31	189.86	YLS(0.984)FS(0.016)APEKDGFPSGTPTTNAK	3	0.26964	10	0.953	0.994	0.906	0.945	1.258	1.26	1.061	0.913	0.966	0.97	0.60458	1.178	0.21026	1.214	0.134941
R0JDK4	144	S	Non-specific serine/threonine protein kinase (Fragment) OS=Anas platyrhynchos OX=8839 GN=PAK2 PE=4 SV=1	PAK2	0.65361	0.000981905	82.417	YLS(0.346)FS(0.654)APEK	3	-0.17888	2	0.869	0.93	1.053	0.861	1.293	1.297	1.045	0.982	0.939	0.962	0.55408	1.164	0.38872	1.21	0.29738
R0JDK4	198	S	Non-specific serine/threonine protein kinase (Fragment) OS=Anas platyrhynchos OX=8839 GN=PAK2 PE=4 SV=1	PAK2	0.999366	0.000534601	68.074	S(0.999)VIDPIPAS(0.001)AGDTSVDSGTK	3	1.6506	1
R0JDK4	58	S	Non-specific serine/threonine protein kinase (Fragment) OS=Anas platyrhynchos OX=8839 GN=PAK2 PE=4 SV=1	PAK2	0.994719	0.000303527	93.839	IISIFS(0.995)GT(0.005)EK	3	-0.37336	1	0.84	0.699	0.684	0.993	1.005	1.223	1.202	1.331	1.065	0.618	0.0062754	0.895	0.29936	1.449	0.016843
R0JDK4	153	S	Non-specific serine/threonine protein kinase (Fragment) OS=Anas platyrhynchos OX=8839 GN=PAK2 PE=4 SV=1	PAK2	0.822163	1.06077e-05	82.126	YLS(0.941)FS(0.059)APEKDGFPS(0.822)GT(0.177)PT(0.001)TNAK	4	2.2073	3
R0JDL0	77	S	Inactive rhomboid protein (Fragment) OS=Anas platyrhynchos OX=8839 GN=RHBDF1 PE=3 SV=1	RHBDF1	0.804212	0.0163445	62.298	QT(0.053)S(0.804)IT(0.09)QT(0.053)IK	2	0.57195	1
R0JDL0	390	S	Inactive rhomboid protein (Fragment) OS=Anas platyrhynchos OX=8839 GN=RHBDF1 PE=3 SV=1	RHBDF1	0.99999	0.00263993	102.52	RIDS(1)YVK	2	0.23593	2
R0JDR4	9	S	Pterin-4 alpha-carbinolamine dehydratase 1 (Fragment) OS=Anas platyrhynchos OX=8839 GN=PCBD1 PE=3 SV=1	PCBD1	1	0.00210301	78.324	AHRLS(1)AEER	3	0.067598	1
R0JDS1	270	S	Kinase (Fragment) OS=Anas platyrhynchos OX=8839 GN=IPMK PE=3 SV=1	IPMK	0.9994	0.00170822	86.014	HHS(0.999)QLS(0.001)LK	2	-0.52861	4	0.533	0.633	0.721	0.857	0.894	1.072	1.398	1.465	1.234	0.461	0.00153657	0.689	0.0119352	1.496	0.021836
R0JDV1	59	S	Mitochondrial elongation factor 1 (Fragment) OS=Anas platyrhynchos OX=8839 GN=MIEF1 PE=4 SV=1	MIEF1	0.744564	0.00149557	88.803	AIS(0.001)APS(0.153)S(0.745)PT(0.102)R	2	-0.58434	1
R0JDV1	95	S	Mitochondrial elongation factor 1 (Fragment) OS=Anas platyrhynchos OX=8839 GN=MIEF1 PE=4 SV=1	MIEF1	0.915922	2.90396e-21	160.12	S(0.916)LQT(0.084)LPTDHSAADTDFFR	3	0.15849	3	1.044	1.02	1.106	1.395	1.193	1.284	0.758	0.902	0.824	1.276	0.0115631	1.559	0.0027624	1.221	0.0178566
R0JE41	250	S	Serum deprivation-response protein (Fragment) OS=Anas platyrhynchos OX=8839 GN=CAVIN2 PE=4 SV=1	CAVIN2	0.999821	1.81844e-54	211.19	NKPVSGEMEES(1)DEETTQAAVLQINQTA	3	0.59317	5	0.925	0.978	0.959	1.143	1.07	1.12	0.941	1.178	0.911	0.945	0.57244	1.1	0.28872	1.165	0.0039193
R0JE41	148	S	Serum deprivation-response protein (Fragment) OS=Anas platyrhynchos OX=8839 GN=CAVIN2 PE=4 SV=1	CAVIN2	1	0.0035697	73.386	EGES(1)PAEAEDR	2	0.093719	1
R0JE41	115	S	Serum deprivation-response protein (Fragment) OS=Anas platyrhynchos OX=8839 GN=CAVIN2 PE=4 SV=1	CAVIN2	0.971935	0.000891672	104.42	S(0.972)LT(0.028)VHHQK	3	1.2495	1
R0JE41	105	S	Serum deprivation-response protein (Fragment) OS=Anas platyrhynchos OX=8839 GN=CAVIN2 PE=4 SV=1	CAVIN2	1	0.00364101	74.165	IVS(1)PERR	3	-0.17277	1	0.723	0.796	0.659	0.691	1.462	1.194	1.182	1.259	1.142	0.608	0.00124484	0.934	0.66286	1.537	0.169417
R0JE41	20	S	Serum deprivation-response protein (Fragment) OS=Anas platyrhynchos OX=8839 GN=CAVIN2 PE=4 SV=1	CAVIN2	0.998151	6.26811e-10	131.33	EPVPS(0.998)IT(0.002)EGK	3	-0.40825	3	0.782	0.779	0.782	0.811	0.888	0.928	1.296	1.248	1.275	0.614	0.0005035	0.688	0.00079972	1.121	0.104655
R0JEI8	294	S	Zinc finger and BTB domain containing 46 (Fragment) OS=Anas platyrhynchos OX=8839 GN=ZBTB46 PE=4 SV=1	ZBTB46	0.402052	4.96244e-10	131.35	T(0.299)S(0.299)S(0.402)PMPSFLPASGWPYSSR	3	0.90391	0
R0JEI8	234	S	Zinc finger and BTB domain containing 46 (Fragment) OS=Anas platyrhynchos OX=8839 GN=ZBTB46 PE=4 SV=1	ZBTB46	0.945613	9.16514e-40	202.69	IKEEQVS(0.946)PS(0.054)HYGGSELHSAK	5	0.13228	2	0.939	0.949	0.897	0.757	0.732	0.765	1.288	1.168	1.186	0.765	0.00156128	0.619	0.000136686	0.809	0.00063709
R0JEI8	292	T	Zinc finger and BTB domain containing 46 (Fragment) OS=Anas platyrhynchos OX=8839 GN=ZBTB46 PE=4 SV=1	ZBTB46	0.333227	0.0011648	66.401	T(0.333)S(0.333)S(0.333)PMPSFLPASGWPYSSR	3	0.64819	0
R0JEI8	293	S	Zinc finger and BTB domain containing 46 (Fragment) OS=Anas platyrhynchos OX=8839 GN=ZBTB46 PE=4 SV=1	ZBTB46	0.333227	0.0011648	66.401	T(0.333)S(0.333)S(0.333)PMPSFLPASGWPYSSR	3	0.64819	0
R0JEI8	168	S	Zinc finger and BTB domain containing 46 (Fragment) OS=Anas platyrhynchos OX=8839 GN=ZBTB46 PE=4 SV=1	ZBTB46	0.958786	0.000500156	161.44	S(0.041)IS(0.959)PWLAR	2	-0.020291	2	0.857	0.858	0.869	0.606	0.662	0.648	1.324	1.351	1.342	0.643	2.3984e-07	0.477	1.54612e-05	0.741	0.00037701
R0JEQ3	134	S	Krueppel-like factor 13 (Fragment) OS=Anas platyrhynchos OX=8839 GN=KLF13 PE=4 SV=1	KLF13	0.999467	1.54933e-06	111.65	AATPTSLAAVT(0.001)EPS(0.999)PR	3	-0.33174	1	0.976	0.989	1.012	1.487	0.979	1.359	0.723	0.855	1.121	1.103	0.4662	1.417	0.124235	1.285	0.20622
R0JEQ3	26	S	Krueppel-like factor 13 (Fragment) OS=Anas platyrhynchos OX=8839 GN=KLF13 PE=4 SV=1	KLF13	1	0.00130161	89.08	AVIHS(1)PK	2	0.53104	2	1.186	0.993	1.119	0.576	0.982	0.907	1.04	1.158	0.933	1.053	0.54936	0.787	0.21492	0.747	0.14536
R0JEQ3	150	S	Krueppel-like factor 13 (Fragment) OS=Anas platyrhynchos OX=8839 GN=KLF13 PE=4 SV=1	KLF13	0.999994	0.000340683	90.697	SWTDPGS(1)PQK	3	0.36108	4	1.231	1.114	1.082	0.946	1.054	0.939	0.932	0.964	0.853	1.247	0.0146035	1.069	0.27016	0.858	0.046844
R0JEV4	146	S	Ankyrin repeat domain 10 (Fragment) OS=Anas platyrhynchos OX=8839 GN=ANKRD10 PE=4 SV=1	ANKRD10	0.99992	2.75357e-12	147.37	KRS(1)FEDTESAGVK	3	0.081356	2	1.008	1.019	0.944	1.032	0.858	1.107	0.848	1.072	1.245	0.939	0.67534	0.947	0.74076	1.009	0.966
R0JGG2	499	S	3-hydroxy-3-methylglutaryl coenzyme A synthase (Fragment) OS=Anas platyrhynchos OX=8839 GN=HMGCS1 PE=3 SV=1	HMGCS1	1	3.47117e-17	121.94	RPIMGDGPLEAGVEVVHPGIVHEHIPS(1)PAK	5	-0.80603	1	1.364	1.308	1.29	0.923	1.019	0.838	0.812	0.745	0.843	1.651	0.00023848	1.158	0.097183	0.702	0.0037356
R0JGZ6	185	S	5'-AMP-activated protein kinase subunit beta-1 (Fragment) OS=Anas platyrhynchos OX=8839 GN=PRKAB1 PE=4 SV=1	PRKAB1	0.810437	1.69602e-07	101.86	CSDMSELS(0.001)S(0.188)S(0.81)PPGPYHQEPYVCK	4	-0.073153	3	1.075	1.013	0.841	1.149	1.008	1.276	0.89	0.951	1.083	1.002	0.99764	1.174	0.149164	1.172	0.187996
R0JGZ6	111	S	5'-AMP-activated protein kinase subunit beta-1 (Fragment) OS=Anas platyrhynchos OX=8839 GN=PRKAB1 PE=4 SV=1	PRKAB1	1	6.80509e-30	184	S(1)HNNFVAILDLPEGEHQYK	4	-0.29985	4	0.906	0.999	0.894	0.857	0.882	1.245	1.006	1.088	1.204	0.849	0.060464	0.905	0.4391	1.066	0.7077
R0JGZ6	184	S	5'-AMP-activated protein kinase subunit beta-1 (Fragment) OS=Anas platyrhynchos OX=8839 GN=PRKAB1 PE=4 SV=1	PRKAB1	0.57859	4.11e-31	183.49	CSDMSELS(0.015)S(0.579)S(0.407)PPGPYHQEPYVCK	3	-0.26774	1	1.029	1.077	0.94	1.019	0.956	0.989	0.962	0.961	1.157	0.989	0.91044	0.962	0.61712	0.973	0.58598
R0JH19	84	S	WAPL cohesin release factor (Fragment) OS=Anas platyrhynchos OX=8839 GN=WAPL PE=4 SV=1	WAPL	0.994739	9.49842e-17	149.2	VEDEVTEDPFGFDS(0.995)DEES(0.005)LPVSSK	3	0.38665	4	1.151	1.121	1.119	1.373	1.044	1.143	0.82	0.876	0.75	1.386	0.0020182	1.455	0.0159002	1.05	0.65508
R0JH19	354	S	WAPL cohesin release factor (Fragment) OS=Anas platyrhynchos OX=8839 GN=WAPL PE=4 SV=1	WAPL	0.974879	0.000184331	90.476	KAS(0.975)LS(0.017)S(0.007)GT(0.001)SFR	2	-0.56208	2	0.965	0.789	0.814	0.883	0.732	0.865	1.559	1.048	1.009	0.71	0.099364	0.686	0.075778	0.966	0.7109
R0JH19	57	S	WAPL cohesin release factor (Fragment) OS=Anas platyrhynchos OX=8839 GN=WAPL PE=4 SV=1	WAPL	1	6.07799e-13	153.21	RPS(1)VKPDISEVPK	4	0.13683	2	0.886	0.719	0.666	1.055	0.745	0.622	1.615	1.207	1.055	0.586	0.025718	0.625	0.074399	1.066	0.80266
R0JH19	232	S	WAPL cohesin release factor (Fragment) OS=Anas platyrhynchos OX=8839 GN=WAPL PE=4 SV=1	WAPL	0.999856	1.60047e-30	227.91	TSDS(1)PSEASQTK	2	-0.11777	2	1.275	1.166	1.323	0.515	1.338	0.918	0.896	0.899	0.782	1.461	0.0030595	1.075	0.99626	0.736	0.3096
R0JHK5	456	T	Non-specific serine/threonine protein kinase (Fragment) OS=Anas platyrhynchos OX=8839 GN=PRKAA1 PE=4 SV=1	PRKAA1	0.99423	1.35526e-14	142.41	SIDDEITEAKS(0.736)GT(0.27)AT(0.994)PQR	3	0.77015	1	0.958	1.109	0.87	1.208	0.891	0.873	0.972	1.108	1.075	0.931	0.40604	0.942	0.56888	1.012	0.96752
R0JHK5	464	S	Non-specific serine/threonine protein kinase (Fragment) OS=Anas platyrhynchos OX=8839 GN=PRKAA1 PE=4 SV=1	PRKAA1	0.907885	0.00265109	111.61	S(0.004)GS(0.088)VS(0.908)NYR	2	-0.31579	2	0.747	0.672	0.741	0.443	0.972	0.527	1.604	1.395	1.294	0.503	0.00066386	0.452	0.026216	0.899	0.56444
R0JHK5	452	S	Non-specific serine/threonine protein kinase (Fragment) OS=Anas platyrhynchos OX=8839 GN=PRKAA1 PE=4 SV=1	PRKAA1	0.735754	1.35526e-14	142.41	SIDDEITEAKS(0.736)GT(0.27)AT(0.994)PQR	3	0.77015	1	0.958	1.109	0.87	1.208	0.891	0.873	0.972	1.108	1.075	0.931	0.40604	0.942	0.56888	1.012	0.96752
R0JJB0	259	S	Phosphate transporter (Fragment) OS=Anas platyrhynchos OX=8839 GN=SLC20A2 PE=3 SV=1	SLC20A2	1	4.8123e-44	218	IS(1)DES(1)LDKIQDEETPVFK	4	0.32982	5	1.073	0.869	1.012	1.723	1.067	0.92	0.964	0.873	0.841	1.103	0.26968	1.385	0.20814	1.256	0.38476
R0JJB0	256	S	Phosphate transporter (Fragment) OS=Anas platyrhynchos OX=8839 GN=SLC20A2 PE=3 SV=1	SLC20A2	1	4.8123e-44	218	IS(1)DES(1)LDKIQDEETPVFK	4	0.32982	8	1.313	0.949	1.435	1.037	0.845	0.95	0.789	0.845	0.985	1.412	0.078062	1.081	0.4219	0.766	0.140602
R0JL21	203	S	VPS35, retromer complex component (Fragment) OS=Anas platyrhynchos OX=8839 GN=VPS35 PE=4 SV=1	VPS35	1	0.00664056	60.893	MQHQGHS(1)RDR	3	-0.47003	2	0.982	1.128	0.853	0.537	0.86	0.848	1.242	1.137	1.13	0.844	0.112818	0.64	0.041155	0.758	0.167702
R0JL21	783	S	VPS35, retromer complex component (Fragment) OS=Anas platyrhynchos OX=8839 GN=VPS35 PE=4 SV=1	VPS35	0.997555	3.70675e-20	165.49	RES(0.998)PES(0.002)EGPIYEGLVL	2	-0.10148	2	1.18	1.014	1.149	1.191	0.98	0.833	0.835	0.993	0.976	1.192	0.07086	1.071	0.62908	0.899	0.36618
R0JLG7	646	S	Rac/Cdc42 guanine nucleotide exchange factor 6 (Fragment) OS=Anas platyrhynchos OX=8839 GN=ARHGEF6 PE=4 SV=1	ARHGEF6	0.967097	3.28822e-15	164.2	S(0.967)T(0.033)AALEEDAQILK	2	-0.81296	2	0.803	0.833	0.714	1.449	1.173	0.837	1.352	0.994	0.921	0.719	0.0657	1.059	0.8264	1.472	0.094118
R0JLG7	151	S	Rac/Cdc42 guanine nucleotide exchange factor 6 (Fragment) OS=Anas platyrhynchos OX=8839 GN=ARHGEF6 PE=4 SV=1	ARHGEF6	0.999995	2.43953e-43	210.19	RQS(1)KPVEMTENGSHQLVVK	5	-0.36197	7	0.913	0.952	0.897	0.96	0.866	0.721	1.369	1.017	1.068	0.8	0.0832	0.737	0.071637	0.922	0.36362
R0JLG7	637	S	Rac/Cdc42 guanine nucleotide exchange factor 6 (Fragment) OS=Anas platyrhynchos OX=8839 GN=ARHGEF6 PE=4 SV=1	ARHGEF6	1	4.66369e-07	143.93	KAS(1)DEEFVIR	2	-0.56678	5	0.954	0.94	0.941	0.996	0.859	0.89	1.128	1.031	1.188	0.847	0.058717	0.82	0.030998	0.968	0.52496
R0JLG7	489	S	Rac/Cdc42 guanine nucleotide exchange factor 6 (Fragment) OS=Anas platyrhynchos OX=8839 GN=ARHGEF6 PE=4 SV=1	ARHGEF6	1	0.000417566	138.89	MS(1)GFIYQGK	2	-0.021431	12	0.802	0.801	0.865	0.679	0.992	0.854	1.272	1.157	1.35	0.653	0.00118464	0.668	0.025561	1.023	0.92376
R0JLG7	226	S	Rac/Cdc42 guanine nucleotide exchange factor 6 (Fragment) OS=Anas platyrhynchos OX=8839 GN=ARHGEF6 PE=4 SV=1	ARHGEF6	0.999999	0.000423266	119.25	STDKPLS(1)PK	2	0.053092	5	1.21	1.159	1.229	0.671	0.972	0.917	0.963	0.968	0.9	1.271	0.00120464	0.904	0.39108	0.712	0.093765
R0JLG7	647	T	Rac/Cdc42 guanine nucleotide exchange factor 6 (Fragment) OS=Anas platyrhynchos OX=8839 GN=ARHGEF6 PE=4 SV=1	ARHGEF6	0.728714	9.01305e-13	149.84	KS(0.271)T(0.729)AALEEDAQILK	3	-0.40112	2	0.818	0.785	0.719	1.346	1.16	0.68	1.36	1.061	1.027	0.673	0.0157579	0.924	0.6479	1.372	0.25822
R0JLG7	681	S	Rac/Cdc42 guanine nucleotide exchange factor 6 (Fragment) OS=Anas platyrhynchos OX=8839 GN=ARHGEF6 PE=4 SV=1	ARHGEF6	1	2.48129e-12	144.5	KDS(1)IPQVLLPEEEK	3	1.0519	7	0.957	0.93	0.913	1.015	0.83	0.822	1.23	1.033	1.126	0.826	0.022536	0.787	0.046978	0.953	0.48934
R0JLS1	459	S	UV radiation resistance associated (Fragment) OS=Anas platyrhynchos OX=8839 GN=UVRAG PE=4 SV=1	UVRAG	0.998865	0.00018858	80.361	LDVGFSS(0.001)GLPS(0.999)PDK	3	-0.28683	1	0.9	0.914	0.881	1.481	1.09	1.152	1.099	0.939	0.854	0.932	0.47282	1.287	0.105895	1.381	0.080444
R0JLS4	172	S	Rho guanine nucleotide exchange factor 26 (Fragment) OS=Anas platyrhynchos OX=8839 GN=ARHGEF26 PE=4 SV=1	ARHGEF26	0.990649	3.64336e-08	132.61	ALDIDS(0.991)DEES(0.009)EPR	2	1.9035	1
R0JLU6	240	S	DEP domain containing MTOR interacting protein (Fragment) OS=Anas platyrhynchos OX=8839 GN=DEPTOR PE=4 SV=1	DEPTOR	0.285711	1.17214e-08	85.448	RS(0.286)S(0.286)MS(0.107)S(0.107)CGS(0.107)S(0.107)GY(0.001)FSSSPTLSSSPPVLCNPK	4	-0.53761	0
R0JLU6	204	S	DEP domain containing MTOR interacting protein (Fragment) OS=Anas platyrhynchos OX=8839 GN=DEPTOR PE=4 SV=1	DEPTOR	0.994713	1.462e-12	148.24	LMPES(0.005)HDS(0.995)PFCLR	3	-0.65553	1
R0JLU6	239	S	DEP domain containing MTOR interacting protein (Fragment) OS=Anas platyrhynchos OX=8839 GN=DEPTOR PE=4 SV=1	DEPTOR	0.285711	1.17214e-08	85.448	RS(0.286)S(0.286)MS(0.107)S(0.107)CGS(0.107)S(0.107)GY(0.001)FSSSPTLSSSPPVLCNPK	4	-0.53761	0
R0JM22	2103	S	Lysosomal-trafficking regulator (Fragment) OS=Anas platyrhynchos OX=8839 GN=LYST PE=4 SV=1	LYST	0.999996	7.11567e-14	154.55	S(1)LPAS(0.995)PT(0.005)LSPQVHQK	3	0.51151	2	1.005	0.951	0.962	1.392	0.902	1.013	0.949	0.942	1.087	0.98	0.72834	1.11	0.55042	1.133	0.49512
R0JM22	2107	S	Lysosomal-trafficking regulator (Fragment) OS=Anas platyrhynchos OX=8839 GN=LYST PE=4 SV=1	LYST	0.995031	7.11567e-14	154.55	S(1)LPAS(0.995)PT(0.005)LSPQVHQK	3	0.51151	2	1.005	0.951	0.962	1.392	0.902	1.013	0.949	0.942	1.087	0.98	0.72834	1.11	0.55042	1.133	0.49512
R0JM22	2125	S	Lysosomal-trafficking regulator (Fragment) OS=Anas platyrhynchos OX=8839 GN=LYST PE=4 SV=1	LYST	1	4.87952e-10	147.17	S(1)IDDLQNIGK	3	-0.2022	3	1.096	0.91	1.064	1.744	0.907	1.154	0.8	0.951	0.825	1.192	0.089655	1.477	0.147001	1.239	0.41588
R0JM22	2595	S	Lysosomal-trafficking regulator (Fragment) OS=Anas platyrhynchos OX=8839 GN=LYST PE=4 SV=1	LYST	0.998318	0.00423122	61.096	KFS(0.998)LAQS(0.002)DALLMK	3	-0.18461	1
R0JM22	1509	S	Lysosomal-trafficking regulator (Fragment) OS=Anas platyrhynchos OX=8839 GN=LYST PE=4 SV=1	LYST	0.654319	5.00606e-11	187	ENS(0.28)FDS(0.654)T(0.066)EETK	2	0.24846	1	0.794	0.688	0.872	0.773	0.709	0.803	1.297	1.226	1.492	0.586	0.0040621	0.569	0.00124093	0.971	0.75254
R0JM22	2675	S	Lysosomal-trafficking regulator (Fragment) OS=Anas platyrhynchos OX=8839 GN=LYST PE=4 SV=1	LYST	0.988261	1.11369e-16	157.49	LS(0.988)AS(0.012)QLEVPEEENQQELPNR	3	-0.37121	1	0.95	0.979	1.078	0.952	1.031	1.12	1.052	1.037	0.93	0.996	0.94562	1.028	0.68358	1.032	0.63838
R0JM38	436	S	SRSF protein kinase 1 (Fragment) OS=Anas platyrhynchos OX=8839 GN=SRPK1 PE=4 SV=1	SRPK1	0.999994	2.4878e-69	266.46	TEIPS(1)EDENENNSPSDNK	2	-0.22192	3	1.213	1.188	1.281	1.106	0.869	1.043	0.839	0.791	0.883	1.465	0.00060087	1.201	0.086903	0.82	0.055375
R0JM38	444	S	SRSF protein kinase 1 (Fragment) OS=Anas platyrhynchos OX=8839 GN=SRPK1 PE=4 SV=1	SRPK1	0.999953	1.21291e-43	211.89	TEIPSEDENENNS(1)PSDNK	3	0.1111	3	1.166	1.272	1.173	1.077	1.017	1.127	0.798	0.817	0.856	1.461	0.00040222	1.304	0.00185819	0.892	0.048878
R0JM38	273	S	SRSF protein kinase 1 (Fragment) OS=Anas platyrhynchos OX=8839 GN=SRPK1 PE=4 SV=1	SRPK1	0.994366	2.92244e-80	270.46	EAS(0.994)PGQT(0.006)RPEEEEEAQSPLEMLIK	3	0.32765	5	1.37	1.552	1.204	1.022	0.641	0.7	1.107	0.735	0.565	1.714	0.051945	0.982	0.99744	0.573	0.023477
R0JM38	287	S	SRSF protein kinase 1 (Fragment) OS=Anas platyrhynchos OX=8839 GN=SRPK1 PE=4 SV=1	SRPK1	0.999995	3.28273e-06	80.116	EAS(0.675)PGQT(0.325)RPEEEEEAQS(1)PLEMLIK	4	1.111	1	1.157	1.298	1.058	1.129	0.615	0.878	0.983	1.138	0.722	1.236	0.198683	0.922	0.69376	0.746	0.160978
R0JMC5	109	T	Tubulin alpha chain (Fragment) OS=Anas platyrhynchos OX=8839 GN=LOC101795602 PE=3 SV=1	LOC101795602	0.998531	0.0262501	69.825	GHY(0.001)T(0.999)IGK	3	-0.30558	1
R0JMC5	48	S	Tubulin alpha chain (Fragment) OS=Anas platyrhynchos OX=8839 GN=LOC101795602 PE=3 SV=1	LOC101795602	0.997728	2.28837e-70	270.34	TIGGGDDS(0.998)FNT(0.002)FFSETGAGK	2	-0.36543	4	1.054	1.018	1.003	1.135	1.067	1.087	0.927	0.92	1.021	1.072	0.125999	1.147	0.022623	1.07	0.045876
R0JNF7	572	S	Serine/threonine-protein kinase ULK2 (Fragment) OS=Anas platyrhynchos OX=8839 GN=ULK2 PE=4 SV=1	ULK2	0.986294	0.0132792	48.899	TPLPT(0.001)IIGS(0.986)PT(0.013)K	3	-2.6043	1	0.929	0.891	0.779	1.697	1.177	0.793	1.175	1.034	0.746	0.88	0.47844	1.241	0.51064	1.411	0.25566
R0JNF7	757	S	Serine/threonine-protein kinase ULK2 (Fragment) OS=Anas platyrhynchos OX=8839 GN=ULK2 PE=4 SV=1	ULK2	0.4964	0.000110766	65.207	VYMGSPPGIY(0.007)MGS(0.496)S(0.496)PPGAEAAPSLK	4	-1.573	0
R0JNF7	756	S	Serine/threonine-protein kinase ULK2 (Fragment) OS=Anas platyrhynchos OX=8839 GN=ULK2 PE=4 SV=1	ULK2	0.4964	0.000110766	65.207	VYMGSPPGIY(0.007)MGS(0.496)S(0.496)PPGAEAAPSLK	4	-1.573	0
R0JNF7	500	S	Serine/threonine-protein kinase ULK2 (Fragment) OS=Anas platyrhynchos OX=8839 GN=ULK2 PE=4 SV=1	ULK2	0.993219	2.1733e-23	194.94	LQS(0.993)APT(0.007)LTDIYQNK	3	0.25628	1	0.982	0.934	0.874	1.034	0.928	0.939	1.097	1.21	0.99	0.846	0.069882	0.88	0.134984	1.04	0.46322
R0JNH4	445	S	Serine/threonine-protein kinase TAO1 (Fragment) OS=Anas platyrhynchos OX=8839 GN=TAOK1 PE=4 SV=1	TAOK1	0.972472	0.0158592	74.165	T(0.023)AS(0.972)LVT(0.005)R	2	-0.11008	1	0.843	0.9	0.794	0.851	1.051	0.841	1.356	1.053	1.142	0.714	0.0160585	0.772	0.068098	1.081	0.41226
R0JNH4	9	S	Serine/threonine-protein kinase TAO1 (Fragment) OS=Anas platyrhynchos OX=8839 GN=TAOK1 PE=4 SV=1	TAOK1	1	5.39933e-10	139.95	AGS(1)LKDPEIAELFFK	3	1.1591	1	0.6	0.709	0.646	0.682	0.836	0.657	1.605	1.399	1.341	0.45	0.00038492	0.501	0.00167931	1.113	0.31096
R0JNH4	965	S	Serine/threonine-protein kinase TAO1 (Fragment) OS=Anas platyrhynchos OX=8839 GN=TAOK1 PE=4 SV=1	TAOK1	1	0.0107646	78.513	NS(1)PQALR	2	0.64118	1	0.76	0.964	0.83	0.536	1.222	0.45	1.437	1.456	0.931	0.668	0.075316	0.577	0.138865	0.865	0.48714
R0JNL0	233	S	Adenylyl cyclase-associated protein (Fragment) OS=Anas platyrhynchos OX=8839 GN=CAP2 PE=3 SV=1	CAP2	0.984495	1.25183e-07	74.966	S(0.001)VLS(0.004)S(0.011)GPCLS(0.984)PPPPPPPPPGPPPIFDAETTKDEGTASR	5	0.29869	1	0.943	1.016	0.938	1.503	1.092	1.18	0.981	0.886	0.848	1.067	0.25892	1.39	0.037878	1.303	0.062001
R0JNL0	228	S	Adenylyl cyclase-associated protein (Fragment) OS=Anas platyrhynchos OX=8839 GN=CAP2 PE=3 SV=1	CAP2	0.449808	7.51492e-07	74.869	S(0.014)VLS(0.139)S(0.45)GPCLS(0.397)PPPPPPPPPGPPPIFDAETTK	5	2.2543	0
R0JNL0	310	S	Adenylyl cyclase-associated protein (Fragment) OS=Anas platyrhynchos OX=8839 GN=CAP2 PE=3 SV=1	CAP2	0.986734	0.00116016	73.273	SHT(0.003)PS(0.987)PT(0.008)S(0.002)PK	3	0.085714	1	0.95	0.859	0.91	0.602	1.371	0.963	1.084	1.124	1.153	0.809	0.003422	0.874	0.51034	1.08	0.93348
R0JNL0	227	S	Adenylyl cyclase-associated protein (Fragment) OS=Anas platyrhynchos OX=8839 GN=CAP2 PE=3 SV=1	CAP2	0.680791	1.25296e-12	93.751	S(0.083)VLS(0.681)S(0.235)GPCLS(0.001)PPPPPPPPPGPPPIFDAETTK	5	-0.43964	1	0.627	0.963	0.671	0.938	1.326	0.982	1.17	1.205	1.189	0.634	0.071103	0.911	0.43472	1.436	0.098999
R0JNL0	313	S	Adenylyl cyclase-associated protein (Fragment) OS=Anas platyrhynchos OX=8839 GN=CAP2 PE=3 SV=1	CAP2	0.495228	5.81951e-25	163.66	SHTPS(0.009)PT(0.495)S(0.495)PK	2	-0.26991	0
R0JNL0	302	S	Adenylyl cyclase-associated protein (Fragment) OS=Anas platyrhynchos OX=8839 GN=CAP2 PE=3 SV=1	CAP2	0.960677	0.000830436	79.346	AQGPPVRS(0.961)PT(0.039)K	2	0.03667	3	0.783	0.854	0.819	0.847	1.446	1.428	0.962	1.119	1.105	0.771	0.0090239	1.168	0.5208	1.515	0.161718
R0JNL0	317	S	Adenylyl cyclase-associated protein (Fragment) OS=Anas platyrhynchos OX=8839 GN=CAP2 PE=3 SV=1	CAP2	0.985987	5.81951e-25	163.66	S(0.003)HT(0.013)PS(0.076)PT(0.454)S(0.454)PKNS(0.986)PQQS(0.014)HAPVLELEGK	4	-0.05989	1	0.961	1.144	0.918	1.11	1.1	1.196	0.966	0.869	1.009	1.063	0.5077	1.198	0.024583	1.127	0.162801
R0JNL0	312	T	Adenylyl cyclase-associated protein (Fragment) OS=Anas platyrhynchos OX=8839 GN=CAP2 PE=3 SV=1	CAP2	0.93869	5.81951e-25	163.66	SHTPS(0.004)PT(0.939)S(0.057)PK	3	0.28746	3	0.988	0.888	0.892	0.777	1.42	1.066	1.012	1.156	0.97	0.882	0.122018	1.04	0.95084	1.179	0.48706
R0JNW0	389	S	Zinc finger and BTB domain containing 1 (Fragment) OS=Anas platyrhynchos OX=8839 GN=ZBTB1 PE=4 SV=1	ZBTB1	1	0.00146203	74.237	LS(1)MDDDERK	3	-0.65543	1	0.957	0.709	0.745	0.92	0.8	0.736	1.397	1.133	1.275	0.634	0.0141225	0.645	0.0078817	1.019	0.84878
R0JNW0	301	S	Zinc finger and BTB domain containing 1 (Fragment) OS=Anas platyrhynchos OX=8839 GN=ZBTB1 PE=4 SV=1	ZBTB1	0.918664	1.91338e-20	162.72	KS(0.051)S(0.919)T(0.03)VASETSGEEGSR	3	0.83761	2	0.876	0.85	0.88	0.727	0.858	0.761	1.306	1.165	1.275	0.696	0.00057893	0.626	0.00148061	0.9	0.100876
R0JPD5	380	S	WD repeat domain 89 (Fragment) OS=Anas platyrhynchos OX=8839 GN=WDR89 PE=4 SV=1	WDR89	0.811214	0.00954313	94.692	VHNS(0.189)S(0.811)FK	3	0.058334	2	0.844	0.775	0.849	0.778	0.986	0.902	1.336	1.202	1.133	0.672	0.0021951	0.726	0.0186977	1.08	0.38436
R0JPI8	981	S	Rho GTPase-activating protein 5 (Fragment) OS=Anas platyrhynchos OX=8839 GN=ARHGAP5 PE=4 SV=1	ARHGAP5	0.999999	7.49926e-24	155.11	GSSLDYNYPDS(1)EDDAEGPPPYSPIGDDVR	3	-0.057508	2	1.05	1.028	1.05	0.937	0.923	0.914	1.055	0.958	1.081	1.011	0.76108	0.897	0.045456	0.887	0.00028333
R0JPI8	973	S	Rho GTPase-activating protein 5 (Fragment) OS=Anas platyrhynchos OX=8839 GN=ARHGAP5 PE=4 SV=1	ARHGAP5	0.494097	0.000529064	44.903	GS(0.483)S(0.494)LDY(0.096)NY(0.629)PDS(0.297)EDDAEGPPPY(0.001)SPIGDDVR	3	2.6246	0
R0JPI8	968	S	Rho GTPase-activating protein 5 (Fragment) OS=Anas platyrhynchos OX=8839 GN=ARHGAP5 PE=4 SV=1	ARHGAP5	0.87909	5.61613e-22	190.25	ETTHTSEDVFS(0.121)RS(0.879)PR	3	0.81966	1	0.901	0.925	1.131	1.295	1.074	1.066	1.026	0.859	0.978	1.033	0.75518	1.2	0.094582	1.162	0.190756
R0JPI8	1198	S	Rho GTPase-activating protein 5 (Fragment) OS=Anas platyrhynchos OX=8839 GN=ARHGAP5 PE=4 SV=1	ARHGAP5	1	4.51265e-27	184.34	HRGS(1)EEDPLLSPVETWK	3	-0.49046	1	1.02	0.976	1.115	0.821	0.739	0.854	1.107	1.124	1.08	0.94	0.193856	0.729	0.0020764	0.776	0.012084
R0JPI8	978	Y	Rho GTPase-activating protein 5 (Fragment) OS=Anas platyrhynchos OX=8839 GN=ARHGAP5 PE=4 SV=1	ARHGAP5	0.628501	0.000529064	44.903	GS(0.483)S(0.494)LDY(0.096)NY(0.629)PDS(0.297)EDDAEGPPPY(0.001)SPIGDDVR	3	2.6246	1
R0JPI8	1174	T	Rho GTPase-activating protein 5 (Fragment) OS=Anas platyrhynchos OX=8839 GN=ARHGAP5 PE=4 SV=1	ARHGAP5	0.518426	1.6221e-26	176.7	RT(0.518)HS(0.47)DAS(0.012)DDEAFTTSK	3	0.44318	1	1.038	0.876	1.151	1.15	1.012	0.965	0.859	1.027	1.104	1.025	0.83674	1.046	0.62978	1.02	0.81724
R0JPI8	1205	S	Rho GTPase-activating protein 5 (Fragment) OS=Anas platyrhynchos OX=8839 GN=ARHGAP5 PE=4 SV=1	ARHGAP5	0.999999	1.67741e-09	132.14	GSEEDPLLS(1)PVETWK	3	-0.17255	1	1.096	1.005	1.105	1.704	1.112	1.156	0.895	0.645	0.796	1.372	0.031964	1.7	0.03536	1.239	0.23326
R0JPI8	1176	S	Rho GTPase-activating protein 5 (Fragment) OS=Anas platyrhynchos OX=8839 GN=ARHGAP5 PE=4 SV=1	ARHGAP5	0.751799	5.57433e-21	189.15	T(0.248)HS(0.752)DAS(1)DDEAFTTSK	2	-2.2167	1	1.032	0.946	0.986	1.109	0.901	0.856	1.107	1.024	1.025	0.939	0.156643	0.908	0.28736	0.967	0.66008
R0JPI8	1179	S	Rho GTPase-activating protein 5 (Fragment) OS=Anas platyrhynchos OX=8839 GN=ARHGAP5 PE=4 SV=1	ARHGAP5	0.99999	5.57433e-21	189.15	T(0.248)HS(0.752)DAS(1)DDEAFTTSK	2	-2.2167	1	1.032	0.946	0.986	1.109	0.901	0.856	1.107	1.024	1.025	0.939	0.156643	0.908	0.28736	0.967	0.66008
R0JPI8	1221	S	Rho GTPase-activating protein 5 (Fragment) OS=Anas platyrhynchos OX=8839 GN=ARHGAP5 PE=4 SV=1	ARHGAP5	0.953559	5.80726e-39	198.84	GGIDNPAIT(0.046)S(0.954)DQELDDKK	3	0.29202	1	1.004	0.83	0.775	1.454	1.05	0.873	1.274	0.958	0.868	0.842	0.3	1.089	0.7053	1.294	0.22402
R0JPI8	972	S	Rho GTPase-activating protein 5 (Fragment) OS=Anas platyrhynchos OX=8839 GN=ARHGAP5 PE=4 SV=1	ARHGAP5	0.483069	0.000529064	44.903	GS(0.483)S(0.494)LDY(0.096)NY(0.629)PDS(0.297)EDDAEGPPPY(0.001)SPIGDDVR	3	2.6246	0
R0JPM8	244	T	Protein kinase cAMP-activated catalytic subunit beta (Fragment) OS=Anas platyrhynchos OX=8839 GN=PRKACB PE=3 SV=1	PRKACB	0.850909	9.74922e-21	158.52	T(0.148)WT(0.851)LCGT(0.001)PEYLAPEIILSK	3	0.186	2	1.101	0.788	0.813	0.901	1.125	0.976	1.285	0.927	1.048	0.829	0.25404	0.921	0.53802	1.111	0.41756
R0JPM8	34	S	Protein kinase cAMP-activated catalytic subunit beta (Fragment) OS=Anas platyrhynchos OX=8839 GN=PRKACB PE=3 SV=1	PRKACB	1	0.00106178	106.2	LFHRHS(1)K	3	0.13819	5	0.773	0.703	0.864	1.084	0.818	0.76	1.397	1.155	1.206	0.623	0.0046219	0.708	0.044842	1.138	0.38472
R0JPM8	385	S	Protein kinase cAMP-activated catalytic subunit beta (Fragment) OS=Anas platyrhynchos OX=8839 GN=PRKACB PE=3 SV=1	PRKACB	0.999125	3.99472e-61	230.85	GPGDTSNFDDYEEEDIRAS(0.999)LT(0.001)EK	3	0.28911	3	0.904	1	0.919	1.237	0.895	1.188	0.903	0.972	1.216	0.913	0.42808	1.074	0.63454	1.176	0.22382
R0JQB8	127	S	Zinc finger and BTB domain-containing protein 5 (Fragment) OS=Anas platyrhynchos OX=8839 GN=ZBTB5 PE=4 SV=1	ZBTB5	0.775958	0.0472188	51.726	T(0.013)LPMS(0.776)PPT(0.211)DR	2	1.2027	1
R0JQM0	237	S	Transcriptional regulator Kaiso (Fragment) OS=Anas platyrhynchos OX=8839 GN=ZBTB33 PE=4 SV=1	ZBTB33	0.959934	1.84663e-10	139.02	S(0.002)CGS(0.038)GGS(0.96)PLLTSPTATQK	3	0.70233	1	1.082	0.996	1.18	2.46	0.95	1.415	0.606	0.65	0.595	1.76	0.00054136	2.607	0.086138	1.481	0.31902
R0JQM0	141	S	Transcriptional regulator Kaiso (Fragment) OS=Anas platyrhynchos OX=8839 GN=ZBTB33 PE=4 SV=1	ZBTB33	0.812556	4.33087e-06	109.07	DAASETS(0.001)T(0.001)S(0.185)S(0.813)PT(0.001)QK	3	0.2945	1	0.969	0.939	1.009	0.829	0.937	1.117	1.065	1.135	1.026	0.904	0.049899	0.894	0.26264	0.988	0.84278
R0JR89	283	S	Nuclear factor interleukin-3-regulated protein (Fragment) OS=Anas platyrhynchos OX=8839 GN=NFIL3 PE=4 SV=1	NFIL3	0.740945	9.37356e-06	117.08	S(0.259)S(0.741)DGEDEQQVPK	2	-1.0069	2	1.097	1.078	1.199	1.026	1.121	1.454	0.758	0.893	0.838	1.356	0.0062213	1.447	0.035044	1.067	0.64236
R0JR89	210	S	Nuclear factor interleukin-3-regulated protein (Fragment) OS=Anas platyrhynchos OX=8839 GN=NFIL3 PE=4 SV=1	NFIL3	0.941324	0.0131155	56.29	IQS(0.029)S(0.029)CRS(0.941)PENK	3	0.16914	1	1.336	1.02	1.068	0.799	1.557	1.098	0.823	0.879	0.777	1.381	0.02494	1.393	0.2054	1.009	0.92464
R0JR89	298	S	Nuclear factor interleukin-3-regulated protein (Fragment) OS=Anas platyrhynchos OX=8839 GN=NFIL3 PE=4 SV=1	NFIL3	1	0.00031104	89.43	GPIHS(1)PVEHK	4	-1.0189	2	1.369	0.945	1.071	1.26	1.565	1.84	0.624	0.604	0.64	1.812	0.033919	2.497	0.0147434	1.378	0.106458
R0JR89	282	S	Nuclear factor interleukin-3-regulated protein (Fragment) OS=Anas platyrhynchos OX=8839 GN=NFIL3 PE=4 SV=1	NFIL3	0.5	9.37356e-06	117.08	S(0.5)S(0.5)DGEDEQQVPK	3	-0.18168	1	1.097	1.078	1.199	1.026	1.121	1.454	0.758	0.893	0.838	1.356	0.0062213	1.447	0.035044	1.067	0.64236
R0JRV6	50	S	Spi-C transcription factor (Fragment) OS=Anas platyrhynchos OX=8839 GN=SPIC PE=3 SV=1	SPIC	0.99992	4.32432e-69	257.37	AS(1)PSYSAAPSTEDPGYSWR	2	0.29616	2	0.931	1.019	0.99	0.81	0.795	0.899	1.057	1.076	1.298	0.857	0.100601	0.73	0.0147975	0.852	0.025799
R0JRZ4	164	S	Golgin A5 (Fragment) OS=Anas platyrhynchos OX=8839 GN=GOLGA5 PE=4 SV=1	GOLGA5	0.735459	1.67543e-68	284.12	T(0.001)SS(0.735)IS(0.263)S(0.001)VSTSTQSGK	2	-0.31187	2	0.945	0.895	0.767	0.917	1.229	0.761	1.276	1.075	1.049	0.767	0.038959	0.855	0.32126	1.115	0.57552
R0JRZ4	122	S	Golgin A5 (Fragment) OS=Anas platyrhynchos OX=8839 GN=GOLGA5 PE=4 SV=1	GOLGA5	1	1.01538e-39	204.53	KKS(1)EPDDELLFDFLNSSEK	3	-0.28448	4	1.108	0.968	1.075	1.204	1.03	1.175	0.91	0.958	0.863	1.154	0.048841	1.248	0.0181566	1.082	0.28608
R0JS00	289	S	Myb/SANT DNA binding domain containing 2 (Fragment) OS=Anas platyrhynchos OX=8839 GN=MSANTD2 PE=4 SV=1	MSANTD2	0.995299	6.71239e-07	93.721	GTDPGNETQGELEVPS(0.995)PQAS(0.005)LR	3	0.98324	1
R0JS00	267	S	Myb/SANT DNA binding domain containing 2 (Fragment) OS=Anas platyrhynchos OX=8839 GN=MSANTD2 PE=4 SV=1	MSANTD2	1	2.57245e-41	194.25	SPGLYAIGYEECHEKPHS(1)PLMEHR	5	0.1744	4	1.07	1.045	1.09	1.005	0.962	0.997	0.981	0.986	0.964	1.093	0.0030953	1.011	0.5039	0.925	0.0125646
R0JSP4	378	S	TNF receptor-associated factor 3 (Fragment) OS=Anas platyrhynchos OX=8839 GN=TRAF3 PE=4 SV=1	TRAF3	0.942994	0.0109409	62.104	NT(0.019)S(0.943)LLET(0.038)QLNR	2	0.91327	1
R0JSP4	12	S	TNF receptor-associated factor 3 (Fragment) OS=Anas platyrhynchos OX=8839 GN=TRAF3 PE=4 SV=1	TRAF3	0.998422	1.78027e-05	105.52	KT(0.002)EPPLS(0.998)VEMVQQR	3	0.11445	1
R0JTJ0	356	S	Ubiquitinyl hydrolase 1 (Fragment) OS=Anas platyrhynchos OX=8839 GN=USP44 PE=3 SV=1	USP44	0.712162	7.21227e-12	145.79	S(0.068)S(0.712)LS(0.219)S(0.001)GLSGGASK	2	0.0077849	1	1.07	0.911	0.986	0.777	0.746	0.923	1.147	1.105	1.155	0.871	0.044302	0.718	0.0073221	0.824	0.071344
R0JTJ0	262	S	Ubiquitinyl hydrolase 1 (Fragment) OS=Anas platyrhynchos OX=8839 GN=USP44 PE=3 SV=1	USP44	0.999494	0.00119696	91.658	IS(0.001)DS(0.999)PIKR	3	-0.045112	4	1.217	0.922	1.232	0.567	0.668	0.567	1.165	1.066	1.181	0.988	0.85316	0.528	0.00053997	0.535	0.0047414
R0JTJ0	355	S	Ubiquitinyl hydrolase 1 (Fragment) OS=Anas platyrhynchos OX=8839 GN=USP44 PE=3 SV=1	USP44	0.629644	2.88357e-06	117.55	RS(0.63)S(0.367)LS(0.004)SGLSGGASK	3	0.44184	1
R0JTN8	275	S	G2/M phase-specific E3 ubiquitin-protein ligase-like protein (Fragment) OS=Anas platyrhynchos OX=8839 GN=G2E3 PE=4 SV=1	G2E3	0.998497	0.0232508	41.621	TDGTT(0.001)CLLEEPS(0.998)PK	3	4.13	1
R0JU32	304	S	Ras related GTP binding C (Fragment) OS=Anas platyrhynchos OX=8839 GN=RRAGC PE=4 SV=1	RRAGC	0.994046	3.73319e-06	122.1	ICNHQAS(0.994)T(0.006)SNMK	3	0.10749	3	0.857	0.838	0.926	0.826	0.938	1.037	1.063	1.276	1.201	0.74	0.0083755	0.791	0.050161	1.069	0.43332
R0JU32	316	T	Ras related GTP binding C (Fragment) OS=Anas platyrhynchos OX=8839 GN=RRAGC PE=4 SV=1	RRAGC	0.997743	0.00430014	77.74	AVT(0.002)HNGT(0.998)PR	2	-0.57123	2	0.926	0.838	0.744	0.664	1.1	0.846	1.333	1.268	1.06	0.685	0.0159365	0.713	0.092958	1.041	0.89356
R0JU66	49	S	RING finger and SPRY domain-containing protein 1 (Fragment) OS=Anas platyrhynchos OX=8839 GN=RSPRY1 PE=4 SV=1	RSPRY1	1	6.84251e-45	251	DDS(1)GAEDNVESQNR	3	-0.26485	2	1.68	1.06	1.476	0.974	0.894	1.005	0.679	0.789	0.677	1.966	0.0106793	1.339	0.0087997	0.681	0.060644
R0JUE8	197	S	Pleckstrin homology and FYVE domain containing 1 (Fragment) OS=Anas platyrhynchos OX=8839 GN=PLEKHF1 PE=4 SV=1	PLEKHF1	1	0.0178082	62.463	LS(1)PKPLR	3	0.092204	1	0.952	0.733	0.968	0.707	0.56	0.617	1.347	1.297	1.312	0.671	0.046222	0.476	0.00040177	0.71	0.039516
R0JUP5	288	S	Arylamine N-acetyltransferase, pineal gland isozyme NAT-3 (Fragment) OS=Anas platyrhynchos OX=8839 GN=LOC101791461 PE=3 SV=1	LOC101791461	0.847006	0.00677489	59.227	FVPINT(0.029)S(0.124)RLS(0.847)LF	3	-0.38587	1	1.193	1.268	0.862	0.815	0.829	1.18	0.789	1.055	1.126	1.119	0.53458	0.951	0.75704	0.85	0.3893
R0JUR5	40	S	Tyrosine 3-monooxygenase (Fragment) OS=Anas platyrhynchos OX=8839 GN=TH PE=4 SV=1	TH	1	0.000460793	99.991	RQS(1)LIEDAR	3	-0.75161	2	0.619	0.48	0.501	0.519	0.496	0.625	1.663	1.71	1.587	0.323	0.000156769	0.331	0.000117278	1.025	0.81848
R0JUR5	23	S	Tyrosine 3-monooxygenase (Fragment) OS=Anas platyrhynchos OX=8839 GN=TH PE=4 SV=1	TH	0.66475	0.00505907	92.239	AVS(0.335)ELDS(0.665)K	2	-0.025125	1	0.612	0.593	0.535	0.449	0.528	0.455	1.691	1.778	1.477	0.352	0.000104736	0.29	8.1274e-05	0.823	0.041082
R0JUY2	191	S	Zinc finger and BTB domain containing 44 (Fragment) OS=Anas platyrhynchos OX=8839 GN=ZBTB44 PE=4 SV=1	ZBTB44	0.999886	0.000161803	91.616	SYIVMS(1)PES(1)PLK	3	-0.11491	1
R0JUY2	161	S	Zinc finger and BTB domain containing 44 (Fragment) OS=Anas platyrhynchos OX=8839 GN=ZBTB44 PE=4 SV=1	ZBTB44	0.778662	4.61074e-36	170.98	DGS(0.22)LS(0.779)PVS(0.001)SECSVVER	2	4.1896	1
R0JUY2	194	S	Zinc finger and BTB domain containing 44 (Fragment) OS=Anas platyrhynchos OX=8839 GN=ZBTB44 PE=4 SV=1	ZBTB44	1	0.000161803	91.616	SYIVMS(1)PES(1)PLK	3	-0.11491	4	0.863	0.961	0.748	1.016	0.856	1.05	1.238	1.176	1.034	0.746	0.030603	0.847	0.114903	1.136	0.25186
R0JUY2	279	S	Zinc finger and BTB domain containing 44 (Fragment) OS=Anas platyrhynchos OX=8839 GN=ZBTB44 PE=4 SV=1	ZBTB44	0.993365	1.80845e-31	238.03	AS(0.007)S(0.993)PLVIEEDVR	2	0.68531	1	0.801	0.778	0.832	0.934	0.899	1.034	1.243	1.245	1.144	0.664	0.00027689	0.789	0.0091199	1.189	0.020264
R0JV10	664	S	KIAA0355 (Fragment) OS=Anas platyrhynchos OX=8839 GN=KIAA0355 PE=4 SV=1	KIAA0355	0.991335	0.0142509	50.467	S(0.009)QQAS(0.991)PMVK	3	0.26546	2
R0JV10	929	S	KIAA0355 (Fragment) OS=Anas platyrhynchos OX=8839 GN=KIAA0355 PE=4 SV=1	KIAA0355	0.755703	8.51427e-06	81.489	HS(0.244)S(0.756)GEQEPSTLPSPPLLSAADDR	3	-1.4632	1	1.129	1.015	1.094	0.992	0.94	1.048	0.923	0.997	0.988	1.113	0.054858	1.025	0.57742	0.92	0.135642
R0JV37	308	S	Basic helix-loop-helix family member e40 (Fragment) OS=Anas platyrhynchos OX=8839 GN=BHLHE40 PE=4 SV=1	BHLHE40	0.998726	2.64961e-08	115.72	LPS(1)PVPAHS(0.999)PIDS(0.001)SALLQALK	4	0.29457	2	0.81	0.932	1.054	2.193	1.375	1.564	0.781	0.63	0.648	1.358	0.039977	2.492	0.0043787	1.835	0.020135
R0JV37	302	S	Basic helix-loop-helix family member e40 (Fragment) OS=Anas platyrhynchos OX=8839 GN=BHLHE40 PE=4 SV=1	BHLHE40	1	2.64961e-08	115.72	LPS(1)PVPAHS(0.999)PIDS(0.001)SALLQALK	4	0.29457	2	0.81	0.932	1.054	2.193	1.375	1.564	0.781	0.63	0.648	1.358	0.039977	2.492	0.0043787	1.835	0.020135
R0JV77	342	T	Sulfide:quinone oxidoreductase, mitochondrial (Fragment) OS=Anas platyrhynchos OX=8839 GN=SQOR PE=4 SV=1	SQOR	0.878754	1.77682e-14	143.29	KYPNVFGIGDCTNLPT(0.879)S(0.121)K	3	0.18374	1	0.681	0.631	0.7	0.672	0.687	0.747	1.365	1.404	1.64	0.456	0.00027642	0.478	0.00035849	1.047	0.36604
R0JV77	343	S	Sulfide:quinone oxidoreductase, mitochondrial (Fragment) OS=Anas platyrhynchos OX=8839 GN=SQOR PE=4 SV=1	SQOR	0.798981	3.39633e-07	122.34	YPNVFGIGDCTNLPT(0.201)S(0.799)K	3	0.99539	1	0.827	0.882	0.878	1.092	0.962	1.072	1.073	1.197	1.096	0.769	0.0026366	0.929	0.2244	1.208	0.0135405
R0JVY6	124	T	Beta-1-syntrophin (Fragment) OS=Anas platyrhynchos OX=8839 GN=SNTB1 PE=4 SV=1	SNTB1	0.998847	0.000216313	94.234	GSPVS(0.001)EIGWET(0.999)PPPES(1)PR	3	-1.2092	3
R0JVY6	129	S	Beta-1-syntrophin (Fragment) OS=Anas platyrhynchos OX=8839 GN=SNTB1 PE=4 SV=1	SNTB1	0.999925	1.21527e-14	143.91	GSPVS(0.001)EIGWET(0.999)PPPES(1)PR	3	-1.2092	6	0.974	0.993	0.988	1.018	0.969	1.026	1.044	1.058	1.009	0.95	0.028295	0.968	0.23146	1.02	0.366
R0JW85	384	S	Minichromosome maintenance domain containing 2 (Fragment) OS=Anas platyrhynchos OX=8839 GN=MCMDC2 PE=4 SV=1	MCMDC2	0.568358	0.0123148	48.354	GIRHPSSSDIFPS(0.568)VS(0.431)KDK	4	-2.6379	1	1.064	0.965	1.02	1.485	0.787	1.011	1.09	0.864	0.877	1.077	0.37972	1.16	0.58156	1.077	0.84954
R0JWE5	592	T	Protein CBFA2T1 (Fragment) OS=Anas platyrhynchos OX=8839 GN=RUNX1T1 PE=4 SV=1	RUNX1T1	0.965338	0.000748696	88.565	S(0.001)T(0.033)T(0.965)PGTPSTIEATPR	2	-0.13638	2	0.962	0.9	1.234	0.771	0.934	0.835	0.927	1.22	1.159	0.936	0.62212	0.768	0.061876	0.82	0.159364
R0JWE5	417	S	Protein CBFA2T1 (Fragment) OS=Anas platyrhynchos OX=8839 GN=RUNX1T1 PE=4 SV=1	RUNX1T1	1	9.31434e-05	89.663	QQS(1)PVNPDPVTLESHR	3	-2.6237	1
R0JWP5	92	S	FYVE, RhoGEF and PH domain containing 3 (Fragment) OS=Anas platyrhynchos OX=8839 GN=FGD3 PE=4 SV=1	FGD3	0.996835	5.1001e-14	125.73	DS(0.002)T(0.001)QDEDS(0.997)DIDEGS(0.83)S(0.17)EEQETAEVPK	3	0.19161	1	0.92	1.002	0.926	1.182	0.858	1.039	0.979	1.019	1.186	0.894	0.167078	0.967	0.74294	1.081	0.50944
R0JWP5	98	S	FYVE, RhoGEF and PH domain containing 3 (Fragment) OS=Anas platyrhynchos OX=8839 GN=FGD3 PE=4 SV=1	FGD3	0.830123	5.1001e-14	125.73	DS(0.002)T(0.001)QDEDS(0.997)DIDEGS(0.83)S(0.17)EEQETAEVPK	3	0.19161	1	0.92	1.002	0.926	1.182	0.858	1.039	0.979	1.019	1.186	0.894	0.167078	0.967	0.74294	1.081	0.50944
R0JWS9	285	S	Nuclear distribution protein nudE-like protein 1 (Fragment) OS=Anas platyrhynchos OX=8839 GN=NDE1 PE=4 SV=1	NDE1	1	0.000854553	100.22	NFVYDQS(1)PNR	2	-0.35883	1
R0JWX2	79	S	DCN1-like protein (Fragment) OS=Anas platyrhynchos OX=8839 GN=DCUN1D3 PE=4 SV=1	DCUN1D3	0.977934	4.24743e-05	99.409	KDS(0.978)VS(0.022)SAEESSLQR	3	-1.3315	1	1.091	0.991	1.442	1.281	1.046	1.035	0.752	0.694	1.034	1.421	0.099804	1.356	0.088119	0.954	0.78248
R0JX14	38	S	MOB kinase activator 1A (Fragment) OS=Anas platyrhynchos OX=8839 GN=MOB1A PE=4 SV=1	MOB1A	0.999168	1.0717e-08	141.34	HAEAT(0.001)LGS(0.999)GNLR	2	0.61464	2	1.044	0.91	1.136	1.103	0.846	0.912	1.017	1.018	1.044	1.004	0.9946	0.929	0.42126	0.926	0.48098
R0JXM5	333	S	Malate dehydrogenase (Fragment) OS=Anas platyrhynchos OX=8839 GN=MDH1 PE=3 SV=1	MDH1	0.973972	0.00194304	65.179	ETAVEFLS(0.026)S(0.974)A	2	0.18966	1
R0JXM5	241	S	Malate dehydrogenase (Fragment) OS=Anas platyrhynchos OX=8839 GN=MDH1 PE=3 SV=1	MDH1	0.752902	0.000511878	99.909	KLS(0.753)S(0.247)AMSAAK	3	0.28448	1	1.05	1.111	1.142	0.981	1.173	1.13	0.855	1.034	0.809	1.224	0.057141	1.217	0.09656	0.994	0.89906
R0JXM5	242	S	Malate dehydrogenase (Fragment) OS=Anas platyrhynchos OX=8839 GN=MDH1 PE=3 SV=1	MDH1	0.617257	0.000284927	99.909	KLS(0.369)S(0.617)AMS(0.014)AAK	3	-0.49014	2	0.923	1.025	0.969	1.168	1.367	1.221	0.957	0.954	0.819	1.068	0.31836	1.376	0.0100773	1.288	0.0107418
R0JXS7	379	S	DGCR8, microprocessor complex subunit (Fragment) OS=Anas platyrhynchos OX=8839 GN=DGCR8 PE=4 SV=1	DGCR8	1	8.10449e-07	117.21	EQNNDITPNGEVS(1)PIK	3	-4.4513	4	1.119	1.163	1.158	0.982	1.095	1.087	0.736	1.022	0.92	1.285	0.117082	1.181	0.164979	0.92	0.085096
R0JXS7	273	S	DGCR8, microprocessor complex subunit (Fragment) OS=Anas platyrhynchos OX=8839 GN=DGCR8 PE=4 SV=1	DGCR8	0.999994	4.52738e-22	159.01	YGGES(1)DHQS(0.999)DGET(0.001)SVQPMMTK	3	-0.14514	1	1.101	1.135	1.547	1.139	0.908	0.958	0.801	0.777	0.876	1.542	0.021084	1.225	0.061565	0.794	0.157664
R0JXS7	277	S	DGCR8, microprocessor complex subunit (Fragment) OS=Anas platyrhynchos OX=8839 GN=DGCR8 PE=4 SV=1	DGCR8	0.999339	4.52738e-22	159.01	YGGES(1)DHQS(0.999)DGET(0.001)SVQPMMTK	3	-0.14514	1	1.101	1.135	1.547	1.139	0.908	0.958	0.801	0.777	0.876	1.542	0.021084	1.225	0.061565	0.794	0.157664
R0JY08	12	T	WW domain-containing oxidoreductase (Fragment) OS=Anas platyrhynchos OX=8839 GN=WWOX PE=4 SV=1	WWOX	0.999999	7.85446e-10	129.22	YAGLEDT(1)DS(1)EEELPPGWEER	3	0.76141	2	0.965	1.019	1.084	1.07	1.124	1.127	0.841	1.079	0.968	1.062	0.46308	1.15	0.122719	1.082	0.100158
R0JY08	14	S	WW domain-containing oxidoreductase (Fragment) OS=Anas platyrhynchos OX=8839 GN=WWOX PE=4 SV=1	WWOX	1	7.85446e-10	129.22	YAGLEDT(1)DS(1)EEELPPGWEER	3	0.76141	2	0.965	1.019	1.084	1.07	1.124	1.127	0.841	1.079	0.968	1.062	0.46308	1.15	0.122719	1.082	0.100158
R0JY18	181	S	Chromosome 17 open reading frame 62 (Fragment) OS=Anas platyrhynchos OX=8839 GN=C17orf62 PE=4 SV=1	C17orf62	0.984331	1.02734e-07	89.631	VASQQDLYESSET(0.007)EAS(0.984)DADEPQDEY(0.009)	3	-0.87344	1
R0JY65	92	S	Multivesicular body subunit 12A (Fragment) OS=Anas platyrhynchos OX=8839 GN=MVB12A PE=4 SV=1	MVB12A	0.5	0.00135273	91.265	S(0.5)S(0.5)PPPVPK	3	-0.016491	2	1.084	1.152	1.055	0.6	1.147	0.93	0.995	1.043	0.994	1.085	0.055441	0.883	0.49356	0.813	0.338
R0JY65	91	S	Multivesicular body subunit 12A (Fragment) OS=Anas platyrhynchos OX=8839 GN=MVB12A PE=4 SV=1	MVB12A	0.969316	8.11105e-05	119.39	S(0.969)S(0.031)PPPVPKPR	2	-0.27053	7	1.074	1.066	1.11	0.857	1.09	1.051	0.951	1.011	0.925	1.126	0.0149167	1.038	0.69908	0.922	0.32018
R0JYF4	116	S	YY1-associated factor 2 (Fragment) OS=Anas platyrhynchos OX=8839 GN=YAF2 PE=4 SV=1	YAF2	0.57474	1.47011e-08	139.43	S(0.419)S(0.575)S(0.827)PRGEAS(0.068)S(0.111)LNGESH	2	0.75256	1	0.859	1.008	1.092	0.869	0.814	0.968	1.113	1.082	1.124	0.892	0.169575	0.799	0.0118192	0.896	0.28284
R0JYF4	117	S	YY1-associated factor 2 (Fragment) OS=Anas platyrhynchos OX=8839 GN=YAF2 PE=4 SV=1	YAF2	0.827328	1.47011e-08	139.43	S(0.419)S(0.575)S(0.827)PRGEAS(0.068)S(0.111)LNGESH	2	0.75256	1	0.859	1.008	1.092	0.869	0.814	0.968	1.113	1.082	1.124	0.892	0.169575	0.799	0.0118192	0.896	0.28284
R0JYZ9	156	T	Cell division protein kinase 10 (Fragment) OS=Anas platyrhynchos OX=8839 GN=CDK10 PE=3 SV=1	CDK10	0.999927	0.00293223	70.783	TYGMPPKPMT(1)PK	3	-0.028478	1
R0K0M8	25	T	Cofilin-2 (Fragment) OS=Anas platyrhynchos OX=8839 GN=CFL2 PE=3 SV=1	CFL2	0.92802	0.00255316	73.273	KS(0.014)S(0.058)T(0.928)PEEIK	3	0.32361	1
R0K0W4	184	S	Zinc finger and BTB domain containing 24 (Fragment) OS=Anas platyrhynchos OX=8839 GN=ZBTB24 PE=4 SV=1	ZBTB24	0.987294	9.32923e-08	139.55	S(0.013)AANS(0.987)PEDVQLR	2	0.655	1	1.024	1.037	1.059	1.052	1.038	1.266	0.892	0.92	1.002	1.109	0.044643	1.193	0.076363	1.076	0.39958
R0K155	330	S	G protein-coupled receptor 1 (Fragment) OS=Anas platyrhynchos OX=8839 GN=GPR1 PE=3 SV=1	GPR1	1	0.0220357	63.073	LALWEVS(1)R	2	-0.78739	1
R0K1I0	387	T	Non-POU domain containing octamer binding (Fragment) OS=Anas platyrhynchos OX=8839 GN=NONO PE=4 SV=1	NONO	0.999999	9.84599e-11	83.753	GAMGGTNVPAAAPPAAGPGAMIPDGAMGMT(1)PPPPADR	4	-0.22148	17	1.008	1.079	1.068	1.047	1.024	1.015	0.916	0.979	1.031	1.078	0.131796	1.055	0.20024	0.978	0.39994
R0K1R4	190	S	Osteopetrosis-associated transmembrane protein 1 (Fragment) OS=Anas platyrhynchos OX=8839 GN=OSTM1 PE=4 SV=1	OSTM1	1	3.13812e-17	176.46	IQS(1)NAS(1)LVNIQEK	2	0.57552	5	1.027	1.004	1.082	1.193	1.174	1.122	0.893	0.873	0.96	1.142	0.021298	1.28	0.00190284	1.121	0.016575
R0K1R4	187	S	Osteopetrosis-associated transmembrane protein 1 (Fragment) OS=Anas platyrhynchos OX=8839 GN=OSTM1 PE=4 SV=1	OSTM1	1	1.03182e-15	169.43	IQS(1)NAS(1)LVNIQEK	2	0.57552	5	1.042	1.035	1.072	1.076	1.089	1.051	0.983	0.892	0.957	1.112	0.025896	1.136	0.0142187	1.021	0.23266
R0K2S0	255	S	F-box only protein 28 (Fragment) OS=Anas platyrhynchos OX=8839 GN=FBXO28 PE=4 SV=1	FBXO28	0.855704	3.12558e-08	116.1	EVMESAVGSSSGS(0.037)GS(0.107)NEQS(0.856)PR	3	-0.66131	1	1.159	1.07	1.101	0.913	1.098	1.249	0.86	0.908	0.921	1.238	0.0024198	1.212	0.118684	0.979	0.7738
R0K2T5	503	S	DEAD-box helicase 17 (Fragment) OS=Anas platyrhynchos OX=8839 GN=DDX17 PE=3 SV=1	DDX17	1	0.00104363	90.149	RDS(1)GGFRDR	2	-0.078435	6	0.853	0.764	0.801	1.08	0.912	0.886	1.242	1.15	1.21	0.671	0.00051978	0.799	0.025721	1.19	0.06936
R0K2X9	2360	S	Cation-independent mannose-6-phosphate receptor (Fragment) OS=Anas platyrhynchos OX=8839 GN=IGF2R PE=4 SV=1	IGF2R	1	3.13291e-51	246.31	VDDLDS(1)EDEVLTIPDVK	3	-0.057722	4	1.261	1.078	1.197	1.742	0.74	1.045	0.812	0.761	0.743	1.527	0.00136481	1.523	0.28784	0.997	0.81568
R0K2X9	2423	T	Cation-independent mannose-6-phosphate receptor (Fragment) OS=Anas platyrhynchos OX=8839 GN=IGF2R PE=4 SV=1	IGF2R	0.293	0.00376101	49.209	SGQQQAQNS(0.049)T(0.12)NT(0.293)AS(0.293)FHDDS(0.244)DEDLLNV	3	0.28921	0
R0K2X9	2295	S	Cation-independent mannose-6-phosphate receptor (Fragment) OS=Anas platyrhynchos OX=8839 GN=IGF2R PE=4 SV=1	IGF2R	0.965995	0.0133063	51.727	RT(0.023)S(0.966)GVS(0.011)YK	2	0.32094	2	1.586	1.085	1.23	0.664	1.258	0.99	0.857	0.733	0.768	1.654	0.0151382	1.235	0.40256	0.746	0.2228
R0K2X9	2430	S	Cation-independent mannose-6-phosphate receptor (Fragment) OS=Anas platyrhynchos OX=8839 GN=IGF2R PE=4 SV=1	IGF2R	0.999998	3.31389e-54	207.99	SGQQQAQNSTNTASFHDDS(1)DEDLLNV	3	-0.47922	1	1.102	1.043	1.183	1.055	1.16	0.917	0.808	1.003	0.954	1.204	0.065682	1.133	0.25904	0.941	0.45486
R0K2X9	2390	S	Cation-independent mannose-6-phosphate receptor (Fragment) OS=Anas platyrhynchos OX=8839 GN=IGF2R PE=4 SV=1	IGF2R	0.997641	0.00078867	74.789	KPPS(0.998)FGS(0.002)DDK	3	-0.93167	1
R0K2X9	2425	S	Cation-independent mannose-6-phosphate receptor (Fragment) OS=Anas platyrhynchos OX=8839 GN=IGF2R PE=4 SV=1	IGF2R	0.293	0.00376101	49.209	SGQQQAQNS(0.049)T(0.12)NT(0.293)AS(0.293)FHDDS(0.244)DEDLLNV	3	0.28921	0
R0K379	877	S	Pleckstrin homology, MyTH4 and FERM domain containing H2 (Fragment) OS=Anas platyrhynchos OX=8839 GN=PLEKHH2 PE=4 SV=1	PLEKHH2	0.999801	4.37772e-21	194.58	SCDS(1)DEDYEASGR	2	-0.3505	1	0.805	0.786	0.722	0.722	0.826	0.712	1.413	1.023	1.591	0.574	0.0166638	0.561	0.0159036	0.977	0.69456
R0K379	557	S	Pleckstrin homology, MyTH4 and FERM domain containing H2 (Fragment) OS=Anas platyrhynchos OX=8839 GN=PLEKHH2 PE=4 SV=1	PLEKHH2	0.962552	0.0110062	78.06	FPS(0.963)WES(0.037)R	2	0.81219	1
R0K3B6	204	S	Fibronectin type III domain containing 3A (Fragment) OS=Anas platyrhynchos OX=8839 GN=FNDC3A PE=4 SV=1	FNDC3A	0.99403	0.000165601	97.904	DKLNS(0.994)PPS(0.006)SPQK	3	-0.19189	9	1.156	1.002	1.068	0.978	0.969	1.074	0.946	1.014	0.926	1.118	0.090036	1.047	0.34866	0.936	0.28566
R0K3B6	207	S	Fibronectin type III domain containing 3A (Fragment) OS=Anas platyrhynchos OX=8839 GN=FNDC3A PE=4 SV=1	FNDC3A	0.778201	0.000859939	57.573	DKLNS(0.491)PPS(0.778)S(0.735)PQKCPS(0.852)PT(0.075)S(0.069)EPNGLSK	5	1.0162	1	0.971	1.093	1.058	1.339	0.949	1.151	0.869	0.882	1.008	1.132	0.101905	1.246	0.125824	1.102	0.45138
R0K3B6	216	T	Fibronectin type III domain containing 3A (Fragment) OS=Anas platyrhynchos OX=8839 GN=FNDC3A PE=4 SV=1	FNDC3A	0.498437	0.0114616	50.831	CPS(0.37)PT(0.498)S(0.13)EPNGLS(0.001)K	2	3.5669	0
R0K3B6	214	S	Fibronectin type III domain containing 3A (Fragment) OS=Anas platyrhynchos OX=8839 GN=FNDC3A PE=4 SV=1	FNDC3A	0.852359	0.000859939	57.573	DKLNS(0.491)PPS(0.778)S(0.735)PQKCPS(0.852)PT(0.075)S(0.069)EPNGLSK	5	1.0162	1	0.971	1.093	1.058	1.339	0.949	1.151	0.869	0.882	1.008	1.132	0.101905	1.246	0.125824	1.102	0.45138
R0K3B6	208	S	Fibronectin type III domain containing 3A (Fragment) OS=Anas platyrhynchos OX=8839 GN=FNDC3A PE=4 SV=1	FNDC3A	0.86073	0.000859939	64.705	DKLNS(0.721)PPS(0.418)S(0.861)PQK	4	-0.056909	3	0.995	1.034	1.07	1.173	0.982	1.074	0.93	0.957	0.997	1.075	0.069103	1.12	0.114917	1.042	0.5215
R0K449	249	S	CDK-activating kinase assembly factor MAT1 (Fragment) OS=Anas platyrhynchos OX=8839 GN=MNAT1 PE=4 SV=1	MNAT1	1	2.51311e-07	121.94	AAS(1)PQDLAGGYTSSLACHR	3	-0.16584	1	1.069	1.014	1.115	1.098	1.112	1.313	0.826	0.898	0.939	1.201	0.0168601	1.323	0.0156027	1.102	0.21416
R0K5X3	563	T	UPF0487 protein C17orf71 (Fragment) OS=Anas platyrhynchos OX=8839 GN=SMG8 PE=4 SV=1	SMG8	0.772727	0.000188923	84.674	LEHINFPVFQPS(0.227)T(0.773)PDPAPAR	3	-0.85782	1
R0K5X3	642	S	UPF0487 protein C17orf71 (Fragment) OS=Anas platyrhynchos OX=8839 GN=SMG8 PE=4 SV=1	SMG8	1	0.006038	68.355	RPS(1)LVDR	3	0.12667	2	1.085	1.027	1.099	0.723	0.831	0.814	1.038	1.09	1.138	0.983	0.64634	0.725	0.0031613	0.737	0.003135
R0K5X3	573	S	UPF0487 protein C17orf71 (Fragment) OS=Anas platyrhynchos OX=8839 GN=SMG8 PE=4 SV=1	SMG8	0.493971	2.87127e-15	104.78	LEHINFPVFQPS(0.007)T(0.005)PDPAPARDES(0.494)S(0.494)PAPPEGEIEK	5	0.61957	0
R0K5X3	649	S	UPF0487 protein C17orf71 (Fragment) OS=Anas platyrhynchos OX=8839 GN=SMG8 PE=4 SV=1	SMG8	0.819219	5.64171e-07	119.41	QAS(0.819)T(0.181)VEYLPGMLHSNCPK	4	-0.63835	1	1.101	0.939	0.999	0.875	0.855	0.912	1.044	1.019	1.187	0.935	0.36892	0.813	0.0157952	0.869	0.050702
R0K5X3	574	S	UPF0487 protein C17orf71 (Fragment) OS=Anas platyrhynchos OX=8839 GN=SMG8 PE=4 SV=1	SMG8	0.493971	2.87127e-15	104.78	LEHINFPVFQPS(0.007)T(0.005)PDPAPARDES(0.494)S(0.494)PAPPEGEIEK	5	0.61957	0
R0K604	58	S	Transcription cofactor vestigial-like protein 4 (Fragment) OS=Anas platyrhynchos OX=8839 GN=VGLL4 PE=4 SV=1	VGLL4	0.786604	0.0118444	50.102	TGPPPIS(0.787)PS(0.213)KR	3	-0.26361	1
R0K692	364	S	Centrosomal protein 55 (Fragment) OS=Anas platyrhynchos OX=8839 GN=CEP55 PE=4 SV=1	CEP55	1	4.72499e-11	175.29	MTVYDRS(1)PPQK	4	0.20605	6	1.247	1.292	1.277	1.054	0.998	0.994	0.793	0.81	0.783	1.599	2.617e-06	1.277	0.00033686	0.798	0.00047687
R0K6C0	100	S	Activating transcription factor 2 (Fragment) OS=Anas platyrhynchos OX=8839 GN=ATF2 PE=4 SV=1	ATF2	0.99998	1.48351e-06	113.73	MPLDLS(1)PLATPIIR	3	-0.55647	5	0.912	0.892	1.017	0.96	0.92	1.18	1.007	0.955	1.27	0.873	0.24954	0.947	0.6734	1.085	0.42586
R0K6N9	257	S	Rho GTPase-activating protein 1 (Fragment) OS=Anas platyrhynchos OX=8839 GN=ARHGAP1 PE=4 SV=1	ARHGAP1	0.999999	7.13929e-18	172.37	EKS(1)PDQSPVPLVVR	3	0.079431	1	0.926	0.877	0.87	1.173	0.885	0.912	1.048	1.164	1.162	0.792	0.0043361	0.88	0.23302	1.111	0.34616
R0K6N9	55	S	Rho GTPase-activating protein 1 (Fragment) OS=Anas platyrhynchos OX=8839 GN=ARHGAP1 PE=4 SV=1	ARHGAP1	0.997643	1.47726e-17	159.75	SEDS(0.002)KGS(0.998)PEPVTHLR	2	1.0091	5	1.085	0.958	1.027	1.033	0.93	0.954	0.973	0.984	1.118	0.998	0.9881	0.949	0.39724	0.95	0.34872
R0K748	391	S	CTTNBP2 N-terminal like (Fragment) OS=Anas platyrhynchos OX=8839 GN=CTTNBP2NL PE=4 SV=1	CTTNBP2NL	0.736825	5.24477e-21	173.55	SAGATPENTVENGS(0.737)S(0.263)PVR	2	-0.45047	1	1.071	1.128	1.088	1.036	1.151	1.16	0.789	0.898	1.006	1.221	0.046903	1.243	0.049099	1.018	0.68928
R0K748	568	S	CTTNBP2 N-terminal like (Fragment) OS=Anas platyrhynchos OX=8839 GN=CTTNBP2NL PE=4 SV=1	CTTNBP2NL	0.766114	1.90368e-29	174.19	VSSPLS(0.001)PLS(0.031)PGIKS(0.766)PT(0.201)IPR	4	-1.1063	1	0.793	1.034	0.965	1.365	1.202	1.125	1.049	0.961	0.84	0.98	0.83612	1.295	0.039141	1.322	0.044515
R0K748	488	S	CTTNBP2 N-terminal like (Fragment) OS=Anas platyrhynchos OX=8839 GN=CTTNBP2NL PE=4 SV=1	CTTNBP2NL	0.672707	6.31393e-06	109.55	DLS(0.673)PT(0.327)LADNSAAK	3	0.33074	1	0.894	0.962	0.796	1.509	1.018	1.061	0.97	0.893	1.18	0.872	0.24984	1.179	0.35762	1.353	0.101559
R0K748	570	T	CTTNBP2 N-terminal like (Fragment) OS=Anas platyrhynchos OX=8839 GN=CTTNBP2NL PE=4 SV=1	CTTNBP2NL	0.499805	1.90368e-29	174.19	VSSPLSPLSPGIKS(0.5)PT(0.5)IPR	3	-0.47247	0
R0K776	228	S	Monocarboxylate transporter 1 (Fragment) OS=Anas platyrhynchos OX=8839 GN=SLC16A1 PE=4 SV=1	SLC16A1	0.968291	4.28059e-13	151.95	KDDGDT(0.02)S(0.968)T(0.012)DLIGGK	3	0.056528	4	1.099	0.91	1.161	1.861	1.119	1.483	0.672	0.728	0.747	1.476	0.0086786	2.079	0.0091356	1.408	0.118636
R0K7Y6	240	S	40S ribosomal protein S6 (Fragment) OS=Anas platyrhynchos OX=8839 GN=RPS6 PE=4 SV=1	RPS6	0.783738	0.00859483	52.272	LS(0.239)S(0.737)LRAS(0.63)T(0.419)S(0.784)KS(0.185)ES(0.605)S(0.402)QK	3	0.15215	1
R0K7Y6	238	S	40S ribosomal protein S6 (Fragment) OS=Anas platyrhynchos OX=8839 GN=RPS6 PE=4 SV=1	RPS6	0.938021	4.06625e-05	130.02	RLS(1)S(1)LRAS(0.938)T(0.049)S(0.013)K	3	0.42741	5	1.538	1.52	1.606	0.76	1.336	0.813	0.735	0.527	0.461	2.707	0.0184044	1.688	0.086421	0.624	0.105719
R0K7Y6	233	S	40S ribosomal protein S6 (Fragment) OS=Anas platyrhynchos OX=8839 GN=RPS6 PE=4 SV=1	RPS6	0.999998	0.000372721	81.867	RLS(1)S(1)LRAS(0.938)T(0.049)S(0.013)K	3	0.42741	4	1.445	1.57	1.629	1.036	1.348	0.944	0.584	0.493	0.462	3.018	0.000142455	2.162	0.0038964	0.717	0.037785
R0K7Y6	234	S	40S ribosomal protein S6 (Fragment) OS=Anas platyrhynchos OX=8839 GN=RPS6 PE=4 SV=1	RPS6	0.999978	4.06625e-05	130.02	RLS(1)S(1)LRAS(0.938)T(0.049)S(0.013)K	3	0.42741	6	1.534	1.519	1.618	0.84	1.346	0.877	0.677	0.501	0.465	2.843	0.00081727	1.864	0.031755	0.656	0.099219
R0K7Y6	239	T	40S ribosomal protein S6 (Fragment) OS=Anas platyrhynchos OX=8839 GN=RPS6 PE=4 SV=1	RPS6	0.647294	0.0179976	42.166	LS(0.659)S(0.343)LRAS(0.259)T(0.647)S(0.4)KS(0.538)ES(0.467)S(0.688)QK	4	0.28472	1	1.352	1.532	1.562	1.099	1.268	1.015	0.594	0.596	0.492	2.643	0.00023749	2.011	0.00154143	0.761	0.025384
R0K7Y6	245	S	40S ribosomal protein S6 (Fragment) OS=Anas platyrhynchos OX=8839 GN=RPS6 PE=4 SV=1	RPS6	0.688291	0.0179976	42.166	LS(0.659)S(0.343)LRAS(0.259)T(0.647)S(0.4)KS(0.538)ES(0.467)S(0.688)QK	4	0.28472	1	1.352	1.532	1.562	1.099	1.268	1.015	0.594	0.596	0.492	2.643	0.00023749	2.011	0.00154143	0.761	0.025384
R0K7Y6	244	S	40S ribosomal protein S6 (Fragment) OS=Anas platyrhynchos OX=8839 GN=RPS6 PE=4 SV=1	RPS6	0.604841	0.00859483	52.272	LS(0.239)S(0.737)LRAS(0.63)T(0.419)S(0.784)KS(0.185)ES(0.605)S(0.402)QK	3	0.15215	1
R0K7Y6	242	S	40S ribosomal protein S6 (Fragment) OS=Anas platyrhynchos OX=8839 GN=RPS6 PE=4 SV=1	RPS6	0.537542	0.0179976	42.166	LS(0.659)S(0.343)LRAS(0.259)T(0.647)S(0.4)KS(0.538)ES(0.467)S(0.688)QK	4	0.28472	1	1.352	1.532	1.562	1.099	1.268	1.015	0.594	0.596	0.492	2.643	0.00023749	2.011	0.00154143	0.761	0.025384
R0K7Z6	200	T	Leucine rich repeat containing 8 VRAC subunit A (Fragment) OS=Anas platyrhynchos OX=8839 GN=LRRC8A PE=4 SV=1	LRRC8A	0.364881	0.00030474	59.996	S(0.365)S(0.365)T(0.365)VS(0.905)EDVEATVPMLQR	3	0.73636	0
R0K7Z6	198	S	Leucine rich repeat containing 8 VRAC subunit A (Fragment) OS=Anas platyrhynchos OX=8839 GN=LRRC8A PE=4 SV=1	LRRC8A	0.364881	0.00030474	59.996	S(0.365)S(0.365)T(0.365)VS(0.905)EDVEATVPMLQR	3	0.73636	0
R0K7Z6	199	S	Leucine rich repeat containing 8 VRAC subunit A (Fragment) OS=Anas platyrhynchos OX=8839 GN=LRRC8A PE=4 SV=1	LRRC8A	0.658395	7.84245e-10	129.66	KS(0.261)S(0.658)T(0.08)VS(0.001)EDVEATVPMLQR	3	-0.86894	1
R0K7Z6	202	S	Leucine rich repeat containing 8 VRAC subunit A (Fragment) OS=Anas platyrhynchos OX=8839 GN=LRRC8A PE=4 SV=1	LRRC8A	0.905349	0.00030474	59.996	S(0.365)S(0.365)T(0.365)VS(0.905)EDVEATVPMLQR	3	0.73636	1
R0K894	553	S	Protein spire-like protein 1 (Fragment) OS=Anas platyrhynchos OX=8839 GN=SPIRE1 PE=4 SV=1	SPIRE1	0.515809	1.55809e-06	112.58	S(0.516)KS(0.397)VDKS(0.087)NEELQFPK	4	-0.081575	1	1.024	0.942	1.031	1.027	0.894	0.907	1.217	0.975	0.932	0.959	0.70634	0.905	0.36894	0.944	0.32458
R0K8H9	264	S	Aquaporin-1 (Fragment) OS=Anas platyrhynchos OX=8839 GN=AQP1 PE=3 SV=1	AQP1	1	3.31921e-19	150.82	VWTSGQVEEYDLEGDDMNS(1)RVEMKPK	5	1.2392	3	1.105	0.897	1.068	1.111	1.009	1.011	0.956	0.995	1	1.04	0.61852	1.061	0.168859	1.02	0.76786
R0K8R9	458	S	Polycomb protein SUZ12 (Fragment) OS=Anas platyrhynchos OX=8839 GN=SUZ12 PE=4 SV=1	SUZ12	1	1.40436e-39	205	ASMSEFLES(1)EDGEVEQQR	3	0.3951	1	1.068	1.112	1.064	1.179	0.85	0.869	1.026	0.965	0.92	1.114	0.034336	0.996	0.89846	0.893	0.36418
R0K9E9	131	S	tRNA splicing endonuclease subunit 54 (Fragment) OS=Anas platyrhynchos OX=8839 GN=TSEN54 PE=4 SV=1	TSEN54	0.925736	0.000204928	91.932	RRS(1)S(0.993)S(0.926)PGS(0.082)LEK	2	1.0339	2	0.871	0.812	0.919	0.496	0.923	0.857	1.215	1.183	1.432	0.679	0.0052754	0.594	0.054175	0.875	0.4456
R0K9E9	130	S	tRNA splicing endonuclease subunit 54 (Fragment) OS=Anas platyrhynchos OX=8839 GN=TSEN54 PE=4 SV=1	TSEN54	0.992921	0.000204928	91.932	RRS(1)S(0.993)S(0.926)PGS(0.082)LEK	2	1.0339	1	0.871	0.812	0.919	0.496	0.923	0.857	1.215	1.183	1.432	0.679	0.0052754	0.594	0.054175	0.875	0.4456
R0K9E9	129	S	tRNA splicing endonuclease subunit 54 (Fragment) OS=Anas platyrhynchos OX=8839 GN=TSEN54 PE=4 SV=1	TSEN54	0.999563	0.000204928	91.932	RRS(1)S(0.993)S(0.926)PGS(0.082)LEK	2	1.0339	2	0.871	0.812	0.919	0.496	0.923	0.857	1.215	1.183	1.432	0.679	0.0052754	0.594	0.054175	0.875	0.4456
R0K9F6	240	S	Cyclin-L1 (Fragment) OS=Anas platyrhynchos OX=8839 GN=CCNL1 PE=3 SV=1	CCNL1	0.725415	2.09575e-54	218.01	GLNPDGTPALSTLGGFS(0.003)PAS(0.017)KPS(0.725)S(0.255)PR	3	0.024874	7	1.109	1.043	1.025	1.109	1.008	1.135	0.917	0.967	0.916	1.135	0.0134233	1.161	0.021339	1.024	0.63052
R0K9F6	237	S	Cyclin-L1 (Fragment) OS=Anas platyrhynchos OX=8839 GN=CCNL1 PE=3 SV=1	CCNL1	0.916855	1.12459e-14	133.72	GLNPDGTPALS(0.085)T(0.304)LGGFS(0.651)PAS(0.917)KPS(0.658)S(0.386)PR	4	-0.16745	3	0.979	0.941	0.869	1.178	0.983	1.117	1.001	1.077	1.028	0.898	0.057542	1.055	0.42322	1.175	0.067201
R0K9F6	251	S	Cyclin-L1 (Fragment) OS=Anas platyrhynchos OX=8839 GN=CCNL1 PE=3 SV=1	CCNL1	0.998171	7.07208e-08	134.37	T(0.001)EEKS(0.998)PVPLNT(0.001)K	2	1.9035	3	1.14	1.146	1.323	0.935	0.928	0.958	0.907	0.938	0.836	1.346	0.0076563	1.052	0.21708	0.782	0.0079965
R0K9F6	344	S	Cyclin-L1 (Fragment) OS=Anas platyrhynchos OX=8839 GN=CCNL1 PE=3 SV=1	CCNL1	1	6.08777e-06	132.79	RHHNHGS(1)PHLK	5	0.07968	11	1.048	0.967	1.243	1.088	0.959	1.059	0.892	1.005	0.935	1.15	0.172039	1.097	0.149545	0.953	0.62802
R0K9F6	241	S	Cyclin-L1 (Fragment) OS=Anas platyrhynchos OX=8839 GN=CCNL1 PE=3 SV=1	CCNL1	0.82217	5.00436e-90	264.61	GLNPDGTPALSTLGGFS(0.999)PAS(0.002)KPS(0.177)S(0.822)PR	3	0.60234	2	1.214	1.081	1.122	0.983	0.889	0.939	1.002	0.888	0.928	1.213	0.0172006	0.998	0.96592	0.823	0.0122243
R0K9F6	234	S	Cyclin-L1 (Fragment) OS=Anas platyrhynchos OX=8839 GN=CCNL1 PE=3 SV=1	CCNL1	0.99877	5.00436e-90	264.61	GLNPDGTPALSTLGGFS(0.999)PAS(0.002)KPS(0.177)S(0.822)PR	3	0.60234	9	1.135	1.055	1.084	1.062	0.963	1.048	0.946	0.924	0.94	1.165	0.0024609	1.094	0.047955	0.939	0.162543
R0K9F6	273	S	Cyclin-L1 (Fragment) OS=Anas platyrhynchos OX=8839 GN=CCNL1 PE=3 SV=1	CCNL1	0.997983	4.07628e-07	133.25	QQAS(0.002)KS(0.998)PYNGMR	2	-0.086339	5	1.193	1.078	1.152	0.872	0.904	0.829	1.033	0.932	0.964	1.169	0.021318	0.889	0.041058	0.761	0.0021799
R0K9F6	224	T	Cyclin-L1 (Fragment) OS=Anas platyrhynchos OX=8839 GN=CCNL1 PE=3 SV=1	CCNL1	0.999999	6.43638e-12	116.69	GLNPDGT(1)PALS(0.004)T(0.008)LGGFS(0.927)PAS(0.238)KPS(0.516)S(0.307)PR	4	-1.2469	2	1.065	1.018	1.123	1.212	1.132	1.25	0.865	0.869	0.859	1.236	0.0177763	1.386	0.0081011	1.121	0.048799
R0K9F9	37	S	GMP synthase [glutamine-hydrolyzing] (Fragment) OS=Anas platyrhynchos OX=8839 GN=GMPS PE=4 SV=1	GMPS	0.908639	2.31571e-10	174.59	TLNMT(0.004)T(0.087)S(0.909)PEEK	2	0.36169	5	1.215	1.232	1.338	0.987	0.891	1.117	0.801	0.795	0.861	1.54	0.00039678	1.219	0.05024	0.791	0.029921
R0K9F9	13	T	GMP synthase [glutamine-hydrolyzing] (Fragment) OS=Anas platyrhynchos OX=8839 GN=GMPS PE=4 SV=1	GMPS	0.806479	1.7613e-11	109.44	VVNAAHSFYNGT(0.146)T(0.806)T(0.038)LPIS(0.003)DEDRT(0.007)PR	4	-0.37008	1	1.095	1.031	1.094	1.052	1.112	1.055	0.819	0.926	1.066	1.145	0.147164	1.145	0.145915	1	0.9932
R0KA42	34	S	Rho GDP dissociation inhibitor alpha (Fragment) OS=Anas platyrhynchos OX=8839 GN=ARHGDIA PE=4 SV=1	ARHGDIA	1	1.40555e-14	153.88	S(1)IQEIQELDKDDESLR	3	1.6432	2	0.692	1.141	0.508	1.194	0.901	0.761	1.356	0.945	1.349	0.641	0.139219	0.782	0.23336	1.22	0.42796
R0KA42	47	S	Rho GDP dissociation inhibitor alpha (Fragment) OS=Anas platyrhynchos OX=8839 GN=ARHGDIA PE=4 SV=1	ARHGDIA	1	6.40277e-21	166.49	SIQEIQELDKDDES(1)LRK	4	0.073823	1	0.627	0.78	0.569	1.566	1.15	0.789	1.367	1.219	0.982	0.554	0.0117959	0.982	0.84154	1.774	0.068141
R0KA48	48	S	Histone H4 (Fragment) OS=Anas platyrhynchos OX=8839 GN=LOC110351441 PE=3 SV=1	LOC110351441	1	4.42741e-06	123.42	RIS(1)GLIYEETR	3	0.41881	1	0.814			0.757	0.924	0.723	1.345	1.132	1.031	0.696		0.685	0.025218	0.984
R0KAA7	1368	S	Histone demethylase JARID1A (Fragment) OS=Anas platyrhynchos OX=8839 GN=KDM5A PE=4 SV=1	KDM5A	1	0.0127537	56.632	KS(1)PLVPR	3	0.20459	1	1.305	0.798	0.973	0.928	0.82	0.753	1.092	1.067	1.101	0.944	0.638	0.767	0.048445	0.813	0.28804
R0KAA7	1433	S	Histone demethylase JARID1A (Fragment) OS=Anas platyrhynchos OX=8839 GN=KDM5A PE=4 SV=1	KDM5A	1	2.11774e-20	160.55	FLHVMEDDS(1)MDEKPLK	4	-1.223	2	0.959	0.915	0.937	0.971	1.017	0.938	1.105	1.159	1.004	0.86	0.028259	0.895	0.086244	1.041	0.21604
R0KAA7	1276	S	Histone demethylase JARID1A (Fragment) OS=Anas platyrhynchos OX=8839 GN=KDM5A PE=4 SV=1	KDM5A	0.992412	1.89414e-06	145.23	VIGSVS(0.001)S(0.007)S(0.992)PR	2	-0.15919	2	0.974	1.008	1.1	0.814	0.84	0.944	1.084	1.054	1.105	0.95	0.25006	0.801	0.0089971	0.843	0.041244
R0KAA7	1613	S	Histone demethylase JARID1A (Fragment) OS=Anas platyrhynchos OX=8839 GN=KDM5A PE=4 SV=1	KDM5A	0.780786	3.44328e-07	99.536	KPMQGPS(0.219)S(0.781)PAHAPPPPFLLSYK	4	0.94562	1	1.017	1.025	0.909	1.173	1.074	1.202	0.978	1.034	0.854	1.03	0.67628	1.203	0.047656	1.169	0.039099
R0KBS5	52	S	Cyclin-Y (Fragment) OS=Anas platyrhynchos OX=8839 GN=CCNY PE=3 SV=1	CCNY	0.497731	3.99322e-30	179.7	YS(0.498)S(0.498)CS(0.004)TIFLDDSTVSQPNLK	3	0.28855	0
R0KBS5	35	S	Cyclin-Y (Fragment) OS=Anas platyrhynchos OX=8839 GN=CCNY PE=3 SV=1	CCNY	0.999838	0.000160945	79.489	RKS(1)LYINHHPPGQLR	5	0.21752	3	0.873	0.823	0.847	1.245	0.921	0.965	1.304	1.1	0.915	0.766	0.068915	0.943	0.70266	1.231	0.104442
R0KBS5	25	S	Cyclin-Y (Fragment) OS=Anas platyrhynchos OX=8839 GN=CCNY PE=3 SV=1	CCNY	0.893682	0.00155413	71.376	ASTIFLS(0.078)KS(0.894)QT(0.029)DVR	3	0.29928	1	0.834	0.899	0.75	1.749	0.999	0.957	1.16	0.963	0.931	0.813	0.076277	1.213	0.48494	1.492	0.145355
R0KBS5	18	S	Cyclin-Y (Fragment) OS=Anas platyrhynchos OX=8839 GN=CCNY PE=3 SV=1	CCNY	0.848772	0.00609742	88.338	AS(0.849)T(0.151)IFLSK	2	-1.1944	1
R0KBS5	278	S	Cyclin-Y (Fragment) OS=Anas platyrhynchos OX=8839 GN=CCNY PE=3 SV=1	CCNY	0.729316	0.000485492	98.421	S(0.265)VS(0.729)ADNLT(0.006)VVR	2	0.1362	2
R0KBS5	51	S	Cyclin-Y (Fragment) OS=Anas platyrhynchos OX=8839 GN=CCNY PE=3 SV=1	CCNY	0.497731	3.99322e-30	179.7	YS(0.498)S(0.498)CS(0.004)TIFLDDSTVSQPNLK	3	0.28855	0
R0KBY1	305	S	VPS26, retromer complex component B (Fragment) OS=Anas platyrhynchos OX=8839 GN=VPS26B PE=4 SV=1	VPS26B	0.989903	2.57813e-11	159.04	KS(0.01)MS(0.99)HQAAIASQR	3	2.181	6	0.881	0.946	0.908	0.872	0.924	0.843	1.2	1.084	1.201	0.785	0.0037181	0.757	0.0030406	0.965	0.34668
R0KCB5	95	S	Protein RER1 (Fragment) OS=Anas platyrhynchos OX=8839 GN=RER1 PE=4 SV=1	RER1	0.999993	4.70131e-44	221.14	VDPSLMEDS(1)DDGPSLPTR	2	-0.12256	2	1.246	0.865	1.311	1.358	1.005	1.204	0.772	0.828	0.829	1.409	0.069918	1.469	0.0140991	1.042	0.76534
R0KCF4	175	S	RAB22A, member RAS oncogene family (Fragment) OS=Anas platyrhynchos OX=8839 GN=RAB22A PE=4 SV=1	RAB22A	0.999526	0.000856165	96.665	RQPS(1)VTK	3	0.66322	4	0.812	0.718	0.737	0.467	0.882	0.588	1.433	1.34	1.482	0.533	0.000184979	0.455	0.048705	0.854	0.3705
R0KCF7	209	S	Ribonucleic acid export 1 (Fragment) OS=Anas platyrhynchos OX=8839 GN=RAE1 PE=4 SV=1	RAE1	1	0.00121905	109.44	RIES(1)PLK	3	0.078365	1	1.67	1.581	1.586	0.707	1.012	0.808	0.558	0.625	0.661	2.623	5.6384e-05	1.37	0.057339	0.522	0.0034026
R0KDT9	206	S	RING finger protein unkempt-like protein (Fragment) OS=Anas platyrhynchos OX=8839 GN=UNK PE=4 SV=1	UNK	0.999984	0.00102046	73.735	QGYACPYYHNS(1)KDR	3	0.58721	1	0.937	0.917	0.995	0.792	0.876	0.954	1.07	1.235	1.129	0.83	0.0185978	0.764	0.0164588	0.92	0.22216
R0KDU5	141	S	BRI3-binding protein (Fragment) OS=Anas platyrhynchos OX=8839 GN=BRI3BP PE=4 SV=1	BRI3BP	0.992428	0.00649981	64.52	RNS(0.992)NS(0.003)S(0.004)LEEK	2	-0.033398	1
R0KE08	163	S	Fibulin-1 (Fragment) OS=Anas platyrhynchos OX=8839 GN=FBLN1 PE=4 SV=1	FBLN1	1	2.02021e-61	235.14	KEPVEIS(1)KEELDQEDPYLHDGCR	3	-0.21707	10	0.445	0.707	0.722	3.119	2.098	2.114	0.584	0.617	0.421	1.155	0.53388	4.52	0.00105708	3.912	0.0026178
R0KE70	288	S	Histamine H3 receptor (Fragment) OS=Anas platyrhynchos OX=8839 GN=Anapl_06972 PE=3 SV=1	Anapl_06972	0.999634	0.00778773	84.083	DFSAS(1)FR	2	-0.34381	1	0.9	0.772	0.897	1.005	0.91	0.979	1.261	1.169	1.029	0.743	0.0190586	0.837	0.057063	1.127	0.108657
R0KE75	399	S	Oxysterol-binding protein (Fragment) OS=Anas platyrhynchos OX=8839 GN=OSBPL1A PE=3 SV=1	OSBPL1A	1	0.00362133	64.82	GIPS(1)PLLQK	3	0.62092	1	1.115	1.025	1.119	1.213	1.202	1.293	0.822	0.997	0.667	1.311	0.076838	1.492	0.025165	1.138	0.024405
R0KER2	681	S	RING finger protein 219 (Fragment) OS=Anas platyrhynchos OX=8839 GN=RNF219 PE=4 SV=1	RNF219	0.991908	1.48225e-05	112.24	IQSSLSS(0.004)AS(0.992)PS(0.004)K	3	0.77694	2
R0KFB5	132	S	Zinc finger and BTB domain containing 14 (Fragment) OS=Anas platyrhynchos OX=8839 GN=ZBTB14 PE=4 SV=1	ZBTB14	0.984289	4.47978e-23	209.93	DVS(0.016)S(0.984)PEENTQSK	2	-0.016254	1	0.841	0.913	0.824	0.636	0.946	0.808	1.274	1.294	1.189	0.686	0.00075892	0.636	0.017125	0.927	0.50346
R0KFX1	220	S	Heterogeneous nuclear ribonucleoprotein H3 (Fragment) OS=Anas platyrhynchos OX=8839 GN=HNRNPH3 PE=4 SV=1	HNRNPH3	0.999996	0.000248195	81.144	ATENDIANFFS(1)PLNPIR	3	0.57475	1	0.936	1.082	0.936	0.892	1.034	1.165	1.118	0.915	1.025	0.966	0.6791	1.011	0.93678	1.046	0.67032
R0KGB3	120	T	Uronyl 2-sulfotransferase (Fragment) OS=Anas platyrhynchos OX=8839 GN=UST PE=4 SV=1	UST	1	0.0222002	60.161	T(1)PS(1)MRQEER	2	1.6256	1	0.928	1.102	1.092	0.461	0.925	0.809	1.033	1.271	1.164	0.9	0.27132	0.633	0.088763	0.703	0.150443
R0KGB3	122	S	Uronyl 2-sulfotransferase (Fragment) OS=Anas platyrhynchos OX=8839 GN=UST PE=4 SV=1	UST	1	0.0222002	60.161	T(1)PS(1)MRQEER	2	1.6256	1	0.928	1.102	1.092	0.461	0.925	0.809	1.033	1.271	1.164	0.9	0.27132	0.633	0.088763	0.703	0.150443
R0KGF0	365	S	Fibroblast growth factor receptor substrate 2 (Fragment) OS=Anas platyrhynchos OX=8839 GN=FRS2 PE=4 SV=1	FRS2	0.992614	0.000299004	75.564	KLS(0.993)RDEDDS(0.007)LGPK	4	0.82646	1	0.855	0.992	0.814	1.567	1.027	0.942	1.11	0.976	0.931	0.882	0.186501	1.172	0.4586	1.329	0.193839
R0KGF0	210	S	Fibroblast growth factor receptor substrate 2 (Fragment) OS=Anas platyrhynchos OX=8839 GN=FRS2 PE=4 SV=1	FRS2	0.499995	0.00319011	62.528	S(0.5)S(0.5)VHAPLESK	3	0.11644	1	1.054	0.778	0.807	1.077	0.894	0.88	1.249	1.161	0.994	0.775	0.09084	0.838	0.131103	1.08	0.51542
R0KGF0	428	S	Fibroblast growth factor receptor substrate 2 (Fragment) OS=Anas platyrhynchos OX=8839 GN=FRS2 PE=4 SV=1	FRS2	1	0.00201149	82.261	RPS(1)LEHR	3	0.010222	1	0.909	1.102	0.776	1.387	0.925	0.923	1.128	1.012	0.941	0.905	0.39882	1.05	0.83396	1.161	0.45348
R0KGF0	211	S	Fibroblast growth factor receptor substrate 2 (Fragment) OS=Anas platyrhynchos OX=8839 GN=FRS2 PE=4 SV=1	FRS2	0.499995	0.00319011	62.528	S(0.5)S(0.5)VHAPLESK	3	0.11644	1	1.054	0.778	0.807	1.077	0.894	0.88	1.249	1.161	0.994	0.775	0.09084	0.838	0.131103	1.08	0.51542
R0KJX2	98	S	HEAT repeat containing 3 (Fragment) OS=Anas platyrhynchos OX=8839 GN=HEATR3 PE=4 SV=1	HEATR3	1	1.4651e-44	245.74	ECSTGLDANQLS(1)PK	2	-0.11846	5	1.282	1.135	1.322	0.938	0.791	0.819	0.867	0.893	0.965	1.372	0.005044	0.935	0.32214	0.681	0.0053193
R0KKB5	244	S	Peroxisomal trans-2-enoyl-CoA reductase (Fragment) OS=Anas platyrhynchos OX=8839 GN=PECR PE=4 SV=1	PECR	0.999996	0.00056449	71.427	NTIEIPDHDRWPS(1)PPEGR	4	-0.45269	1
R0KKU3	38	S	BRCA1-associated protein (Fragment) OS=Anas platyrhynchos OX=8839 GN=BRAP PE=4 SV=1	BRAP	0.943518	0.000777686	117.21	EAAPDS(0.944)PS(0.056)K	3	0.018975	2	1.052	1.034	1.103	0.638	0.957	0.966	1.105	1.012	1.048	1.008	0.8188	0.809	0.17526	0.803	0.22866
R0KKU3	13	S	BRCA1-associated protein (Fragment) OS=Anas platyrhynchos OX=8839 GN=BRAP PE=4 SV=1	BRAP	0.84496	5.34645e-07	117.08	KS(0.845)S(0.155)EAASAEDKTNPDEQSK	4	-0.90252	1	1.024	1.083	0.989	0.88	0.97	0.877	1.026	1.099	1.03	0.981	0.6106	0.864	0.021339	0.881	0.039624
R0KMP4	405	S	NOP2/Sun RNA methyltransferase family member 2 (Fragment) OS=Anas platyrhynchos OX=8839 GN=NSUN2 PE=3 SV=1	NSUN2	0.99992	1.16895e-17	167.9	MQESQNS(1)DTEQSK	3	-0.98461	5	1.002	1.09	1.033	0.642	0.933	0.843	1.095	1.112	1.098	0.946	0.086876	0.732	0.100858	0.774	0.078963
R0KMP4	407	T	NOP2/Sun RNA methyltransferase family member 2 (Fragment) OS=Anas platyrhynchos OX=8839 GN=NSUN2 PE=3 SV=1	NSUN2	0.534132	1.06255e-06	122.44	MQES(0.003)QNS(0.463)DT(0.534)EQSKK	3	-0.51892	1
R0KNA3	384	S	Pleckstrin homology like domain family B member 2 (Fragment) OS=Anas platyrhynchos OX=8839 GN=PHLDB2 PE=4 SV=1	PHLDB2	0.794766	1.35744e-09	126.32	NLS(0.795)T(0.237)S(0.147)S(0.821)MEFDDTDLESYR	3	-0.88824	1
R0KNA3	387	S	Pleckstrin homology like domain family B member 2 (Fragment) OS=Anas platyrhynchos OX=8839 GN=PHLDB2 PE=4 SV=1	PHLDB2	0.821261	1.35744e-09	126.32	NLS(0.795)T(0.237)S(0.147)S(0.821)MEFDDTDLESYR	3	-0.88824	1
R0KNA3	972	S	Pleckstrin homology like domain family B member 2 (Fragment) OS=Anas platyrhynchos OX=8839 GN=PHLDB2 PE=4 SV=1	PHLDB2	0.997322	0.00476599	72.891	QKS(0.997)PEFYS(0.003)R	2	-1.1018	1	0.907	0.757	0.873	1.435	1.145	0.963	0.974	1.148	1.043	0.802	0.0381	1.119	0.4613	1.397	0.064695
R0KNA3	415	S	Pleckstrin homology like domain family B member 2 (Fragment) OS=Anas platyrhynchos OX=8839 GN=PHLDB2 PE=4 SV=1	PHLDB2	0.985054	0.00102109	76.211	KNS(0.985)IS(0.013)S(0.001)ISGR	3	1.1632	4
R0KNA3	823	S	Pleckstrin homology like domain family B member 2 (Fragment) OS=Anas platyrhynchos OX=8839 GN=PHLDB2 PE=4 SV=1	PHLDB2	0.778244	0.000812172	94.688	GFPVS(0.778)PS(0.171)S(0.051)LK	2	0.22201	3	0.908	0.836	0.88	1.321	1.093	1.255	0.994	1.004	1.029	0.867	0.0054188	1.212	0.030164	1.398	0.0056581
R0KNA3	977	S	Pleckstrin homology like domain family B member 2 (Fragment) OS=Anas platyrhynchos OX=8839 GN=PHLDB2 PE=4 SV=1	PHLDB2	0.928051	0.00474733	70.089	QKS(0.05)PEFY(0.022)S(0.928)R	3	0.24081	1	0.859	0.792	0.733	1.711	1.086	1.005	1.111	1.02	0.967	0.77	0.0126828	1.227	0.35698	1.595	0.062878
R0KQC9	128	S	Integrator complex subunit 12 (Fragment) OS=Anas platyrhynchos OX=8839 GN=INTS12 PE=4 SV=1	INTS12	0.499992	7.76169e-08	165.35	S(0.5)S(0.5)PITVQTSK	3	-0.27131	2	0.916	0.939	1.02	0.514	1.038	0.771	1.213	1.273	1.065	0.81	0.028418	0.654	0.093279	0.808	0.34556
R0KQC9	127	S	Integrator complex subunit 12 (Fragment) OS=Anas platyrhynchos OX=8839 GN=INTS12 PE=4 SV=1	INTS12	0.986205	2.08337e-13	195.16	S(0.986)S(0.014)PITVQTSK	2	0.34819	4	0.921	0.981	0.963	0.57	0.978	0.79	1.215	1.201	1.135	0.807	0.00159728	0.658	0.108184	0.816	0.2876
R0KRB8	144	S	SEC22 homolog B, vesicle trafficking protein (gene/pseudogene) (Fragment) OS=Anas platyrhynchos OX=8839 GN=SEC22B PE=3 SV=1	SEC22B	0.999554	2.13213e-05	104.26	GEALSALDS(1)K	3	-0.43599	3	1.007	0.896	0.87	1.201	1.144	1.109	1.005	1.018	0.988	0.921	0.13752	1.147	0.0052397	1.246	0.0117443
R0KRB8	113	S	SEC22 homolog B, vesicle trafficking protein (gene/pseudogene) (Fragment) OS=Anas platyrhynchos OX=8839 GN=SEC22B PE=3 SV=1	SEC22B	0.99982	1.76042e-44	243.75	NLGS(1)INTELQDVQR	3	-0.27423	6	1.091	0.831	1.07	1.099	0.843	0.776	1.131	1.067	1.008	0.933	0.46624	0.848	0.186536	0.908	0.5057
R0KT43	715	S	Cullin-3 (Fragment) OS=Anas platyrhynchos OX=8839 GN=CUL3 PE=3 SV=1	CUL3	1	0.00335868	66.056	FLPS(1)PVVIK	2	-0.14528	2	1.027	0.896	1.009	1.158	0.489	0.963	1.046	1.178	1.137	0.872	0.068777	0.777	0.35636	0.89	0.54072
R0KTK3	103	S	Zinc finger protein 652 (Fragment) OS=Anas platyrhynchos OX=8839 GN=ZNF652 PE=4 SV=1	ZNF652	1	2.0851e-67	228.03	AVKEDRENS(1)DDS(1)EEEEEEEDEVTYK	4	0.76583	1	1.007	0.89	1.043	1	0.966	0.995	0.978	1.149	1.044	0.927	0.32228	0.934	0.23872	1.007	0.8598
R0KTK3	209	S	Zinc finger protein 652 (Fragment) OS=Anas platyrhynchos OX=8839 GN=ZNF652 PE=4 SV=1	ZNF652	0.989391	4.7164e-12	142.94	AASAAAATT(0.001)S(0.01)PS(0.989)PR	3	0.52955	2	0.897	0.837	0.917	0.643	0.843	0.92	1.258	1.249	1.184	0.718	0.00058303	0.652	0.0160377	0.908	0.38876
R0KTK3	219	S	Zinc finger protein 652 (Fragment) OS=Anas platyrhynchos OX=8839 GN=ZNF652 PE=4 SV=1	ZNF652	1	0.00090654	99.283	RKS(1)VEPPK	4	0.30427	2	0.749	0.616	0.586	0.463	0.792	0.646	1.893	1.385	1.144	0.441	0.0082366	0.43	0.0168996	0.974	0.81196
R0KTK3	57	S	Zinc finger protein 652 (Fragment) OS=Anas platyrhynchos OX=8839 GN=ZNF652 PE=4 SV=1	ZNF652	0.99939	2.93664e-12	152.94	ESGS(0.999)PYSVLVDSK	2	0.24517	3	0.871	1.007	0.843	1.034	0.878	0.974	1.212	1.005	1.13	0.813	0.055176	0.862	0.111919	1.061	0.45738
R0KTK3	207	S	Zinc finger protein 652 (Fragment) OS=Anas platyrhynchos OX=8839 GN=ZNF652 PE=4 SV=1	ZNF652	0.837482	6.85339e-05	94.61	AASAAAAT(0.008)T(0.1)S(0.837)PS(0.055)PR	3	0.22563	1	0.978	1.041	1.036	0.817	1.141	0.936	1.004	1.038	1.066	0.983	0.54962	0.931	0.45964	0.947	0.55794
R0KTK3	100	S	Zinc finger protein 652 (Fragment) OS=Anas platyrhynchos OX=8839 GN=ZNF652 PE=4 SV=1	ZNF652	1	2.0851e-67	228.03	AVKEDRENS(1)DDS(1)EEEEEEEDEVTYK	4	0.76583	1	1.007	0.89	1.043	1	0.966	0.995	0.978	1.149	1.044	0.927	0.32228	0.934	0.23872	1.007	0.8598
R0KTK3	55	S	Zinc finger protein 652 (Fragment) OS=Anas platyrhynchos OX=8839 GN=ZNF652 PE=4 SV=1	ZNF652	0.570646	2.34396e-06	119.45	ES(0.571)GS(0.429)PYSVLVDSK	3	-0.23815	1	0.863	0.701	0.834	1.109	0.762	0.875	1.31	1.089	1.281	0.652	0.0077996	0.746	0.071922	1.145	0.37278
R0KTS6	521	S	Poly(U) binding splicing factor 60 (Fragment) OS=Anas platyrhynchos OX=8839 GN=PUF60 PE=4 SV=1	PUF60	0.999929	0.030608	58.63	FDNSDLS(1)A	2	0.9411	1
R0KU91	1007	S	Phosphoinositide phospholipase C (Fragment) OS=Anas platyrhynchos OX=8839 GN=PLCL2 PE=4 SV=1	PLCL2	1	0.000719229	118.28	S(1)LEVIPEK	2	-0.43757	6	1.106	1.081	1.059	1.096	0.824	0.893	1.001	0.94	1.028	1.093	0.037736	0.947	0.5331	0.867	0.22194
R0KU91	17	S	Phosphoinositide phospholipase C (Fragment) OS=Anas platyrhynchos OX=8839 GN=PLCL2 PE=4 SV=1	PLCL2	0.840847	0.000408426	76.728	T(0.12)VS(0.841)FS(0.037)S(0.002)MPTEK	3	-0.18298	1
R0KU91	478	T	Phosphoinositide phospholipase C (Fragment) OS=Anas platyrhynchos OX=8839 GN=PLCL2 PE=4 SV=1	PLCL2	1	6.4006e-115	296.79	LSSNCSGLEGDVT(1)DEDEGAEMSQR	3	0.054247	4	1.125	1.077	1.188	1.094	0.962	0.99	0.9	0.886	0.95	1.239	0.0037646	1.113	0.074604	0.899	0.089138
R0KW70	81	S	MYC target 1 (Fragment) OS=Anas platyrhynchos OX=8839 GN=MYCT1 PE=4 SV=1	MYCT1	0.69007	0.0119456	45.245	RS(1)NLS(0.999)LAS(0.69)LT(0.31)FQR	3	1.1712	1
R0KW70	75	S	MYC target 1 (Fragment) OS=Anas platyrhynchos OX=8839 GN=MYCT1 PE=4 SV=1	MYCT1	0.999998	8.36361e-09	132.62	RS(1)NLS(0.999)LAS(0.001)LTFQR	3	1.3848	5	0.825	0.959	1.089	1.16	0.856	0.986	1.038	1.122	1.036	0.899	0.25444	0.939	0.4896	1.045	0.7383
R0KW70	89	S	MYC target 1 (Fragment) OS=Anas platyrhynchos OX=8839 GN=MYCT1 PE=4 SV=1	MYCT1	0.997776	0.000199962	103.75	QAS(0.998)LEQANS(0.002)FPR	2	-0.73477	2	1.042	0.849	1.044	1.083	0.785	0.893	1.21	1.01	1.001	0.911	0.36754	0.857	0.2289	0.941	0.60326
R0KW70	51	S	MYC target 1 (Fragment) OS=Anas platyrhynchos OX=8839 GN=MYCT1 PE=4 SV=1	MYCT1	0.99321	0.000564105	78.191	S(0.993)RPAS(0.007)HSQTTGR	3	0.27618	1	0.705	0.693	0.909	0.514	0.693	0.654	1.688	1.326	1.189	0.549	0.0117035	0.443	0.004195	0.807	0.16496
R0KW70	78	S	MYC target 1 (Fragment) OS=Anas platyrhynchos OX=8839 GN=MYCT1 PE=4 SV=1	MYCT1	0.99949	0.000944927	71.735	RS(1)NLS(0.999)LAS(0.69)LT(0.31)FQR	3	1.1712	2
R0KW70	55	S	MYC target 1 (Fragment) OS=Anas platyrhynchos OX=8839 GN=MYCT1 PE=4 SV=1	MYCT1	0.958373	0.00990182	57.475	S(0.038)RPAS(0.958)HS(0.003)QTTGR	3	1.0732	1	0.774	0.716	0.952	0.788	0.785	0.513	1.285	1.1	1.665	0.603	0.027978	0.515	0.023277	0.854	0.36476
R0KWS0	266	S	Serine/threonine-protein phosphatase 2A 55 kDa regulatory subunit B (Fragment) OS=Anas platyrhynchos OX=8839 GN=PPP2R2A PE=3 SV=1	PPP2R2A	0.99997	0.000281975	91.62	ASALCDRHS(1)K	4	0.66686	1	1.277	1.18	1.151	0.981	1.249	0.83	0.732	0.923	0.91	1.407	0.0131393	1.193	0.29806	0.848	0.22056
R0KWV7	492	S	Rab GTPase-activating protein 1 (Fragment) OS=Anas platyrhynchos OX=8839 GN=RABGAP1 PE=4 SV=1	RABGAP1	0.982215	0.00485108	93.448	T(0.002)T(0.002)AS(0.982)PS(0.014)LR	2	1.4817	2	0.905	0.952	0.927	0.672	1.06	0.843	1.205	1.189	1.087	0.8	0.0033015	0.74	0.078977	0.925	0.54722
R0KWV7	43	S	Rab GTPase-activating protein 1 (Fragment) OS=Anas platyrhynchos OX=8839 GN=RABGAP1 PE=4 SV=1	RABGAP1	0.990976	0.000350968	100.95	QGDETPS(0.004)T(0.004)NNGS(0.991)DDEKT(0.001)GLK	3	-1.1293	1
R0KWV7	78	S	Rab GTPase-activating protein 1 (Fragment) OS=Anas platyrhynchos OX=8839 GN=RABGAP1 PE=4 SV=1	RABGAP1	0.5	1.21123e-07	88.395	ELEDVLMDPPIEDQS(0.5)S(0.5)DRDHGEEIR	4	0.51934	1	0.966	1.015	1.068	1.077	0.817	1.12	1.008	1.004	1.032	1.002	0.97828	0.99	0.86392	0.989	0.85444
R0KWV7	79	S	Rab GTPase-activating protein 1 (Fragment) OS=Anas platyrhynchos OX=8839 GN=RABGAP1 PE=4 SV=1	RABGAP1	0.5	1.21123e-07	88.395	ELEDVLMDPPIEDQS(0.5)S(0.5)DRDHGEEIR	4	0.51934	1	0.966	1.015	1.068	1.077	0.817	1.12	1.008	1.004	1.032	1.002	0.97828	0.99	0.86392	0.989	0.85444
R0KXC1	243	S	Potassium channel subfamily K member 13 (Fragment) OS=Anas platyrhynchos OX=8839 GN=KCNK13 PE=3 SV=1	KCNK13	0.999885	0.00671287	56.29	RLS(1)GEMISMK	3	-0.49155	1
R0KY13	357	S	Engulfment and cell motility protein 1 (Fragment) OS=Anas platyrhynchos OX=8839 GN=LOC101798088 PE=4 SV=1	LOC101798088	0.923975	1.24994e-06	114.39	IAFDAESEPNNS(0.009)S(0.067)GS(0.924)IEK	3	-0.36686	3	1.119	1.14	1.196	1.187	0.765	0.986	0.973	0.825	0.924	1.269	0.0102602	1.079	0.66926	0.85	0.30194
R0KY39	136	T	Integrin linked kinase (Fragment) OS=Anas platyrhynchos OX=8839 GN=ILK PE=4 SV=1	ILK	1	0.0366413	41.399	AKT(1)PLRDVLK	4	-1.2715	1	1.074	1.034	1.059	1.384	1.225	1.116	0.795	0.96	0.795	1.242	0.025917	1.461	0.0128192	1.176	0.06646
R0KYC6	620	S	Pre-mRNA processing factor 3 (Fragment) OS=Anas platyrhynchos OX=8839 GN=PRPF3 PE=4 SV=1	PRPF3	0.999998	3.9843e-61	229.7	WDEQTSNTKGEDDDES(1)DEESVKK	4	0.027621	9	1.196	1.108	1.146	0.715	0.912	0.893	1.014	0.989	0.965	1.162	0.0046751	0.849	0.099164	0.73	0.0168412
R0KYM2	910	S	Cytospin-A (Fragment) OS=Anas platyrhynchos OX=8839 GN=SPECC1L PE=4 SV=1	SPECC1L	1	9.03703e-07	118.24	RPS(1)YAEIPVQEHLLR	3	0.14214	1
R0KYM2	951	S	Cytospin-A (Fragment) OS=Anas platyrhynchos OX=8839 GN=SPECC1L PE=4 SV=1	SPECC1L	0.991248	0.031991	47.971	RS(0.009)S(0.991)EEIKR	3	0.0029505	1	0.768	0.801	0.744	0.537	1.216	0.656	1.41	1.392	1.134	0.588	0.0020222	0.612	0.098358	1.042	0.93692
R0KYM2	890	S	Cytospin-A (Fragment) OS=Anas platyrhynchos OX=8839 GN=SPECC1L PE=4 SV=1	SPECC1L	0.96457	8.67257e-22	166.91	HS(0.965)IS(0.035)GPISTSK	3	-2.0497	3	0.713	0.851	0.835	1.341	1.2	1.072	1.109	1.015	1.105	0.743	0.0090158	1.119	0.198504	1.506	0.0088215
R0KYM2	871	S	Cytospin-A (Fragment) OS=Anas platyrhynchos OX=8839 GN=SPECC1L PE=4 SV=1	SPECC1L	0.958843	0.00415147	80.014	T(0.009)PLS(0.959)PS(0.032)PMK	2	-0.72762	1
R0KYM2	834	S	Cytospin-A (Fragment) OS=Anas platyrhynchos OX=8839 GN=SPECC1L PE=4 SV=1	SPECC1L	0.470972	0.00171744	64.275	S(0.471)S(0.471)T(0.039)S(0.012)S(0.008)EPTPTVK	3	1.5359	0
R0KYM2	388	S	Cytospin-A (Fragment) OS=Anas platyrhynchos OX=8839 GN=SPECC1L PE=4 SV=1	SPECC1L	0.722239	5.89201e-15	150.36	KGS(0.277)S(0.722)GNASEVSVACLTER	3	-0.45797	1	0.853	0.887	0.898	0.881	1.072	1.005	1.15	1.114	1.139	0.775	0.000144448	0.869	0.07042	1.121	0.135775
R0KYM2	835	S	Cytospin-A (Fragment) OS=Anas platyrhynchos OX=8839 GN=SPECC1L PE=4 SV=1	SPECC1L	0.742723	1.31583e-13	179.33	S(0.241)S(0.743)T(0.016)SSEPTPTVK	2	0.4479	1	0.867	0.906	0.942	1.008	1.145	1.127	1.071	1.075	1.019	0.858	0.0064998	1.036	0.47474	1.208	0.0157981
R0KYN2	281	S	Raftlin, lipid raft linker 1 (Fragment) OS=Anas platyrhynchos OX=8839 GN=RFTN1 PE=4 SV=1	RFTN1	0.984317	2.70567e-32	179.66	EATDTQNGVAENEVPARGS(0.984)KPLT(0.016)GK	4	-0.73675	1	1.06	1.06	1.046	1.161	0.882	1.136	0.895	0.832	1.14	1.104	0.37304	1.109	0.46374	1.004	0.97258
R0KYN2	228	T	Raftlin, lipid raft linker 1 (Fragment) OS=Anas platyrhynchos OX=8839 GN=RFTN1 PE=4 SV=1	RFTN1	0.333083	1.64225e-25	161.68	IDGINGCNTQAPSEES(0.001)ADQCT(0.333)T(0.333)S(0.333)REGWR	3	-0.40357	0
R0KYN2	241	T	Raftlin, lipid raft linker 1 (Fragment) OS=Anas platyrhynchos OX=8839 GN=RFTN1 PE=4 SV=1	RFTN1	1	0.001433	72.359	EGWRGEGQAT(1)EEPNFK	4	0.058476	5	0.899	0.747	0.903	1.038	0.826	0.829	1.181	1.22	1.214	0.705	0.005062	0.745	0.058856	1.056	0.61796
R0KYN2	461	S	Raftlin, lipid raft linker 1 (Fragment) OS=Anas platyrhynchos OX=8839 GN=RFTN1 PE=4 SV=1	RFTN1	1	0.000679312	88.021	FS(1)KEDMHNK	4	0.12529	6	0.54	0.495	0.491	0.567	0.59	0.482	1.785	1.478	1.727	0.306	5.7975e-05	0.328	0.000197544	1.074	0.37584
R0KYN2	229	T	Raftlin, lipid raft linker 1 (Fragment) OS=Anas platyrhynchos OX=8839 GN=RFTN1 PE=4 SV=1	RFTN1	0.333083	1.64225e-25	161.68	IDGINGCNTQAPSEES(0.001)ADQCT(0.333)T(0.333)S(0.333)REGWR	3	-0.40357	0
R0KYN2	230	S	Raftlin, lipid raft linker 1 (Fragment) OS=Anas platyrhynchos OX=8839 GN=RFTN1 PE=4 SV=1	RFTN1	0.333083	1.64225e-25	161.68	IDGINGCNTQAPSEES(0.001)ADQCT(0.333)T(0.333)S(0.333)REGWR	3	-0.40357	0
R0KYN2	202	S	Raftlin, lipid raft linker 1 (Fragment) OS=Anas platyrhynchos OX=8839 GN=RFTN1 PE=4 SV=1	RFTN1	1	1.78992e-103	306.49	NVSNCPEDQAS(1)LDGEK	3	-1.6555	6	0.98	0.793	0.876	0.851	0.824	0.742	1.208	1.27	1.198	0.721	0.0065759	0.658	0.00074127	0.912	0.29168
R0KYN2	184	S	Raftlin, lipid raft linker 1 (Fragment) OS=Anas platyrhynchos OX=8839 GN=RFTN1 PE=4 SV=1	RFTN1	0.893409	0.000930228	66.075	NCLVSSSLT(0.026)PAS(0.043)NNS(0.893)VQS(0.036)R	3	-2.6313	1
R0KYQ7	1684	S	WD repeat and FYVE domain containing 3 (Fragment) OS=Anas platyrhynchos OX=8839 GN=WDFY3 PE=4 SV=1	WDFY3	1	7.97703e-16	106.51	S(1)APDGGDDENQEQSQDQVVEGSSIDEEEKTDNTTLLR	4	0.56834	1	0.946	0.867	1.039	0.954	1.087	0.994	1.055	0.984	1.151	0.894	0.178744	0.951	0.45442	1.064	0.3839
R0KYQ7	1469	S	WD repeat and FYVE domain containing 3 (Fragment) OS=Anas platyrhynchos OX=8839 GN=WDFY3 PE=4 SV=1	WDFY3	0.894787	0.000591347	109.2	VS(0.101)S(0.895)GFGLS(0.004)K	2	-0.47959	2	0.855	0.858	0.822	1.325	0.938	0.785	1.318	1.115	0.928	0.754	0.116997	0.907	0.5769	1.202	0.40772
R0KYQ7	2529	S	WD repeat and FYVE domain containing 3 (Fragment) OS=Anas platyrhynchos OX=8839 GN=WDFY3 PE=4 SV=1	WDFY3	0.999986	9.25002e-07	126.07	RWS(1)DQLSLDEK	3	0.27788	1	0.97	1	1.011	0.963	0.986	0.79	1.101	1.046	1.077	0.925	0.0154753	0.85	0.079901	0.919	0.2788
R0KYY1	106	S	60S ribosomal protein L18a (Fragment) OS=Anas platyrhynchos OX=8839 GN=RPL18A PE=3 SV=1	RPL18A	1	0.00174079	85.533	AHS(1)IQIMK	3	-0.48033	2	1.308	1.205	1.263	0.828	1.006	0.875	0.832	0.86	0.917	1.447	0.00057551	1.038	0.61638	0.717	0.0058966
R0KYY1	54	S	60S ribosomal protein L18a (Fragment) OS=Anas platyrhynchos OX=8839 GN=RPL18A PE=3 SV=1	RPL18A	1	2.60277e-21	167.51	SSGEIVYCGQVYEKS(1)PLR	4	-0.29561	4	1.642	1.205	1.322	0.791	0.775	0.853	0.816	0.753	0.848	1.725	0.0053995	1.001	0.98046	0.58	0.005063
R0KZX8	33	S	DET1 and DDB1 associated 1 (Fragment) OS=Anas platyrhynchos OX=8839 GN=DDA1 PE=4 SV=1	DDA1	1	0.000282118	109	RPS(1)VYLPTR	3	0.28518	1	0.907	0.847	0.871	0.996	1.45	1.015	0.979	1.043	1.132	0.832	0.0172588	1.097	0.57302	1.318	0.102255
R0KZX8	95	S	DET1 and DDB1 associated 1 (Fragment) OS=Anas platyrhynchos OX=8839 GN=DDA1 PE=4 SV=1	DDA1	0.885001	2.08424e-06	143.42	T(0.115)DS(0.885)QDMNEDT	2	-0.13382	2	0.701	0.765	0.704	0.515	0.993	0.974	1.346	1.404	1.309	0.535	5.8532e-05	0.611	0.132557	1.144	0.71244
R0L054	213	S	Protein FAM60A (Fragment) OS=Anas platyrhynchos OX=8839 GN=SINHCAF PE=4 SV=1	SINHCAF	0.9994	1.26925e-15	143.19	SVTEKPEQEGPQS(0.999)PAIS(0.001)TQEEW	3	0.087345	1	0.978	1.071	1.01	1.019	0.965	1.074	1.019	0.952	1.033	1.018	0.64808	1.018	0.6837	1	0.9895
R0L073	294	S	Ataxin-1-like (Fragment) OS=Anas platyrhynchos OX=8839 GN=ATXN1L PE=4 SV=1	ATXN1L	0.999356	7.87939e-10	149.59	SPYVVS(0.999)PEEMVR	3	-0.96725	2	1.085	1.137	1.158	0.694	0.881	0.989	0.973	0.972	1.088	1.114	0.060325	0.845	0.184981	0.759	0.054003
R0L073	254	S	Ataxin-1-like (Fragment) OS=Anas platyrhynchos OX=8839 GN=ATXN1L PE=4 SV=1	ATXN1L	1	1.21714e-61	243.92	KDDPS(1)PLNLCHSISDQQGESK	4	0.60402	2	1.095	1.134	1.1	1.004	1.03	1.098	0.942	0.896	0.899	1.216	0.00055797	1.144	0.0124979	0.941	0.099185
R0L073	289	S	Ataxin-1-like (Fragment) OS=Anas platyrhynchos OX=8839 GN=ATXN1L PE=4 SV=1	ATXN1L	0.996598	0.000623203	89.506	S(0.997)PY(0.003)VVSPEEMVR	2	0.47062	1
R0L089	1097	S	PH domain and leucine rich repeat protein phosphatase 2 (Fragment) OS=Anas platyrhynchos OX=8839 GN=PHLPP2 PE=4 SV=1	PHLPP2	0.997808	0.0173313	43.823	RCS(0.998)LHPLPPLS(0.002)IFQR	3	-0.47511	1
R0L0J6	99	S	CDC like kinase 4 (Fragment) OS=Anas platyrhynchos OX=8839 GN=CLK4 PE=3 SV=1	CLK4	0.961428	0.00388461	67.08	S(0.005)HHHHY(0.033)S(0.961)K	4	0.039706	2	1.151	0.975	1.411	0.485	0.753	0.771	1.079	1.176	0.934	1.109	0.48696	0.63	0.043996	0.568	0.035683
R0L0J6	136	S	CDC like kinase 4 (Fragment) OS=Anas platyrhynchos OX=8839 GN=CLK4 PE=3 SV=1	CLK4	1	3.14151e-51	233.5	S(1)VEDDEEGHLICESGDVLR	3	-0.082762	2	1.125	0.994	1.267	0.899	1.027	0.981	0.891	0.92	1.026	1.194	0.101463	1.025	0.69138	0.859	0.136463
R0L0J6	134	S	CDC like kinase 4 (Fragment) OS=Anas platyrhynchos OX=8839 GN=CLK4 PE=3 SV=1	CLK4	1	1.18433e-22	170.93	S(1)RS(1)VEDDEEGHLICESGDVLR	3	-1.3323	1	1.094	1.008	1.276	0.945	1.021	1.061	0.863	0.871	1.053	1.212	0.113019	1.086	0.30668	0.896	0.24072
R0L0J6	49	S	CDC like kinase 4 (Fragment) OS=Anas platyrhynchos OX=8839 GN=CLK4 PE=3 SV=1	CLK4	0.98575	0.000116787	87.352	HYKPNHVS(0.986)ES(0.014)HYLDDR	5	0.19409	1	1.107	1.061	1.141	1.095	0.826	1.05	0.966	0.956	0.914	1.167	0.0047019	1.048	0.68308	0.898	0.27258
R0L0L9	350	S	Forkhead box N3 (Fragment) OS=Anas platyrhynchos OX=8839 GN=FOXN3 PE=4 SV=1	FOXN3	0.630686	1.81604e-07	102.66	S(0.179)T(0.179)S(0.631)PAS(0.011)DSVSSSSADDQYEFATK	3	-1.2281	1
R0L0P0	372	S	Creatine kinase B-type (Fragment) OS=Anas platyrhynchos OX=8839 GN=CKB PE=3 SV=1	CKB	1	0.000387538	75.911	GQS(1)IDDLIPAQK	3	-0.029695	1
R0L163	120	S	B cell CLL/lymphoma 10 (Fragment) OS=Anas platyrhynchos OX=8839 GN=BCL10 PE=4 SV=1	BCL10	0.877257	1.4414e-07	143.43	S(0.096)YS(0.877)DES(0.027)NFFDK	3	0.14789	4	0.996	0.933	0.879	1.089	1.006	1.148	1.048	1.008	1.044	0.906	0.058601	1.046	0.33858	1.155	0.052379
R0L1M8	630	S	Phospholipid-transporting ATPase (Fragment) OS=Anas platyrhynchos OX=8839 GN=ATP10D PE=3 SV=1	ATP10D	0.872036	4.3049e-05	107.46	RLS(0.872)S(0.121)S(0.007)PLPSIK	3	-0.29477	2	0.974	0.775	1.017	1.372	1.171	0.914	1.077	0.986	0.919	0.928	0.4515	1.159	0.34324	1.25	0.2107
R0L1Y3	67	S	60 kDa heat shock protein, mitochondrial (Fragment) OS=Anas platyrhynchos OX=8839 GN=HSPD1 PE=3 SV=1	HSPD1	0.769099	2.46689e-11	159.69	TVIIEQS(0.769)WGS(0.231)PK	2	0.72527	1	1.383	1.33	1.381	0.992	0.96	1.148	0.63	0.718	0.812	1.895	0.00097771	1.435	0.0165445	0.757	0.0076007
R0L1Y3	70	S	60 kDa heat shock protein, mitochondrial (Fragment) OS=Anas platyrhynchos OX=8839 GN=HSPD1 PE=3 SV=1	HSPD1	0.998843	3.31251e-05	106.6	TVIIEQS(0.001)WGS(0.999)PK	3	-0.014188	2	1.245	1.303	1.438	1.011	1.053	1.26	0.717	0.65	0.748	1.885	0.00043999	1.572	0.004816	0.834	0.082157
R0L2I4	567	S	NIK-and IKBKB-binding protein (Fragment) OS=Anas platyrhynchos OX=8839 GN=TRAPPC9 PE=4 SV=1	TRAPPC9	0.870998	0.00246003	66.393	SLLGQNVS(0.871)T(0.129)K	3	0.54308	1
R0L3H5	110	S	E3 ubiquitin-protein ligase HACE1 (Fragment) OS=Anas platyrhynchos OX=8839 GN=LOC101796839 PE=4 SV=1	LOC101796839	0.998897	3.0785e-08	138.66	DS(0.999)ANIT(0.001)SILLK	2	0.65948	3	0.851	0.843	0.908	1.066	0.853	0.907	1.257	1.104	1.112	0.749	0.0039562	0.814	0.056756	1.086	0.32684
R0L443	878	T	Bromodomain containing 1 (Fragment) OS=Anas platyrhynchos OX=8839 GN=BRD1 PE=4 SV=1	BRD1	0.5	0.0360153	42.21	RT(0.5)S(0.5)ILFCK	3	-0.37626	1
R0L443	128	S	Bromodomain containing 1 (Fragment) OS=Anas platyrhynchos OX=8839 GN=BRD1 PE=4 SV=1	BRD1	0.999878	1.25475e-05	124.24	IVEYS(1)PPSAPR	2	0.4044	2	1.155	1.115	1.241	1.023	0.908	1.059	0.781	0.851	1.072	1.298	0.054001	1.106	0.36546	0.852	0.045183
R0L443	1013	T	Bromodomain containing 1 (Fragment) OS=Anas platyrhynchos OX=8839 GN=BRD1 PE=4 SV=1	BRD1	1	0.00131231	96.342	RHT(1)LEDR	3	0.30312	1	0.774	0.616	0.74	0.532	0.774	0.623	1.601	1.264	1.467	0.492	0.00193968	0.445	0.0031643	0.906	0.45706
R0L443	1183	S	Bromodomain containing 1 (Fragment) OS=Anas platyrhynchos OX=8839 GN=BRD1 PE=4 SV=1	BRD1	1	0.00887704	58.98	VHGEPVS(1)DFS(1)DID	2	-0.63686	1
R0L443	879	S	Bromodomain containing 1 (Fragment) OS=Anas platyrhynchos OX=8839 GN=BRD1 PE=4 SV=1	BRD1	0.5	0.0360153	42.21	RT(0.5)S(0.5)ILFCK	3	-0.37626	1
R0L443	691	S	Bromodomain containing 1 (Fragment) OS=Anas platyrhynchos OX=8839 GN=BRD1 PE=4 SV=1	BRD1	0.999913	2.66431e-12	149.42	LES(1)PQPFSWEDVDR	3	0.054098	2	1.148	1.097	1.205	1.117	0.956	0.965	0.827	0.897	0.983	1.274	0.0126388	1.122	0.179442	0.881	0.087195
R0L443	1180	S	Bromodomain containing 1 (Fragment) OS=Anas platyrhynchos OX=8839 GN=BRD1 PE=4 SV=1	BRD1	1	0.00887704	58.98	VHGEPVS(1)DFS(1)DID	2	-0.63686	1
R0L459	347	S	LEM domain containing 2 (Fragment) OS=Anas platyrhynchos OX=8839 GN=LEMD2 PE=4 SV=1	LEMD2	0.999996	1.61149e-17	198.16	WTQPSYVSDS(1)EH	2	-0.93094	2	1.155	0.999	1.082	1.036	1.004	0.987	0.957	0.936	0.971	1.13	0.049678	1.057	0.035782	0.935	0.2149
R0L481	381	S	Leucine rich repeat containing 42 (Fragment) OS=Anas platyrhynchos OX=8839 GN=LRRC42 PE=4 SV=1	LRRC42	1	0.000505616	94.122	VQNCHS(1)PLKK	4	-0.10676	4
R0L4E0	218	S	Deleted in bladder cancer protein 1-like protein (Fragment) OS=Anas platyrhynchos OX=8839 GN=BRINP1 PE=4 SV=1	BRINP1	0.995198	0.0110247	58.433	RMS(0.995)LT(0.005)LK	3	-1.9036	1	0.912	0.943	0.706	1.687	1.312	0.813	1.055	1.19	0.688	0.873	0.56926	1.3	0.4178	1.488	0.194785
R0L4K0	512	S	Heat shock cognate 71 kDa protein (Fragment) OS=Anas platyrhynchos OX=8839 GN=HSPA8 PE=3 SV=1	HSPA8	1	0.000275409	92.65	GRLS(1)KEDIER	4	-0.3579	3	1.259	1.171	1.208	1.07	1.118	1.159	0.772	0.823	0.781	1.531	0.000120573	1.409	0.00035561	0.92	0.055575
R0L4K0	542	S	Heat shock cognate 71 kDa protein (Fragment) OS=Anas platyrhynchos OX=8839 GN=HSPA8 PE=3 SV=1	HSPA8	0.997287	0.000200789	90.707	NS(0.997)LES(0.003)YAFNMK	3	0.063801	1
R0L4K0	178	T	Heat shock cognate 71 kDa protein (Fragment) OS=Anas platyrhynchos OX=8839 GN=HSPA8 PE=3 SV=1	HSPA8	1	7.91253e-06	109.32	IINEPT(1)AAAIAYGLDK	3	0.49663	1	1.074	1.135	1.474	1.066	1.056	1.157	0.746	0.719	0.941	1.531	0.030436	1.363	0.023858	0.89	0.35172
R0L4K0	255	S	Heat shock cognate 71 kDa protein (Fragment) OS=Anas platyrhynchos OX=8839 GN=HSPA8 PE=3 SV=1	HSPA8	1	0.0186668	63.734	DIS(1)ENKR	2	0.19439	2	1.182	1.349	1.224	0.522	1.232	0.748	0.877	0.831	1.046	1.363	0.0172556	0.908	0.58466	0.666	0.20526
R0L4K0	82	S	Heat shock cognate 71 kDa protein (Fragment) OS=Anas platyrhynchos OX=8839 GN=HSPA8 PE=3 SV=1	HSPA8	0.999711	0.00102424	74.726	FDDS(1)VVQSDMK	3	-0.57216	3	1.139	1.16	1.207	1.106	1.085	1.207	0.666	0.889	0.949	1.4	0.087378	1.357	0.049938	0.969	0.43476
R0L4N8	99	S	Arginine and serine rich coiled-coil 2 (Fragment) OS=Anas platyrhynchos OX=8839 GN=RSRC2 PE=4 SV=1	RSRC2	0.999996	3.35982e-05	118.42	GRDS(1)LNSSENGEDR	3	1.1704	2	1.004	1.134	1.014	1.15	1.119	1.048	0.812	0.924	1.081	1.119	0.26768	1.177	0.12384	1.052	0.33924
R0L4N8	29	S	Arginine and serine rich coiled-coil 2 (Fragment) OS=Anas platyrhynchos OX=8839 GN=RSRC2 PE=4 SV=1	RSRC2	0.653937	0.00483996	72.898	EQSDAS(0.172)S(0.654)S(0.173)PR	2	-0.97148	1	1.015	1.252	0.892	0.461	1.27	0.598	1.158	1.15	0.987	0.959	0.68152	0.707	0.22586	0.737	0.28756
R0L4N8	15	S	Arginine and serine rich coiled-coil 2 (Fragment) OS=Anas platyrhynchos OX=8839 GN=RSRC2 PE=4 SV=1	RSRC2	0.950916	4.67924e-14	184.22	EAVAPEKS(0.049)S(0.951)PER	3	0.36802	4	0.988	1.015	0.971	0.857	1.046	1.05	1.014	1.034	1.097	0.946	0.108376	0.939	0.40064	0.993	0.87648
R0L4Q9	83	T	Histone acetyltransferase (Fragment) OS=Anas platyrhynchos OX=8839 GN=KAT7 PE=3 SV=1	KAT7	0.983265	0.00016418	108.66	SQQQPT(0.017)PVT(0.983)PK	3	0.38019	2	1.348	0.952	1.14	0.843	0.863	0.798	0.996	1.056	0.916	1.159	0.26898	0.844	0.02346	0.728	0.04038
R0L4Q9	95	S	Histone acetyltransferase (Fragment) OS=Anas platyrhynchos OX=8839 GN=KAT7 PE=3 SV=1	KAT7	0.856932	0.000123352	103.28	S(0.144)S(0.857)GS(0.997)ET(0.002)EQVVDFSDR	2	-0.79226	2	1.126	1.186	1.243	1.043	0.946	1.132	0.808	0.856	0.92	1.376	0.002478	1.208	0.042883	0.878	0.089596
R0L4Q9	97	S	Histone acetyltransferase (Fragment) OS=Anas platyrhynchos OX=8839 GN=KAT7 PE=3 SV=1	KAT7	0.996678	0.000123352	103.28	S(0.144)S(0.857)GS(0.997)ET(0.002)EQVVDFSDR	2	-0.79226	2	1.126	1.186	1.243	1.043	0.946	1.132	0.808	0.856	0.92	1.376	0.002478	1.208	0.042883	0.878	0.089596
R0L4Q9	94	S	Histone acetyltransferase (Fragment) OS=Anas platyrhynchos OX=8839 GN=KAT7 PE=3 SV=1	KAT7	0.589838	0.000123352	89.659	S(0.59)S(0.59)GS(0.79)ET(0.031)EQVVDFSDR	3	0.57803	1
R0L4Q9	51	S	Histone acetyltransferase (Fragment) OS=Anas platyrhynchos OX=8839 GN=KAT7 PE=3 SV=1	KAT7	0.785453	7.68161e-19	148.12	LSQSSQDS(0.785)S(0.215)PVR	3	-0.29618	3	1.182	1.163	1.236	1.133	1.048	1.069	0.831	0.779	0.856	1.452	0.00035895	1.318	0.00160468	0.908	0.030538
R0L4Q9	52	S	Histone acetyltransferase (Fragment) OS=Anas platyrhynchos OX=8839 GN=KAT7 PE=3 SV=1	KAT7	0.494072	0.0011557	57.517	LS(0.941)QS(0.035)S(0.036)QDS(0.494)S(0.494)PVRNPPSFGAEEPVYSTR	3	0.75893	0
R0L4Q9	119	S	Histone acetyltransferase (Fragment) OS=Anas platyrhynchos OX=8839 GN=KAT7 PE=3 SV=1	KAT7	1	3.85294e-06	126.77	NAADHDES(1)PPR	3	0.47584	2	1.127	1.125	1.305	0.544	0.868	0.938	1.074	1.003	0.899	1.195	0.066785	0.79	0.2165	0.661	0.068184
R0L4Q9	45	S	Histone acetyltransferase (Fragment) OS=Anas platyrhynchos OX=8839 GN=KAT7 PE=3 SV=1	KAT7	0.940588	0.0011557	57.517	LS(0.941)QS(0.035)S(0.036)QDS(0.494)S(0.494)PVRNPPSFGAEEPVYSTR	3	0.75893	2
R0L515	142	S	Kinase (Fragment) OS=Anas platyrhynchos OX=8839 GN=IP6K1 PE=3 SV=1	IP6K1	0.336188	2.88969e-33	175.34	S(0.336)S(0.336)S(0.275)GT(0.051)EHKEEKPGLAS(0.001)DSTESNIQETK	5	0.40319	0
R0L515	143	S	Kinase (Fragment) OS=Anas platyrhynchos OX=8839 GN=IP6K1 PE=3 SV=1	IP6K1	0.336188	2.88969e-33	175.34	S(0.336)S(0.336)S(0.275)GT(0.051)EHKEEKPGLAS(0.001)DSTESNIQETK	5	0.40319	0
R0L5A6	211	S	Family with sequence similarity 114 member A2 (Fragment) OS=Anas platyrhynchos OX=8839 GN=FAM114A2 PE=4 SV=1	FAM114A2	0.781751	0.00244384	94.717	NS(0.782)T(0.211)LS(0.007)QVLR	2	1.4025	1
R0L5N8	312	S	Myotubularin-related protein 14 (Fragment) OS=Anas platyrhynchos OX=8839 GN=MTMR14 PE=4 SV=1	MTMR14	0.999678	2.27692e-20	163.41	RKS(1)LS(0.999)PGFT(0.002)LEEICMLK	3	0.03969	11	1.04	0.907	0.952	1.193	0.965	0.922	1.152	0.993	0.924	0.945	0.51566	1.004	0.98976	1.062	0.5648
R0L5N8	517	S	Myotubularin-related protein 14 (Fragment) OS=Anas platyrhynchos OX=8839 GN=MTMR14 PE=4 SV=1	MTMR14	0.928703	6.0104e-10	129.2	AVPPS(0.929)PS(0.071)GAIGGLLEQFVR	3	-0.12279	1	1.061	0.986	0.84	1.191	0.992	1.415	0.905	1.111	0.846	1.009	0.92416	1.257	0.161321	1.246	0.157798
R0L5N8	314	S	Myotubularin-related protein 14 (Fragment) OS=Anas platyrhynchos OX=8839 GN=MTMR14 PE=4 SV=1	MTMR14	0.998681	4.77453e-19	173.03	RKS(1)LS(0.999)PGFT(0.002)LEEICMLK	3	0.03969	5	1.2	1.024	1.101	1.113	0.998	0.973	0.98	0.92	0.839	1.214	0.039417	1.126	0.123497	0.928	0.29152
R0L5R2	973	S	Zinc finger and BTB domain containing 21 (Fragment) OS=Anas platyrhynchos OX=8839 GN=ZBTB21 PE=4 SV=1	ZBTB21	1	0.00678917	43.841	EPEICPPANS(1)PS(1)PPPLPPPPPLPK	4	-0.078994	1	1.132	0.953	0.939	1	1.017	1.183	0.838	1.222	0.929	1.012	0.8776	1.071	0.56398	1.058	0.51486
R0L5R2	412	S	Zinc finger and BTB domain containing 21 (Fragment) OS=Anas platyrhynchos OX=8839 GN=ZBTB21 PE=4 SV=1	ZBTB21	0.929957	1.17758e-06	152.02	S(0.04)FS(0.93)AS(0.03)QSTDR	2	-0.10403	1	0.846	0.832	0.884	0.832	0.979	0.803	1.324	1.142	1.15	0.709	0.0026418	0.723	0.0137788	1.02	0.80666
R0L5R2	436	S	Zinc finger and BTB domain containing 21 (Fragment) OS=Anas platyrhynchos OX=8839 GN=ZBTB21 PE=4 SV=1	ZBTB21	0.928894	9.25172e-20	176.44	IKTEPS(0.054)S(0.929)PLS(0.017)DPSEIIR	3	0.33148	3	1.124	0.991	1.049	1.076	0.946	1.058	0.995	0.921	0.976	1.094	0.108079	1.065	0.25478	0.973	0.64338
R0L5R2	995	S	Zinc finger and BTB domain containing 21 (Fragment) OS=Anas platyrhynchos OX=8839 GN=ZBTB21 PE=4 SV=1	ZBTB21	0.989996	5.17809e-16	150.22	IQPLEPDS(0.99)PT(0.01)GLSESSATTEK	3	0.19719	2	0.997	0.989	1.072	1.113	1.004	1.048	0.943	1.007	1.005	1.035	0.36664	1.071	0.137856	1.035	0.43458
R0L5R2	975	S	Zinc finger and BTB domain containing 21 (Fragment) OS=Anas platyrhynchos OX=8839 GN=ZBTB21 PE=4 SV=1	ZBTB21	1	0.00678917	43.841	EPEICPPANS(1)PS(1)PPPLPPPPPLPK	4	-0.078994	1	1.132	0.953	0.939	1	1.017	1.183	0.838	1.222	0.929	1.012	0.8776	1.071	0.56398	1.058	0.51486
R0L5R2	423	S	Zinc finger and BTB domain containing 21 (Fragment) OS=Anas platyrhynchos OX=8839 GN=ZBTB21 PE=4 SV=1	ZBTB21	0.919056	0.000644835	104.17	EVAS(0.919)PLT(0.081)EVR	2	-0.051121	1
R0L5R2	753	S	Zinc finger and BTB domain containing 21 (Fragment) OS=Anas platyrhynchos OX=8839 GN=ZBTB21 PE=4 SV=1	ZBTB21	0.954044	0.0191657	72.325	FS(0.046)S(0.954)PELK	2	1.8184	1
R0L699	155	S	RNA binding motif protein 17 (Fragment) OS=Anas platyrhynchos OX=8839 GN=RBM17 PE=4 SV=1	RBM17	1	1.13337e-35	224.41	RPDPDS(1)DEDEDYERER	4	0.74488	13	1.025	1.108	1.066	0.968	0.979	1.045	0.985	0.965	0.977	1.093	0.0190843	1.022	0.4327	0.935	0.110558
R0L699	71	T	RNA binding motif protein 17 (Fragment) OS=Anas platyrhynchos OX=8839 GN=RBM17 PE=4 SV=1	RBM17	1	1.32869e-05	113.88	QIVDT(1)PPHVAAGLK	3	0.55533	2	0.896	1.035	1.001	1.06	1.074	1.112	0.977	1.048	0.994	0.971	0.56092	1.075	0.046203	1.107	0.087201
R0L699	169	S	RNA binding motif protein 17 (Fragment) OS=Anas platyrhynchos OX=8839 GN=RBM17 PE=4 SV=1	RBM17	0.999944	0.000969997	68.639	S(1)MGGAAIAPPTSLVEK	3	-0.050102	1	0.889	0.928	0.889	0.793	0.808	0.713	1.369	1.086	1.196	0.741	0.0126581	0.634	0.0043	0.855	0.0190603
R0L699	224	T	RNA binding motif protein 17 (Fragment) OS=Anas platyrhynchos OX=8839 GN=RBM17 PE=4 SV=1	RBM17	0.498213	9.19502e-27	140.83	S(0.498)PT(0.498)GPS(0.003)NSFLANMGGTVAHK	4	-0.39445	0
R0L699	222	S	RNA binding motif protein 17 (Fragment) OS=Anas platyrhynchos OX=8839 GN=RBM17 PE=4 SV=1	RBM17	0.993078	5.70468e-52	195.61	AAIPPPVYDEPDRPRS(0.993)PT(0.007)GPSNSFLANMGGTVAHK	4	-0.83432	16	1.012	1.171	1.03	1.03	0.995	1.047	0.966	0.904	1.002	1.119	0.113719	1.07	0.113459	0.956	0.42472
R0L6I7	188	T	Ankyrin repeat domain 13A (Fragment) OS=Anas platyrhynchos OX=8839 GN=ANKRD13A PE=4 SV=1	ANKRD13A	0.999261	0.00197291	106.26	LTLGS(0.001)MT(0.999)PK	3	-0.77577	5	1.036	0.978	1.052	1.335	1.168	1.442	0.826	0.84	0.858	1.215	0.00143613	1.563	0.0020983	1.287	0.0190751
R0L6J9	76	S	Protein TSSC4 (Fragment) OS=Anas platyrhynchos OX=8839 GN=TSSC4 PE=4 SV=1	TSSC4	1	0.00533121	59.367	S(1)PVQPFHLR	3	-0.6279	1
R0L6P6	107	S	Mago homolog B, exon junction complex core component (Fragment) OS=Anas platyrhynchos OX=8839 GN=MAGOHB PE=4 SV=1	MAGOHB	0.999908	0.00115714	84.41	IGS(1)LIDVNQSK	2	-0.97345	1
R0L6S9	261	S	SRP receptor alpha subunit (Fragment) OS=Anas platyrhynchos OX=8839 GN=SRPRA PE=4 SV=1	SRPRA	1	1.42103e-61	264.92	LYDLEYES(1)DEEAEEEK	2	-0.071126	5	1.415	1.086	1.139	1.571	0.886	0.883	0.884	0.707	0.709	1.583	0.0141362	1.452	0.172964	0.918	0.60142
R0L6V1	605	S	Cbl proto-oncogene (Fragment) OS=Anas platyrhynchos OX=8839 GN=CBL PE=4 SV=1	CBL	0.906662	2.88776e-30	199.67	IKPS(0.009)S(0.084)S(0.907)ANAIYSLAAR	3	0.65275	5	1.01	0.991	0.859	1.795	1.144	1.063	1.006	0.931	0.642	1.109	0.465	1.552	0.11572	1.399	0.144515
R0L6V1	419	S	Cbl proto-oncogene (Fragment) OS=Anas platyrhynchos OX=8839 GN=CBL PE=4 SV=1	CBL	0.993953	1.59204e-52	218.98	VERPPS(0.994)PFS(0.006)VAPQATLPPVPPR	3	0.36298	18	1.041	0.987	1.021	1.248	0.988	0.994	1.011	0.917	0.965	1.054	0.174597	1.116	0.26928	1.059	0.54468
R0L6V1	755	S	Cbl proto-oncogene (Fragment) OS=Anas platyrhynchos OX=8839 GN=CBL PE=4 SV=1	CBL	1	1.91516e-33	181.88	MS(1)LENDPVTGFSDGSQVPERPPKPLPR	4	-0.16969	1	0.761	0.942	0.893	1.295	1.122	1.066	1.118	0.947	1.068	0.829	0.079256	1.112	0.2419	1.342	0.02726
R0L6V1	451	S	Cbl proto-oncogene (Fragment) OS=Anas platyrhynchos OX=8839 GN=CBL PE=4 SV=1	CBL	0.74247	0.000726979	71.316	VSNPPGAS(0.255)S(0.742)PGT(0.002)S(0.001)SK	3	-0.46936	1	0.915	0.951	1.039	0.839	1.095	0.869	1.148	1.089	1.016	0.893	0.093202	0.862	0.163124	0.965	0.6743
R0L6X5	95	T	26S protease regulatory subunit 8 (Fragment) OS=Anas platyrhynchos OX=8839 GN=PSMC5 PE=3 SV=1	PSMC5	0.632217	0.0225888	64.82	NDS(0.368)YT(0.632)LHK	3	-3.8835	1	0.872	0.899	1.092	0.611	1.167	0.986	1.275	1.027	0.994	0.869	0.255	0.839	0.3815	0.965	0.76622
R0L705	237	T	Kinesin-like protein (Fragment) OS=Anas platyrhynchos OX=8839 GN=KIF20A PE=3 SV=1	KIF20A	1	0.022741	45.618	GGPWEEELLT(1)PLKR	3	0.69007	1
R0L705	120	S	Kinesin-like protein (Fragment) OS=Anas platyrhynchos OX=8839 GN=KIF20A PE=3 SV=1	KIF20A	0.814475	0.000181376	81.157	FS(0.814)FT(0.186)QIFGPDVGQK	3	-1.3006	1	0.989	0.767	1.156	1.146	0.654	1.13	0.93	1.132	1.174	0.9	0.45896	0.905	0.5598	1.006	0.96048
R0L733	119	T	Transcription initiation factor TFIID subunit 9 (Fragment) OS=Anas platyrhynchos OX=8839 GN=LOC101791459 PE=4 SV=1	LOC101791459	0.73264	1.43383e-05	85.423	AAT(0.046)PT(0.181)T(0.733)PT(0.04)VQNVLINPSLIGPK	4	0.021223	1	1.091	0.906	0.815	0.971	1.135	0.873	1.08	1.033	1.112	0.872	0.176877	0.924	0.34476	1.059	0.63202
R0L733	116	T	Transcription initiation factor TFIID subunit 9 (Fragment) OS=Anas platyrhynchos OX=8839 GN=LOC101791459 PE=4 SV=1	LOC101791459	0.625002	0.0159012	45.941	AAT(0.625)PT(0.164)T(0.164)PT(0.046)VQNVLINPSLIGPK	4	0.39717	1
R0L765	176	S	DTW domain containing 1 (Fragment) OS=Anas platyrhynchos OX=8839 GN=DTWD1 PE=4 SV=1	DTWD1	1	8.60166e-05	98.543	AVCDNDDDCS(1)REPFLK	3	-0.23838	1	1.216	0.959	0.938	1.35	0.915	1.037	1.023	0.877	0.873	1.123	0.31964	1.191	0.26274	1.061	0.7289
R0L7S4	378	S	Histone deacetylase 3 (Fragment) OS=Anas platyrhynchos OX=8839 GN=HDAC3 PE=4 SV=1	HDAC3	1	1.10536e-37	189.05	GSEENYSRPEAANEFYDGDHDNDKES(1)DVEI	4	1.1199	5	1.039	0.98	1.003	1.069	0.966	1.032	1.04	0.949	1.024	1.003	0.92096	1.018	0.68866	1.015	0.69956
R0L7U2	357	S	Non imprinted in Prader-Willi/Angelman syndrome 2 (Fragment) OS=Anas platyrhynchos OX=8839 GN=NIPA2 PE=4 SV=1	NIPA2	0.921088	0.00524302	79.128	RNGS(0.921)LS(0.079)AF	2	-1.3973	1	1.076	1.244	1.02	0.989	1.046	0.838	0.987	0.927	0.942	1.169	0.06936	1.006	0.979	0.86	0.164684
R0L8B7	613	S	Myotubularin-related protein 3 (Fragment) OS=Anas platyrhynchos OX=8839 GN=MTMR3 PE=3 SV=1	MTMR3	0.999961	1.56602e-110	306.88	S(1)FDNLTTACDSSVPTTNR	2	-0.048641	1	1.078	0.99	1.081	1.256	1.203	1.38	0.858	0.806	0.839	1.258	0.0025771	1.534	0.00066037	1.219	0.0166006
R0L8B7	633	S	Myotubularin-related protein 3 (Fragment) OS=Anas platyrhynchos OX=8839 GN=MTMR3 PE=3 SV=1	MTMR3	0.898755	7.93232e-07	141.07	RS(0.101)S(0.899)DPSLNEK	2	-0.14428	6	1.138	1.105	1.181	0.982	1.372	1.3	0.791	0.806	0.795	1.431	5.8777e-05	1.528	0.057682	1.067	0.6295
R0L8B7	632	S	Myotubularin-related protein 3 (Fragment) OS=Anas platyrhynchos OX=8839 GN=MTMR3 PE=3 SV=1	MTMR3	0.819199	2.52582e-05	122.1	S(0.819)S(0.178)DPS(0.002)LNEK	3	-0.039538	3	1.283	1.017	1.135	1.045	1.387	1.199	0.811	0.805	0.754	1.449	0.0066413	1.532	0.0077631	1.057	0.64066
R0L8B7	647	S	Myotubularin-related protein 3 (Fragment) OS=Anas platyrhynchos OX=8839 GN=MTMR3 PE=3 SV=1	MTMR3	0.998958	9.92182e-53	217.41	S(0.999)LELS(0.001)SLGNPGDDPFDGDSLSK	4	0.39727	6	1.223	1.1	1.116	1.649	1.128	1.297	0.737	0.684	0.691	1.628	0.0002783	1.929	0.0047023	1.185	0.24374
R0L9J3	182	S	Nuclear factor of activated T cells 3 (Fragment) OS=Anas platyrhynchos OX=8839 GN=NFATC3 PE=4 SV=1	NFATC3	1	1.33403e-06	115.91	FT(0.009)LGS(0.991)PLAS(1)PGGS(1)PR	3	-0.11748	6	0.956	1.083	1.021	1.023	1.145	1.008	0.982	0.921	1.036	1.041	0.46262	1.081	0.2174	1.038	0.5324
R0L9J3	309	T	Nuclear factor of activated T cells 3 (Fragment) OS=Anas platyrhynchos OX=8839 GN=NFATC3 PE=4 SV=1	NFATC3	0.499797	2.49199e-07	124.84	KT(0.5)S(0.5)EDQTATLSGK	4	0.34709	0
R0L9J3	210	S	Nuclear factor of activated T cells 3 (Fragment) OS=Anas platyrhynchos OX=8839 GN=NFATC3 PE=4 SV=1	NFATC3	1	0.00551511	79.744	QS(1)PCHS(1)PR	2	-0.20809	1	1.208	1.12	0.793	0.668	0.949	0.625	1.475	0.96	0.833	0.955	0.89038	0.686	0.166258	0.718	0.144143
R0L9J3	206	S	Nuclear factor of activated T cells 3 (Fragment) OS=Anas platyrhynchos OX=8839 GN=NFATC3 PE=4 SV=1	NFATC3	1	0.00551511	79.744	QS(1)PCHS(1)PR	2	-0.20809	1	1.208	1.12	0.793	0.668	0.949	0.625	1.475	0.96	0.833	0.955	0.89038	0.686	0.166258	0.718	0.144143
R0L9J3	310	S	Nuclear factor of activated T cells 3 (Fragment) OS=Anas platyrhynchos OX=8839 GN=NFATC3 PE=4 SV=1	NFATC3	0.963968	1.49864e-08	135.29	KT(0.036)S(0.964)EDQTATLSGK	2	0.31186	1	1.02	0.813	0.899	0.785	1.005	0.845	1.392	1.036	0.997	0.798	0.152699	0.769	0.116681	0.964	0.72394
R0L9J3	213	T	Nuclear factor of activated T cells 3 (Fragment) OS=Anas platyrhynchos OX=8839 GN=NFATC3 PE=4 SV=1	NFATC3	0.49998	2.77109e-11	164.77	T(0.5)S(0.5)ITDENWLSPR	2	-0.60505	2	0.852	0.914	0.943	0.828	0.781	0.721	1.339	1.182	1.129	0.742	0.0074246	0.638	0.0023035	0.86	0.039044
R0L9J3	381	S	Nuclear factor of activated T cells 3 (Fragment) OS=Anas platyrhynchos OX=8839 GN=NFATC3 PE=4 SV=1	NFATC3	0.360892	5.41391e-31	187.95	T(0.361)S(0.361)S(0.278)LPPLDWPLPSHYGQCELK	4	0.91912	0
R0L9J3	174	S	Nuclear factor of activated T cells 3 (Fragment) OS=Anas platyrhynchos OX=8839 GN=NFATC3 PE=4 SV=1	NFATC3	0.990832	0.000147048	87.352	FT(0.009)LGS(0.991)PLAS(1)PGGS(1)PR	3	-0.11748	5	0.984	1.147	1.126	0.953	1.223	1.114	0.889	0.88	0.963	1.192	0.03596	1.204	0.08098	1.01	0.93874
R0L9J3	382	S	Nuclear factor of activated T cells 3 (Fragment) OS=Anas platyrhynchos OX=8839 GN=NFATC3 PE=4 SV=1	NFATC3	0.941535	3.27276e-46	212.94	T(0.029)S(0.029)S(0.942)LPPLDWPLPSHYGQCELK	3	1.3803	1	0.965	0.932	0.907	1.058	1.004	1.154	1.061	1.018	1.04	0.899	0.0077753	1.031	0.52938	1.147	0.037721
R0L9J3	178	S	Nuclear factor of activated T cells 3 (Fragment) OS=Anas platyrhynchos OX=8839 GN=NFATC3 PE=4 SV=1	NFATC3	0.999998	0.000106788	103.45	FT(0.009)LGS(0.991)PLAS(1)PGGS(1)PR	3	-0.11748	5	0.987	1.036	0.95	1.24	1.112	1.08	0.995	0.955	0.899	1.044	0.3303	1.205	0.022582	1.154	0.0437
R0L9J3	214	S	Nuclear factor of activated T cells 3 (Fragment) OS=Anas platyrhynchos OX=8839 GN=NFATC3 PE=4 SV=1	NFATC3	0.49998	2.77109e-11	164.77	T(0.5)S(0.5)ITDENWLSPR	2	-0.60505	2	0.852	0.914	0.943	0.828	0.781	0.721	1.339	1.182	1.129	0.742	0.0074246	0.638	0.0023035	0.86	0.039044
R0L9J3	380	T	Nuclear factor of activated T cells 3 (Fragment) OS=Anas platyrhynchos OX=8839 GN=NFATC3 PE=4 SV=1	NFATC3	0.360892	5.41391e-31	187.95	T(0.361)S(0.361)S(0.278)LPPLDWPLPSHYGQCELK	4	0.91912	0
R0L9J3	65	S	Nuclear factor of activated T cells 3 (Fragment) OS=Anas platyrhynchos OX=8839 GN=NFATC3 PE=4 SV=1	NFATC3	0.994887	0.0162868	50.194	Y(0.005)S(0.995)PLGGPK	3	0.20825	1
R0L9R2	435	S	Palmitoyltransferase (Fragment) OS=Anas platyrhynchos OX=8839 GN=ZDHHC8 PE=3 SV=1	ZDHHC8	0.99962	2.05451e-05	102.9	VPLHPIKS(1)EGATSTPYK	4	-2.0434	1	0.903	0.764	0.738	1.533	1.082	0.995	1.055	1.107	1.051	0.749	0.0104374	1.124	0.53642	1.501	0.055221
R0L9W4	112	S	Tripartite motif containing 71 (Fragment) OS=Anas platyrhynchos OX=8839 GN=TRIM71 PE=4 SV=1	TRIM71	1	0.0252392	42.348	S(1)LY(1)LQVEK	3	-1.2545	1
R0L9W4	114	Y	Tripartite motif containing 71 (Fragment) OS=Anas platyrhynchos OX=8839 GN=TRIM71 PE=4 SV=1	TRIM71	1	0.0252392	42.348	S(1)LY(1)LQVEK	3	-1.2545	1
R0LA20	302	S	M-phase phosphoprotein 10 (Fragment) OS=Anas platyrhynchos OX=8839 GN=MPHOSPH10 PE=4 SV=1	MPHOSPH10	0.980871	6.74307e-27	176.27	LPDDS(1)ET(1)EDS(0.981)T(0.019)DMQLEK	3	-0.45872	6	1.068	1.175	1.236	1.018	0.845	1.043	0.827	0.911	1.039	1.253	0.044423	1.046	0.65312	0.835	0.082318
R0LA20	299	T	M-phase phosphoprotein 10 (Fragment) OS=Anas platyrhynchos OX=8839 GN=MPHOSPH10 PE=4 SV=1	MPHOSPH10	0.999987	1.38568e-06	118.51	LPDDS(1)ET(1)EDS(0.981)T(0.019)DMQLEK	3	-0.45872	2	1.045	1.279	0.885	1.139	0.885	1.047	0.943	0.938	0.988	1.119	0.44788	1.07	0.45434	0.957	0.78416
R0LA20	297	S	M-phase phosphoprotein 10 (Fragment) OS=Anas platyrhynchos OX=8839 GN=MPHOSPH10 PE=4 SV=1	MPHOSPH10	0.999995	3.75403e-104	314.29	LPDDS(1)ET(1)EDS(0.981)T(0.019)DMQLEK	3	-0.45872	13	1.177	1.262	1.238	0.868	0.863	0.965	0.869	0.907	0.93	1.359	0.00043805	0.996	0.916	0.733	0.00174256
R0LAP6	315	S	Integrator complex subunit 10 (Fragment) OS=Anas platyrhynchos OX=8839 GN=INTS10 PE=4 SV=1	INTS10	0.551196	0.00265649	60.901	T(0.026)MS(0.551)S(0.423)DDEDPSGK	3	-1.7466	1	0.95	1.011	0.833	0.825	0.937	1.043	1.242	1.031	1.052	0.84	0.101837	0.844	0.129599	1.004	0.97818
R0LAP6	316	S	Integrator complex subunit 10 (Fragment) OS=Anas platyrhynchos OX=8839 GN=INTS10 PE=4 SV=1	INTS10	0.81148	1.73885e-30	226.93	T(0.006)MS(0.183)S(0.811)DDEDPSGK	2	-1.2776	1	0.977	0.979	1.027	0.589	0.818	0.729	1.299	1.119	1.119	0.843	0.032503	0.604	0.0091833	0.716	0.024601
R0LAY0	663	S	Zinc finger protein 148 (Fragment) OS=Anas platyrhynchos OX=8839 GN=ZNF148 PE=4 SV=1	ZNF148	0.957343	0.0147315	70.685	S(0.043)GMNS(0.957)PLR	2	-0.20901	1	0.837	0.927	0.8	0.764	1.163	0.808	1.428	1.163	0.92	0.73	0.089004	0.779	0.24088	1.067	0.7443
R0LAY0	410	S	Zinc finger protein 148 (Fragment) OS=Anas platyrhynchos OX=8839 GN=ZNF148 PE=4 SV=1	ZNF148	0.987881	4.17018e-07	119.76	QPLEQSQT(0.012)IS(0.988)PLSTYEDSK	3	1.1976	1
R0LB91	371	S	Gap junction protein (Fragment) OS=Anas platyrhynchos OX=8839 GN=GJA1 PE=3 SV=1	GJA1	1	0.001606	72.321	AS(1)S(1)RPRPDDLEI	3	1.3877	2	1.231	1.202	0.874	0.971	1.384	1.063	0.836	0.993	0.766	1.274	0.152584	1.317	0.108178	1.034	0.83926
R0LB91	372	S	Gap junction protein (Fragment) OS=Anas platyrhynchos OX=8839 GN=GJA1 PE=3 SV=1	GJA1	1	0.00834081	55.011	AS(1)S(1)RPRPDDLEI	3	1.3877	1	1.231	1.202	0.874	0.971	1.384	1.063	0.836	0.993	0.766	1.274	0.152584	1.317	0.108178	1.034	0.83926
R0LB91	364	S	Gap junction protein (Fragment) OS=Anas platyrhynchos OX=8839 GN=GJA1 PE=3 SV=1	GJA1	0.999982	3.26472e-10	126.32	LASGHELQPLTIVDQRPPS(1)R	4	-0.15716	1	0.978	1.105	0.878	1.397	1.197	1.074	0.977	0.889	0.852	1.089	0.34672	1.35	0.026719	1.239	0.10336
R0LBG7	376	S	ATP-sensitive inward rectifier potassium channel 8 (Fragment) OS=Anas platyrhynchos OX=8839 GN=KCNJ8 PE=3 SV=1	KCNJ8	1	9.84057e-05	122.64	SELSHQNS(1)LR	2	1.6085	1	0.511	0.538	0.538	0.738	0.797	0.609	1.642	1.393	1.645	0.339	4.4151e-05	0.458	0.00128076	1.351	0.022684
R0LBU5	613	T	Dihydropyrimidinase like 2 (Fragment) OS=Anas platyrhynchos OX=8839 GN=DPYSL2 PE=4 SV=1	DPYSL2	0.998029	5.75239e-18	172.12	GLYDGPVCEVS(0.002)VT(0.998)PK	3	-0.021428	4	0.838	0.793	0.74	0.759	0.858	0.776	1.268	1.36	1.304	0.603	0.00025717	0.609	0.00031728	1.009	0.87006
R0LBU5	27	S	Dihydropyrimidinase like 2 (Fragment) OS=Anas platyrhynchos OX=8839 GN=DPYSL2 PE=4 SV=1	DPYSL2	0.972452	0.00630966	66.059	NLGS(0.028)GS(0.972)PKPR	3	-0.23462	3	0.843	0.762	0.687	0.505	0.735	0.664	1.461	1.591	1.185	0.541	0.0044445	0.449	0.0048047	0.831	0.20012
R0LBU5	621	S	Dihydropyrimidinase like 2 (Fragment) OS=Anas platyrhynchos OX=8839 GN=DPYSL2 PE=4 SV=1	DPYSL2	0.594214	8.70894e-05	89.468	T(0.001)VT(0.005)PAS(0.594)S(0.394)AKT(0.204)S(0.802)PAK	4	0.2615	1	0.803	0.789	0.952	0.763	0.863	0.978	1.162	1.307	1.232	0.687	0.0053956	0.704	0.0109601	1.024	0.82664
R0LBU5	618	T	Dihydropyrimidinase like 2 (Fragment) OS=Anas platyrhynchos OX=8839 GN=DPYSL2 PE=4 SV=1	DPYSL2	0.998685	0.00493036	90.697	TVT(0.999)PAS(0.001)SAK	2	-0.74761	1	0.693	0.793	0.661	0.463	0.852	0.527	1.476	1.391	1.54	0.487	0.00031619	0.418	0.040296	0.858	0.3905
R0LBU5	626	S	Dihydropyrimidinase like 2 (Fragment) OS=Anas platyrhynchos OX=8839 GN=DPYSL2 PE=4 SV=1	DPYSL2	0.801957	8.70894e-05	89.468	T(0.001)VT(0.005)PAS(0.594)S(0.394)AKT(0.204)S(0.802)PAK	4	0.2615	1	0.803	0.789	0.952	0.763	0.863	0.978	1.162	1.307	1.232	0.687	0.0053956	0.704	0.0109601	1.024	0.82664
R0LBU9	483	S	KH domain containing 4, pre-mRNA splicing factor (Fragment) OS=Anas platyrhynchos OX=8839 GN=KHDC4 PE=4 SV=1	KHDC4	0.999988	2.88688e-11	125.62	GFGLVAYAGDS(1)S(1)DEEEEHGGHK	4	-0.78788	1
R0LBU9	484	S	KH domain containing 4, pre-mRNA splicing factor (Fragment) OS=Anas platyrhynchos OX=8839 GN=KHDC4 PE=4 SV=1	KHDC4	0.999983	2.32524e-11	129.29	GFGLVAYAGDS(1)S(1)DEEEEHGGHK	4	-0.78788	2
R0LCJ4	174	T	NEDD4-binding protein 1 (Fragment) OS=Anas platyrhynchos OX=8839 GN=N4BP1 PE=4 SV=1	N4BP1	0.998366	5.66324e-05	103.88	NNAGT(0.998)PVT(0.002)ELTK	3	-0.031204	4	0.898	1.024	0.98	1.274	1.329	0.841	1.056	1.005	0.818	1.008	0.89338	1.196	0.37564	1.187	0.3697
R0LCJ4	219	S	NEDD4-binding protein 1 (Fragment) OS=Anas platyrhynchos OX=8839 GN=N4BP1 PE=4 SV=1	N4BP1	0.608796	0.0208291	43.604	RS(0.609)S(0.391)DVEER	3	0.95387	1	1.101	1.034	0.92	0.424	1.066	0.745	1.367	1.05	0.971	0.902	0.45806	0.66	0.175025	0.732	0.23878
R0LCJ4	232	S	NEDD4-binding protein 1 (Fragment) OS=Anas platyrhynchos OX=8839 GN=N4BP1 PE=4 SV=1	N4BP1	1	1.50771e-07	127.3	KQFS(1)LENDQEVK	3	-0.4252	1	1.194	0.872	0.964	1.052	0.85	0.882	1.103	1.046	0.989	0.966	0.6848	0.887	0.166683	0.919	0.51856
R0LCJ4	220	S	NEDD4-binding protein 1 (Fragment) OS=Anas platyrhynchos OX=8839 GN=N4BP1 PE=4 SV=1	N4BP1	0.965966	0.00106289	135.08	RS(0.034)S(0.966)DVEER	2	0.66578	2	1.044	0.981	1.11	0.394	0.839	0.623	1.236	1.3	1.048	0.875	0.15232	0.518	0.037838	0.592	0.062838
R0LCP2	644	S	DDB1 and CUL4 associated factor 5 (Fragment) OS=Anas platyrhynchos OX=8839 GN=DCAF5 PE=4 SV=1	DCAF5	0.990943	3.78075e-05	84.127	NLSSVVPQGS(0.991)PALS(0.009)AESHNK	4	1.3285	1
R0LCP2	575	S	DDB1 and CUL4 associated factor 5 (Fragment) OS=Anas platyrhynchos OX=8839 GN=DCAF5 PE=4 SV=1	DCAF5	0.686106	4.03689e-08	128.4	ERT(0.145)S(0.853)PCS(0.292)DS(0.686)ES(0.024)VER	2	-0.67089	1	1.127	0.878	1.06	2.253	1.116	1.55	0.477	0.776	0.756	1.526	0.065576	2.448	0.026944	1.605	0.113261
R0LCP2	577	S	DDB1 and CUL4 associated factor 5 (Fragment) OS=Anas platyrhynchos OX=8839 GN=DCAF5 PE=4 SV=1	DCAF5	0.510306	1.74036e-16	157.88	ERT(0.011)S(0.987)PCS(0.247)DS(0.244)ES(0.51)VER	2	-0.12792	1	1.121	0.919	1.005	1.953	1.31	1.673	0.52	0.738	0.762	1.507	0.035624	2.444	0.0060848	1.621	0.021801
R0LCP2	570	S	DDB1 and CUL4 associated factor 5 (Fragment) OS=Anas platyrhynchos OX=8839 GN=DCAF5 PE=4 SV=1	DCAF5	0.987363	1.74036e-16	157.88	ERT(0.011)S(0.987)PCS(0.247)DS(0.244)ES(0.51)VER	2	-0.12792	4	1.111	1.025	1.112	1.598	1.192	1.426	0.612	0.801	0.837	1.444	0.020835	1.874	0.0083213	1.298	0.046741
R0LCP2	569	T	DDB1 and CUL4 associated factor 5 (Fragment) OS=Anas platyrhynchos OX=8839 GN=DCAF5 PE=4 SV=1	DCAF5	0.802015	2.00203e-09	150.27	T(0.802)S(0.198)PCS(0.941)DS(0.058)ES(0.001)VER	2	-1.1228	2	1.029	0.926	1.054	1.14	1.046	1.104	0.998	0.942	0.966	1.035	0.48018	1.132	0.0148184	1.093	0.127522
R0LCP2	573	S	DDB1 and CUL4 associated factor 5 (Fragment) OS=Anas platyrhynchos OX=8839 GN=DCAF5 PE=4 SV=1	DCAF5	0.952541	2.00203e-09	150.27	T(0.004)S(0.002)PCS(0.953)DS(0.042)ESVER	2	-0.24713	2	0.975	0.881	0.904	1.241	0.996	1.162	1.037	0.943	1.071	0.905	0.110682	1.114	0.2359	1.232	0.046383
R0LD91	204	T	Exportin-6 (Fragment) OS=Anas platyrhynchos OX=8839 GN=XPO6 PE=4 SV=1	XPO6	0.87514	4.14787e-06	63.469	HS(0.065)VT(0.056)AAT(0.875)PPPS(0.799)PT(0.1)S(0.1)GES(0.003)GDLLSSLLQSPSAAK	5	0.21483	1
R0LD91	208	S	Exportin-6 (Fragment) OS=Anas platyrhynchos OX=8839 GN=XPO6 PE=4 SV=1	XPO6	0.798719	9.30267e-13	93.172	HS(0.065)VT(0.056)AAT(0.875)PPPS(0.799)PT(0.1)S(0.1)GES(0.003)GDLLSSLLQSPSAAK	5	0.21483	3	0.943	1.059	0.912	0.844	0.768	0.955	1.204	1.087	1.081	0.864	0.062358	0.761	0.018818	0.881	0.172801
R0LDD0	6	S	Membrane metalloendopeptidase (Fragment) OS=Anas platyrhynchos OX=8839 GN=MME PE=4 SV=1	MME	0.806413	2.70762e-05	99.838	GKS(0.193)ES(0.806)QMDITEMNTPKPK	4	-1.3177	1
R0LDD0	4	S	Membrane metalloendopeptidase (Fragment) OS=Anas platyrhynchos OX=8839 GN=MME PE=4 SV=1	MME	0.988984	6.22563e-05	89.923	GKS(0.989)ES(0.011)QMDITEMNTPKPK	4	0.111	1
R0LDE2	682	S	Cleavage stimulation factor 77 kDa subunit (Fragment) OS=Anas platyrhynchos OX=8839 GN=CSTF3 PE=4 SV=1	CSTF3	1	2.59025e-69	242.11	RPNEDS(1)DDDEEKGSVVPPVHDIYR	4	0.022025	8	1.124	1.086	1.127	0.875	0.924	0.939	0.987	0.999	0.962	1.132	0.00161598	0.929	0.036856	0.82	0.00126162
R0LDH3	456	S	EH domain containing 3 (Fragment) OS=Anas platyrhynchos OX=8839 GN=EHD3 PE=3 SV=1	EHD3	0.988936	6.81482e-11	140.67	DKPMYDEIFY(0.002)T(0.009)LS(0.989)PVDGK	4	0.25435	3	1.033	1.061	1.059	1.116	0.985	0.994	0.999	0.951	0.942	1.09	0.0126203	1.07	0.20604	0.982	0.65
R0LDH3	349	S	EH domain containing 3 (Fragment) OS=Anas platyrhynchos OX=8839 GN=EHD3 PE=3 SV=1	EHD3	1	0.000226215	77.506	EHQIS(1)PGDFPNLR	3	-0.68048	1
R0LDH3	454	T	EH domain containing 3 (Fragment) OS=Anas platyrhynchos OX=8839 GN=EHD3 PE=3 SV=1	EHD3	0.659459	9.59585e-10	136.34	DKPMYDEIFYT(0.659)LS(0.341)PVDGK	3	-0.12129	1	0.984	1.21	0.954	1.138	0.871	1.047	1.055	0.913	0.942	1.082	0.4359	1.05	0.6463	0.971	0.79548
R0LDJ2	17	S	Phosphoinositide phospholipase C (Fragment) OS=Anas platyrhynchos OX=8839 GN=PLCL1 PE=4 SV=1	PLCL1	0.972755	0.000187225	92.65	KKT(0.988)VS(0.973)FS(0.029)S(0.011)MPSEK	4	-2.1355	3	0.893	0.93	0.807	0.99	0.904	1.023	1.2	1.097	1.113	0.771	0.0066996	0.855	0.027619	1.109	0.137455
R0LDJ2	478	T	Phosphoinositide phospholipase C (Fragment) OS=Anas platyrhynchos OX=8839 GN=PLCL1 PE=4 SV=1	PLCL1	1	2.01674e-23	170.6	KLPCDQDILEGEVT(1)DEDEEAEISR	3	-0.40038	1	0.95	0.869	1.064	1.043	0.823	0.729	1.094	1.358	0.942	0.849	0.26962	0.765	0.147044	0.9	0.40094
R0LDJ2	15	T	Phosphoinositide phospholipase C (Fragment) OS=Anas platyrhynchos OX=8839 GN=PLCL1 PE=4 SV=1	PLCL1	0.988071	0.0114305	52.19	KKT(0.988)VS(0.973)FS(0.029)S(0.011)MPSEK	4	-2.1355	1	0.956	0.922	0.731	1.048	1.031	1.018	1.318	1.017	0.944	0.796	0.162343	0.944	0.69062	1.187	0.169318
R0LDJ2	491	S	Phosphoinositide phospholipase C (Fragment) OS=Anas platyrhynchos OX=8839 GN=PLCL1 PE=4 SV=1	PLCL1	0.999608	0.00449476	82.505	RLS(1)EDFSR	2	1.098	1	0.983	0.939	1.006	0.884	1.037	0.867	1.082	1.185	0.986	0.9	0.144438	0.857	0.117224	0.952	0.43778
R0LDY0	315	S	Zinc finger protein 532 (Fragment) OS=Anas platyrhynchos OX=8839 GN=ZNF532 PE=4 SV=1	ZNF532	0.967044	1.66655e-14	153.14	AMEKS(0.967)PES(0.033)QSLIDGAK	3	0.23766	1
R0LDY0	335	S	Zinc finger protein 532 (Fragment) OS=Anas platyrhynchos OX=8839 GN=ZNF532 PE=4 SV=1	ZNF532	0.991964	0.00649985	55.66	KPS(0.008)VKPPDS(0.992)PR	3	0.10536	2	0.8	0.904	0.824	0.806	0.901	0.936	1.291	1.228	1.13	0.693	0.0023752	0.724	0.0055353	1.045	0.49182
R0LDY0	1136	S	Zinc finger protein 532 (Fragment) OS=Anas platyrhynchos OX=8839 GN=ZNF532 PE=4 SV=1	ZNF532	0.865455	0.0398195	43.761	EDT(0.135)KVPS(0.865)PK	3	-0.23678	1	0.724	0.718	0.894	0.53	0.801	0.728	1.348	1.346	1.464	0.562	0.00164265	0.495	0.0049639	0.881	0.39838
R0LE57	62	S	Sorting nexin-20 (Fragment) OS=Anas platyrhynchos OX=8839 GN=SNX20 PE=4 SV=1	SNX20	0.695889	1.11587e-39	202.15	KDDLQDSNAS(0.304)LS(0.696)PNSSMTTK	3	-0.85766	1
R0LE64	416	S	CYLD lysine 63 deubiquitinase (Fragment) OS=Anas platyrhynchos OX=8839 GN=CYLD PE=4 SV=1	CYLD	1	9.74256e-06	129.77	FHS(1)LPFS(1)LTK	3	-0.4579	2	1.107	0.833	0.883	0.821	0.703	0.878	1.072	1.346	1.151	0.791	0.09632	0.673	0.0136386	0.851	0.22016
R0LE64	420	S	CYLD lysine 63 deubiquitinase (Fragment) OS=Anas platyrhynchos OX=8839 GN=CYLD PE=4 SV=1	CYLD	0.999929	9.74256e-06	129.77	FHS(1)LPFS(1)LTK	3	-0.4579	1	1.107	0.822	0.898	0.775	0.685	0.79	1.031	1.421	1.211	0.772	0.113498	0.614	0.0094809	0.796	0.087884
R0LF03	22	S	WD repeat domain 37 (Fragment) OS=Anas platyrhynchos OX=8839 GN=WDR37 PE=4 SV=1	WDR37	0.758586	0.00101213	98.582	S(0.001)HS(0.759)LS(0.241)IR	3	0.3206	1	0.842	0.738	0.802	0.689	1.132	0.729	1.386	1.138	1.273	0.627	0.0025183	0.672	0.065479	1.071	0.79914
R0LF03	24	S	WD repeat domain 37 (Fragment) OS=Anas platyrhynchos OX=8839 GN=WDR37 PE=4 SV=1	WDR37	0.998602	0.00562139	88.136	SHS(0.001)LS(0.999)IR	2	0.069874	3	0.801	0.761	0.784	0.844	0.975	0.753	1.492	1.269	1.021	0.62	0.052264	0.68	0.046239	1.096	0.3194
R0LF03	20	S	WD repeat domain 37 (Fragment) OS=Anas platyrhynchos OX=8839 GN=WDR37 PE=4 SV=1	WDR37	0.979523	0.0141624	50.786	KS(0.98)HS(0.02)LSIR	3	0.89346	1
R0LFX8	47	T	Glucocorticoid receptor (Fragment) OS=Anas platyrhynchos OX=8839 GN=NR3C1 PE=3 SV=1	NR3C1	0.456713	6.99141e-13	96.117	GGAPVQAPVS(0.138)T(0.457)S(0.361)PLPVS(0.009)S(0.009)QS(0.011)DS(0.014)NQQPALADFSK	4	-0.99719	0
R0LFX8	48	S	Glucocorticoid receptor (Fragment) OS=Anas platyrhynchos OX=8839 GN=NR3C1 PE=3 SV=1	NR3C1	0.434266	6.99141e-13	96.117	GGAPVQAPVS(0.125)T(0.434)S(0.434)PLPVS(0.003)S(0.003)QS(0.001)DSNQQPALADFSK	4	-0.58528	0
R0LG86	210	S	Small nuclear ribonucleoprotein U5 subunit 200 (Fragment) OS=Anas platyrhynchos OX=8839 GN=SNRNP200 PE=4 SV=1	SNRNP200	1	5.82434e-162	365.57	DEAS(1)DDDMEGDEAVVR	2	-0.043083	7	0.965	0.939	1.071	0.883	0.814	0.822	1.127	1.102	1.132	0.885	0.039218	0.749	0.00042473	0.847	0.025424
R0LGB7	649	S	Family with sequence similarity 91 member A1 (Fragment) OS=Anas platyrhynchos OX=8839 GN=FAM91A1 PE=4 SV=1	FAM91A1	0.950301	0.000663794	91.024	KLS(0.95)DAS(0.05)DGR	3	-1.5435	4	0.996	0.88	0.99	0.591	0.914	0.694	1.258	1.158	1.195	0.794	0.0078187	0.609	0.0168189	0.767	0.104245
R0LGE6	42	S	NF-kappa-B-repressing factor (Fragment) OS=Anas platyrhynchos OX=8839 GN=NKRF PE=4 SV=1	NKRF	1	3.58951e-06	110.83	QLS(1)PPDS(1)PEPDQVPEPPKK	5	-0.73978	3	1.064	1.195	1.138	0.89	0.965	0.963	0.93	0.972	0.966	1.184	0.0098238	0.983	0.57878	0.83	0.0122171
R0LGE6	38	S	NF-kappa-B-repressing factor (Fragment) OS=Anas platyrhynchos OX=8839 GN=NKRF PE=4 SV=1	NKRF	1	3.58951e-06	110.83	QLS(1)PPDS(1)PEPDQVPEPPKK	5	-0.73978	4	1.064	1.195	1.138	0.89	0.965	0.963	0.93	0.972	0.966	1.184	0.0098238	0.983	0.57878	0.83	0.0122171
R0LGS2	567	S	Neural precursor cell expressed, developmentally down-regulated 1 (Fragment) OS=Anas platyrhynchos OX=8839 GN=NEDD1 PE=4 SV=1	NEDD1	0.804488	1.32753e-26	174.71	IT(0.196)S(0.804)PVTAGVASSLSEK	3	0.0089466	1	0.96	1.002	1.006	1.257	1.134	1.112	0.96	0.896	0.971	1.05	0.168604	1.239	0.0093971	1.18	0.0157839
R0LGS2	524	S	Neural precursor cell expressed, developmentally down-regulated 1 (Fragment) OS=Anas platyrhynchos OX=8839 GN=NEDD1 PE=4 SV=1	NEDD1	0.979464	7.08457e-06	90.907	LNSASAES(0.001)GT(0.019)LS(0.979)PPPPSTASK	3	0.80597	1	1.072	1.027	1.167	1.211	1.087	1.273	0.848	0.835	0.879	1.275	0.0039756	1.394	0.0025376	1.093	0.21316
R0LGS2	376	S	Neural precursor cell expressed, developmentally down-regulated 1 (Fragment) OS=Anas platyrhynchos OX=8839 GN=NEDD1 PE=4 SV=1	NEDD1	0.6102	0.000978123	74.237	S(0.39)CS(0.61)LDVIPSK	3	0.207	1	0.935	0.721	0.61	1.07	0.876	0.97	1.725	1.001	0.842	0.635	0.166524	0.817	0.52272	1.287	0.125783
R0LGW4	345	S	URI1, prefoldin like chaperone (Fragment) OS=Anas platyrhynchos OX=8839 GN=URI1 PE=4 SV=1	URI1	0.951755	1.98288e-05	100.23	ENS(0.952)VCS(0.048)DTSENSAAEFDDR	3	-0.71593	1	1.104	0.925	1.176	1.048	1.048	1.152	0.867	1.009	0.922	1.145	0.1905	1.161	0.050316	1.013	0.83546
R0LGW4	369	S	URI1, prefoldin like chaperone (Fragment) OS=Anas platyrhynchos OX=8839 GN=URI1 PE=4 SV=1	URI1	0.815973	6.10474e-28	113.41	S(0.184)IS(0.816)CDEATQSDNSEGILEEEEEEGQQQLPK	3	3.9795	2	1.064	0.867	0.855	1.055	0.965	0.906	1.211	0.949	1.086	0.858	0.20024	0.901	0.29236	1.05	0.56526
R0LGW4	299	S	URI1, prefoldin like chaperone (Fragment) OS=Anas platyrhynchos OX=8839 GN=URI1 PE=4 SV=1	URI1	0.999989	9.02357e-06	123.12	KNS(1)NGNGHATPELPNIK	4	-1.1752	1	0.914	1.028	0.959	0.95	1.236	0.781	1.048	0.916	1.214	0.913	0.38602	0.934	0.63534	1.023	0.968
R0LH97	428	S	Mitotic arrest deficient 1 like 1 (Fragment) OS=Anas platyrhynchos OX=8839 GN=MAD1L1 PE=4 SV=1	MAD1L1	0.80477	3.37991e-11	131.94	AILESYDSELT(0.001)PS(0.195)EHS(0.805)PQLNR	3	-0.34489	1
R0LHQ1	319	S	B-Raf proto-oncogene serine/threonine-protein kinase (Fragment) OS=Anas platyrhynchos OX=8839 GN=BRAF PE=4 SV=1	BRAF	0.716646	2.95039e-52	208.83	S(0.142)S(0.142)S(0.717)APNVHINTIEPVNIDDLIR	3	-1.2626	1	1.098	0.889	1.076	1.277	1.118	0.995	0.881	0.904	1.033	1.087	0.3843	1.203	0.105484	1.107	0.36502
R0LHQ1	317	S	B-Raf proto-oncogene serine/threonine-protein kinase (Fragment) OS=Anas platyrhynchos OX=8839 GN=BRAF PE=4 SV=1	BRAF	0.348449	0.000361781	69.439	S(0.348)S(0.348)S(0.303)APNVHINTIEPVNIDDLIR	3	0.039993	0
R0LHQ1	440	S	B-Raf proto-oncogene serine/threonine-protein kinase (Fragment) OS=Anas platyrhynchos OX=8839 GN=BRAF PE=4 SV=1	BRAF	0.951573	2.05995e-29	175.99	RDS(0.952)S(0.048)DDWEIPDGQITVGQR	3	-0.37218	2	1.141	1.022	1.368	1.049	0.86	0.867	0.869	0.898	1.015	1.269	0.074399	0.998	0.96082	0.786	0.090497
R0LHQ1	318	S	B-Raf proto-oncogene serine/threonine-protein kinase (Fragment) OS=Anas platyrhynchos OX=8839 GN=BRAF PE=4 SV=1	BRAF	0.348449	0.000361781	69.439	S(0.348)S(0.348)S(0.303)APNVHINTIEPVNIDDLIR	3	0.039993	0
R0LHQ1	726	S	B-Raf proto-oncogene serine/threonine-protein kinase (Fragment) OS=Anas platyrhynchos OX=8839 GN=BRAF PE=4 SV=1	BRAF	0.975902	0.00811019	72.152	S(0.001)AS(0.024)EPS(0.976)LNR	2	0.19359	1
R0LHZ1	272	S	3-ketoacyl-CoA thiolase, mitochondrial (Fragment) OS=Anas platyrhynchos OX=8839 GN=ACAA2 PE=3 SV=1	ACAA2	0.9247	0.0109555	52.576	KHS(0.925)LT(0.075)PLAR	3	0.25851	1
R0LI76	22	S	Phosphodiesterase (Fragment) OS=Anas platyrhynchos OX=8839 GN=PDE7B PE=3 SV=1	PDE7B	1	0.000216179	98.582	RGS(1)YPFIDFR	2	0.30391	2	0.878	0.956	0.94	0.92	0.98	0.941	1.145	1.12	1.082	0.829	0.0036247	0.849	0.0026972	1.024	0.4906
R0LII4	361	S	COP9 signalosome complex subunit 3 (Fragment) OS=Anas platyrhynchos OX=8839 GN=COPS3 PE=4 SV=1	COPS3	0.958235	0.000241423	83.602	SMGSQEDDSGTKPS(0.001)S(0.012)Y(0.029)S(0.958)	3	-0.37785	1
R0LIN4	402	S	MSL complex subunit 2 (Fragment) OS=Anas platyrhynchos OX=8839 GN=MSL2 PE=4 SV=1	MSL2	0.934205	0.00236117	60.949	VPSSNVMPGS(0.934)PT(0.066)K	3	-0.84087	1	1.004	1.092	1.099	1.306	1.056	1.143	0.907	0.867	0.866	1.21	0.0044364	1.328	0.0118569	1.097	0.2611
R0LIS4	153	S	RAS related 2 (Fragment) OS=Anas platyrhynchos OX=8839 GN=RRAS2 PE=4 SV=1	RRAS2	0.999984	5.65304e-37	238.88	FQEQECPPS(1)PEPTR	2	0.32717	12	1.225	0.893	1.074	1.325	0.907	0.909	0.998	0.89	0.918	1.138	0.28134	1.119	0.49666	0.984	0.88382
R0LIT9	242	T	Ribitol xylosyltransferase 1 (Fragment) OS=Anas platyrhynchos OX=8839 GN=RXYLT1 PE=4 SV=1	RXYLT1	0.990788	0.00541082	78.191	NSS(0.009)RET(0.991)LMEILK	2	0.79339	1	0.655	0.843	0.792	1.266	2.645	2.479	0.605	0.643	0.636	1.215	0.072044	3.392	0.038383	2.79	0.016605
R0LJ20	359	S	Ribosomal RNA processing protein 1-like protein B (Fragment) OS=Anas platyrhynchos OX=8839 GN=Anapl_17572 PE=4 SV=1	Anapl_17572	0.948949	0.00644483	55.724	KRDS(0.949)PS(0.051)ADSGK	4	0.37466	1
R0LJ20	608	S	Ribosomal RNA processing protein 1-like protein B (Fragment) OS=Anas platyrhynchos OX=8839 GN=Anapl_17572 PE=4 SV=1	Anapl_17572	0.812115	0.000234662	107.17	S(0.035)T(0.153)S(0.812)PKPVFFR	2	-0.6465	1
R0LJ20	606	S	Ribosomal RNA processing protein 1-like protein B (Fragment) OS=Anas platyrhynchos OX=8839 GN=Anapl_17572 PE=4 SV=1	Anapl_17572	0.420063	0.000234662	107.17	S(0.42)T(0.16)S(0.42)PKPVFFR	3	-0.084395	0
R0LJ39	101	S	Peroxiredoxin 1 (Fragment) OS=Anas platyrhynchos OX=8839 GN=PRDX1 PE=4 SV=1	PRDX1	1	0.0205322	64.64	QGGLGS(1)MK	2	0.40404	2
R0LJ39	183	S	Peroxiredoxin 1 (Fragment) OS=Anas platyrhynchos OX=8839 GN=PRDX1 PE=4 SV=1	PRDX1	0.990064	0.000811448	59.372	HGEVCPAGWKPGS(0.99)DT(0.01)IKPDVQK	4	0.46379	1	1.088	0.964	0.929	1.182	1.199	1.285	0.8	0.956	1.008	1.079	0.4085	1.326	0.0183759	1.23	0.0184011
R0LJ39	108	S	Peroxiredoxin 1 (Fragment) OS=Anas platyrhynchos OX=8839 GN=PRDX1 PE=4 SV=1	PRDX1	0.837815	0.0114959	51.979	IPLVS(0.838)DT(0.162)KR	3	-0.74743	1	1.032	1.114	1.05	1.592	1.332	1.385	0.703	0.752	0.76	1.443	0.00040117	1.945	0.00036294	1.348	0.0073035
R0LJ39	110	T	Peroxiredoxin 1 (Fragment) OS=Anas platyrhynchos OX=8839 GN=PRDX1 PE=4 SV=1	PRDX1	0.940451	0.00580539	62.338	IPLVS(0.06)DT(0.94)KR	3	-0.58651	1	0.984	1.153	0.912	1.504	1.105	1.54	0.865	0.773	0.768	1.267	0.04192	1.724	0.0092405	1.361	0.076696
R0LJ54	656	S	Nucampholin-like protein (Fragment) OS=Anas platyrhynchos OX=8839 GN=CWC22 PE=4 SV=1	CWC22	0.788659	0.0115917	56.527	SVERPCNNS(0.789)S(0.211)PR	3	0.15771	1
R0LJ54	699	S	Nucampholin-like protein (Fragment) OS=Anas platyrhynchos OX=8839 GN=CWC22 PE=4 SV=1	CWC22	1	0.00565841	69.275	RENS(1)PHR	3	-0.013576	1	1.268	1.284	1.064	0.603	0.972	0.614	0.969	0.921	1.127	1.199	0.102123	0.726	0.110381	0.605	0.035337
R0LJ54	657	S	Nucampholin-like protein (Fragment) OS=Anas platyrhynchos OX=8839 GN=CWC22 PE=4 SV=1	CWC22	0.962108	1.44693e-29	176.86	SVERPCNNS(0.038)S(0.962)PREEEQDDR	3	0.046707	2	1.151	1.035	1.458	0.715	0.938	1.22	0.831	0.887	0.948	1.367	0.048523	1.078	0.75718	0.788	0.2455
R0LJ54	590	S	Nucampholin-like protein (Fragment) OS=Anas platyrhynchos OX=8839 GN=CWC22 PE=4 SV=1	CWC22	0.997019	0.00760947	52.926	Y(0.001)Y(0.001)HRDES(0.997)NGRDS(0.997)Y(0.001)HS(0.002)GK	4	0.48972	1
R0LJ54	624	S	Nucampholin-like protein (Fragment) OS=Anas platyrhynchos OX=8839 GN=CWC22 PE=4 SV=1	CWC22	0.89191	2.0964e-08	155.26	RAS(0.998)LS(0.892)DDES(0.11)YR	2	0.058205	4	1.139	1.011	1.109	1.056	0.833	1.023	0.942	0.948	1.034	1.115	0.082922	0.996	0.91982	0.894	0.2309
R0LJ54	585	S	Nucampholin-like protein (Fragment) OS=Anas platyrhynchos OX=8839 GN=CWC22 PE=4 SV=1	CWC22	0.997328	0.00130196	61.276	Y(0.001)Y(0.001)HRDES(0.997)NGRDS(0.997)Y(0.001)HS(0.002)GK	4	0.48972	2	0.998	1.101	1.165	1.06	1.213	1.047	0.848	0.974	0.888	1.204	0.037983	1.225	0.031383	1.017	0.80984
R0LJ54	622	S	Nucampholin-like protein (Fragment) OS=Anas platyrhynchos OX=8839 GN=CWC22 PE=4 SV=1	CWC22	0.999873	2.0964e-08	155.26	RAS(1)LS(0.879)DDES(0.121)YR	3	0.63692	4	1.139	1.011	1.109	1.056	0.833	1.023	0.942	0.948	1.034	1.115	0.082922	0.996	0.91982	0.894	0.2309
R0LJH9	192	S	LON peptidase N-terminal domain and RING finger protein 2 (Fragment) OS=Anas platyrhynchos OX=8839 GN=LONRF2 PE=4 SV=1	LONRF2	1	0.0039156	73.499	KLS(1)GDVR	3	0.14943	2	0.848	0.895	0.76	0.802	1.356	0.659	1.472	1.117	0.903	0.717	0.102563	0.807	0.39944	1.125	0.75942
R0LK35	149	S	Cyclin dependent kinase 17 (Fragment) OS=Anas platyrhynchos OX=8839 GN=CDK17 PE=4 SV=1	CDK17	1	0.000219183	113.99	RLS(1)LPADIR	2	-0.11993	3	0.942	0.936	0.806	1.431	1.103	0.984	1.141	0.984	0.873	0.895	0.31192	1.173	0.31978	1.311	0.099457
R0LK35	95	S	Cyclin dependent kinase 17 (Fragment) OS=Anas platyrhynchos OX=8839 GN=CDK17 PE=4 SV=1	CDK17	1	0.00313577	74.793	NGS(1)RLDIVHENLK	4	-0.24984	2
R0LK35	183	S	Cyclin dependent kinase 17 (Fragment) OS=Anas platyrhynchos OX=8839 GN=CDK17 PE=4 SV=1	CDK17	0.999121	1.67404e-05	115.83	RAS(0.999)LS(0.001)EIGFGK	4	0.10055	5	1.055	1.013	0.951	1.18	0.992	0.87	1.106	0.962	0.928	1.008	0.88288	1.015	0.92522	1.008	0.99462
R0LK35	140	S	Cyclin dependent kinase 17 (Fragment) OS=Anas platyrhynchos OX=8839 GN=CDK17 PE=4 SV=1	CDK17	1	0.000202193	109.6	RIS(1)MEDLNKR	4	-0.15003	4	1.042	1.081	0.806	1.402	1.085	0.982	1.038	0.882	0.915	1.033	0.81044	1.224	0.174583	1.184	0.30324
R0LK93	339	S	EBV-induced G-protein coupled receptor 2 (Fragment) OS=Anas platyrhynchos OX=8839 GN=GPR183 PE=3 SV=1	GPR183	0.980208	3.97884e-07	112.74	S(0.024)HHEES(0.98)S(0.992)RDVGET(0.003)QMMVLAK	4	-0.40164	1
R0LK93	340	S	EBV-induced G-protein coupled receptor 2 (Fragment) OS=Anas platyrhynchos OX=8839 GN=GPR183 PE=3 SV=1	GPR183	0.992197	3.97884e-07	112.74	S(0.024)HHEES(0.98)S(0.992)RDVGET(0.003)QMMVLAK	4	-0.40164	1
R0LKV6	35	S	VPS54, GARP complex subunit (Fragment) OS=Anas platyrhynchos OX=8839 GN=VPS54 PE=4 SV=1	VPS54	1	1.96735e-08	131.56	FRPVQS(1)LPDVCPK	4	-1.0157	2	1.059	1.083	0.857	1.482	1.128	0.838	0.999	0.942	0.846	1.076	0.47432	1.237	0.33416	1.15	0.54906
R0LL58	421	S	RNA binding motif protein 12 (Fragment) OS=Anas platyrhynchos OX=8839 GN=RBM12 PE=4 SV=1	RBM12	1	5.62853e-10	135.76	S(1)RS(1)RS(1)PHEQGFCVYLK	3	0.10758	3	1.014	1.015	0.991	0.902	0.993	1.09	0.958	1.043	1.098	0.975	0.58096	0.963	0.59586	0.988	0.81644
R0LL58	375	S	RNA binding motif protein 12 (Fragment) OS=Anas platyrhynchos OX=8839 GN=RBM12 PE=4 SV=1	RBM12	0.996997	0.00145594	89.44	YVEVS(0.997)PAT(0.003)ER	2	-1.5703	1	1.019	1.029	0.997	1.083	0.941	1.035	0.938	1.078	1.01	1.006	0.85954	1.011	0.8612	1.005	0.94754
R0LL58	352	S	RNA binding motif protein 12 (Fragment) OS=Anas platyrhynchos OX=8839 GN=RBM12 PE=4 SV=1	RBM12	0.999991	0.000124698	92.265	FFS(1)PQDTFEALK	3	0.45232	1	1.161	1.273	1.081	1.076	1.111	0.93	0.783	0.9	0.928	1.346	0.0134557	1.194	0.079637	0.887	0.170119
R0LL58	423	S	RNA binding motif protein 12 (Fragment) OS=Anas platyrhynchos OX=8839 GN=RBM12 PE=4 SV=1	RBM12	1	1.66138e-17	168.84	S(1)RS(1)RS(1)PHEQGFCVYLK	3	0.10758	11	0.993	1.052	1	0.837	1.004	1.082	0.972	1.024	1.12	0.977	0.65686	0.938	0.47736	0.96	0.5867
R0LL58	425	S	RNA binding motif protein 12 (Fragment) OS=Anas platyrhynchos OX=8839 GN=RBM12 PE=4 SV=1	RBM12	1	1.66138e-17	168.84	S(1)PHEQGFCVYLK	2	-0.11625	13	1.02	1.004	0.967	0.759	0.956	1.003	1.08	1.053	1.115	0.921	0.022782	0.837	0.102235	0.909	0.30568
R0LL95	353	S	Chemerin chemokine-like receptor 1 (Fragment) OS=Anas platyrhynchos OX=8839 GN=CMKLR1 PE=3 SV=1	CMKLR1	0.985686	0.0104359	79.128	MS(0.002)S(0.986)MT(0.012)EK	2	0.14591	1
R0LL95	342	S	Chemerin chemokine-like receptor 1 (Fragment) OS=Anas platyrhynchos OX=8839 GN=CMKLR1 PE=3 SV=1	CMKLR1	0.825808	2.65308e-27	183.63	LVNALSEET(0.002)GHS(0.172)S(0.826)IVHR	4	0.37831	2	0.878	0.793	0.846	0.943	0.886	1.18	1.21	1.088	1.168	0.726	0.00176354	0.868	0.184297	1.195	0.135281
R0LL95	341	S	Chemerin chemokine-like receptor 1 (Fragment) OS=Anas platyrhynchos OX=8839 GN=CMKLR1 PE=3 SV=1	CMKLR1	0.499979	2.65308e-27	183.63	LVNALSEETGHS(0.5)S(0.5)IVHR	3	-0.13468	1	0.879	0.825	0.853	0.938	0.904	1.196	1.147	1.102	1.186	0.744	0.00046056	0.884	0.22272	1.188	0.140016
R0LLC8	291	S	Forkhead box K2 (Fragment) OS=Anas platyrhynchos OX=8839 GN=FOXK2 PE=4 SV=1	FOXK2	0.482404	0.00443216	54.008	FAQS(0.007)APGS(0.359)PLS(0.482)S(0.151)QPVLIT(0.001)VQR	4	-0.67251	0
R0LLC8	288	S	Forkhead box K2 (Fragment) OS=Anas platyrhynchos OX=8839 GN=FOXK2 PE=4 SV=1	FOXK2	0.996175	3.57801e-11	131.38	FAQS(0.003)APGS(0.996)PLSSQPVLITVQR	3	-0.37722	1	1.061	0.981	0.927	1.016	1.005	0.968	1.068	1.012	1.015	0.959	0.37468	0.966	0.2023	1.007	0.8569
R0LLC8	258	S	Forkhead box K2 (Fragment) OS=Anas platyrhynchos OX=8839 GN=FOXK2 PE=4 SV=1	FOXK2	0.999999	3.38405e-05	100.39	EGS(1)PVPMEPEPSAIQPK	3	-0.79568	4	1.071	0.917	1.051	0.759	0.999	1.039	1.025	1.15	0.998	0.958	0.54186	0.882	0.28332	0.92	0.45976
R0LLT5	121	S	Transmembrane protein 100 (Fragment) OS=Anas platyrhynchos OX=8839 GN=TMEM100 PE=4 SV=1	TMEM100	0.999996	1.02747e-12	151.44	RES(1)QTALVAHQR	3	0.44794	5	0.84	0.929	0.888	1.004	0.8	0.886	1.131	1.134	1.281	0.749	0.0046392	0.759	0.022758	1.012	0.90776
R0LLV4	38	S	LysM and putative peptidoglycan-binding domain-containing protein 3 (Fragment) OS=Anas platyrhynchos OX=8839 GN=LYSMD3 PE=4 SV=1	LYSMD3	0.997461	2.04828e-05	108.63	FSVLTET(0.003)HAS(0.997)PK	3	0.37927	1	1.054	1.139	1.175	1.369	0.908	0.939	0.88	0.908	0.863	1.27	0.0025624	1.213	0.31642	0.955	0.66562
R0LM85	1769	T	Myosin light chain kinase, smooth muscle (Fragment) OS=Anas platyrhynchos OX=8839 GN=MYLK PE=4 SV=1	MYLK	0.596639	4.90131e-08	129.34	ASGSS(0.001)PT(0.597)S(0.402)PINADK	2	0.022136	1	0.813	0.75	0.873	1.109	1.293	1.117	0.957	1.127	1.215	0.738	0.022399	1.067	0.48196	1.445	0.00526
R0LM85	127	S	Myosin light chain kinase, smooth muscle (Fragment) OS=Anas platyrhynchos OX=8839 GN=MYLK PE=4 SV=1	MYLK	0.814158	0.000653201	90.793	KYS(0.814)LPS(0.177)S(0.009)AK	3	0.50726	1	0.863	0.768	0.89	1.151	1.294	1.191	1.093	1.024	0.998	0.809	0.0153559	1.167	0.024917	1.442	0.0029562
R0LM85	1764	S	Myosin light chain kinase, smooth muscle (Fragment) OS=Anas platyrhynchos OX=8839 GN=MYLK PE=4 SV=1	MYLK	0.889066	2.93879e-13	142.53	KAS(0.889)GS(0.457)S(0.439)PT(0.115)S(0.1)PINADK	4	-0.11138	3	0.835	0.819	0.947	1.341	1.576	1.25	0.961	0.951	0.851	0.941	0.36572	1.508	0.0066594	1.602	0.0047032
R0LM85	1751	S	Myosin light chain kinase, smooth muscle (Fragment) OS=Anas platyrhynchos OX=8839 GN=MYLK PE=4 SV=1	MYLK	0.866011	4.14409e-08	131.39	LS(0.134)S(0.866)MAMISGMSGR	2	-0.23917	2
R0LM85	1429	S	Myosin light chain kinase, smooth muscle (Fragment) OS=Anas platyrhynchos OX=8839 GN=MYLK PE=4 SV=1	MYLK	1	1.50728e-67	232.55	QEEELKEEEAELS(1)DDEGKETEIEYR	5	0.01799	5	0.728	0.821	0.827	1.139	1.14	1.106	1.063	1.199	1.146	0.697	0.0026411	0.993	0.88458	1.425	0.00111946
R0LM85	1750	S	Myosin light chain kinase, smooth muscle (Fragment) OS=Anas platyrhynchos OX=8839 GN=MYLK PE=4 SV=1	MYLK	0.822122	2.36179e-05	110.32	LS(0.822)S(0.178)MAMISGMSGR	2	-0.842	1
R0LM85	1874	S	Myosin light chain kinase, smooth muscle (Fragment) OS=Anas platyrhynchos OX=8839 GN=MYLK PE=4 SV=1	MYLK	0.949442	0.00038464	65.855	AVNS(0.949)LGEAT(0.05)CT(0.001)AELLVETMGK	3	-0.95603	1	1.125	1.251	1.044	1.42	1.157	1.303	0.689	0.733	0.855	1.502	0.0079037	1.704	0.0036432	1.135	0.188563
R0LM85	1766	S	Myosin light chain kinase, smooth muscle (Fragment) OS=Anas platyrhynchos OX=8839 GN=MYLK PE=4 SV=1	MYLK	0.767271	1.87614e-14	156.67	KAS(0.204)GS(0.767)S(0.029)PTSPINADK	3	-0.76285	1	0.549	0.828	0.765	1.804	1.508	0.835	1.184	1.027	0.883	0.692	0.068423	1.34	0.37024	1.936	0.077297
R0LM85	154	S	Myosin light chain kinase, smooth muscle (Fragment) OS=Anas platyrhynchos OX=8839 GN=MYLK PE=4 SV=1	MYLK	0.999996	5.27803e-06	106.58	LTVPPVEHRPSIWGES(1)PPK	4	1.0197	1
R0LM85	1767	S	Myosin light chain kinase, smooth muscle (Fragment) OS=Anas platyrhynchos OX=8839 GN=MYLK PE=4 SV=1	MYLK	0.942887	6.55196e-21	186.11	AS(0.001)GS(0.054)S(0.943)PT(0.002)SPINADK	2	0.21481	8	0.9	0.864	0.981	1.201	1.381	1.54	0.857	0.927	0.927	1.013	0.80996	1.52	0.0056391	1.502	0.0076754
R0LM85	1225	T	Myosin light chain kinase, smooth muscle (Fragment) OS=Anas platyrhynchos OX=8839 GN=MYLK PE=4 SV=1	MYLK	1	4.14877e-06	121.72	AAT(1)PPQITQFPEDR	3	-0.54611	1	0.888	1.025	1.193	1.219	1.153	1.218	0.81	0.923	0.981	1.144	0.27004	1.323	0.00894	1.156	0.156844
R0LM85	351	S	Myosin light chain kinase, smooth muscle (Fragment) OS=Anas platyrhynchos OX=8839 GN=MYLK PE=4 SV=1	MYLK	0.681776	0.000119122	98.942	T(0.106)S(0.106)S(0.682)T(0.106)ITLQPVK	3	-0.26527	1	0.67	0.842	0.797	1.38	1.565	1.14	1.059	1.146	0.835	0.76	0.082363	1.344	0.089165	1.769	0.0078815
R0LM85	1770	S	Myosin light chain kinase, smooth muscle (Fragment) OS=Anas platyrhynchos OX=8839 GN=MYLK PE=4 SV=1	MYLK	0.87669	2.16661e-13	144.33	KASGSSPT(0.123)S(0.877)PINADK	3	-0.19897	5	0.828	0.789	0.908	1.131	1.38	1.271	0.988	1.071	1.002	0.825	0.0158416	1.236	0.02932	1.498	0.0047607
R0LM85	1110	S	Myosin light chain kinase, smooth muscle (Fragment) OS=Anas platyrhynchos OX=8839 GN=MYLK PE=4 SV=1	MYLK	0.814475	1.55136e-06	111.63	IS(0.814)S(0.186)DPPAAVTWTLDSK	3	0.40051	1
R0LMD7	208	S	Fibronectin type III domain containing 3B (Fragment) OS=Anas platyrhynchos OX=8839 GN=FNDC3B PE=4 SV=1	FNDC3B	0.996289	5.33398e-06	140.31	LNS(0.996)PPS(0.003)S(0.001)IYK	2	0.60131	3	0.978	0.854	0.933	1.458	1.095	1.148	0.921	0.999	0.972	0.956	0.37814	1.28	0.059663	1.339	0.042581
R0LMJ6	413	S	Cingulin like 1 (Fragment) OS=Anas platyrhynchos OX=8839 GN=CGNL1 PE=4 SV=1	CGNL1	0.999769	0.000702259	89.46	S(1)AEHLLRPSK	3	-0.07946	1	0.721	0.779	0.754	1.449	1.249	0.761	1.369	1.024	0.957	0.673	0.026558	1.033	0.97066	1.535	0.182703
R0LMJ6	387	S	Cingulin like 1 (Fragment) OS=Anas platyrhynchos OX=8839 GN=CGNL1 PE=4 SV=1	CGNL1	0.985297	6.68819e-09	121.97	S(0.985)VDS(0.015)ALPLGFDINSNNLGEFSK	3	0.65198	2	0.775	0.81	0.842	1.358	1.264	0.837	1.246	1.072	0.919	0.75	0.036802	1.069	0.77872	1.425	0.160715
R0LN03	415	S	Cysteine-rich protein 2-binding protein (Fragment) OS=Anas platyrhynchos OX=8839 GN=KAT14 PE=4 SV=1	KAT14	0.999995	7.29885e-10	145.69	QEVES(1)EEEKTER	2	0.30931	2	1.063	1.026	1.049	0.745	0.879	0.782	1.131	1.101	1.047	0.957	0.154764	0.734	0.0044991	0.767	0.0059205
R0LN18	2103	T	Spectrin beta chain, brain 1 (Fragment) OS=Anas platyrhynchos OX=8839 GN=SPTBN1 PE=4 SV=1	SPTBN1	1	8.033e-05	106.3	RQPPT(1)PEPS(1)PK	3	0.49578	5	0.982	1.002	0.972	0.786	0.921	0.973	1.023	1.147	1.148	0.891	0.04394	0.808	0.04418	0.907	0.25524
R0LN18	2170	S	Spectrin beta chain, brain 1 (Fragment) OS=Anas platyrhynchos OX=8839 GN=SPTBN1 PE=4 SV=1	SPTBN1	0.977081	3.18642e-30	193.51	T(0.103)S(0.446)S(0.446)KES(0.005)S(0.004)PVPS(0.977)PT(0.019)ADRK	4	-0.041583	9	0.899	0.884	0.846	0.967	0.826	0.865	1.271	1.089	1.183	0.742	0.0035249	0.75	0.0112642	1.011	0.86506
R0LN18	2165	S	Spectrin beta chain, brain 1 (Fragment) OS=Anas platyrhynchos OX=8839 GN=SPTBN1 PE=4 SV=1	SPTBN1	0.68203	1.74648e-29	145.77	VAETAETNEMVNGAAEQRT(0.307)S(0.699)S(0.724)KES(0.682)S(0.661)PVPS(0.816)PT(0.111)ADR	4	-0.19029	7	0.949	0.933	0.959	1.023	0.94	1.072	1.031	1.065	1.108	0.887	0.0057992	0.947	0.27526	1.068	0.175117
R0LN18	2340	S	Spectrin beta chain, brain 1 (Fragment) OS=Anas platyrhynchos OX=8839 GN=SPTBN1 PE=4 SV=1	SPTBN1	0.63272	7.17493e-31	188.98	AQTLPASVTITS(0.001)ES(0.633)S(0.367)PGKR	4	-0.06215	2	0.926	1.422	1.044	1.084	0.658	0.88	0.952	0.777	1.26	1.135	0.53206	0.877	0.54878	0.773	0.24734
R0LN18	2166	S	Spectrin beta chain, brain 1 (Fragment) OS=Anas platyrhynchos OX=8839 GN=SPTBN1 PE=4 SV=1	SPTBN1	0.989437	3.18642e-30	193.51	ES(0.011)S(0.989)PVPSPTADR	2	0.35946	15	0.847	0.918	0.926	0.952	0.865	0.922	1.175	1.119	1.18	0.775	0.00150409	0.788	0.0019372	1.018	0.68112
R0LN18	2162	S	Spectrin beta chain, brain 1 (Fragment) OS=Anas platyrhynchos OX=8839 GN=SPTBN1 PE=4 SV=1	SPTBN1	0.999841	3.18642e-30	193.51	T(0.081)S(0.919)S(1)KES(0.209)S(0.791)PVPSPTADR	3	0.37697	27	0.944	0.936	1.06	0.859	0.886	1.008	1.026	1.1	1.165	0.893	0.106219	0.837	0.042679	0.936	0.35276
R0LN18	1001	T	Spectrin beta chain, brain 1 (Fragment) OS=Anas platyrhynchos OX=8839 GN=SPTBN1 PE=4 SV=1	SPTBN1	1	0.0314907	45.908	KLT(1)GMER	3	1.5657	1
R0LN18	2129	S	Spectrin beta chain, brain 1 (Fragment) OS=Anas platyrhynchos OX=8839 GN=SPTBN1 PE=4 SV=1	SPTBN1	1	6.26808e-41	228.94	GEQVS(1)QNGLPS(1)DQESPR	2	0.099688	6	0.974	1.064	1.002	0.912	0.831	0.946	1.065	1.101	1.056	0.944	0.113119	0.835	0.0109604	0.885	0.056837
R0LN18	2107	S	Spectrin beta chain, brain 1 (Fragment) OS=Anas platyrhynchos OX=8839 GN=SPTBN1 PE=4 SV=1	SPTBN1	1	0.00446206	86.873	RQPPT(1)PEPS(1)PK	3	0.49578	4	1.057	1.054	1.142	0.868	1.067	1.098	0.881	0.966	1.041	1.126	0.093116	1.05	0.63048	0.932	0.39566
R0LN18	2161	S	Spectrin beta chain, brain 1 (Fragment) OS=Anas platyrhynchos OX=8839 GN=SPTBN1 PE=4 SV=1	SPTBN1	0.919075	1.74648e-29	160.84	T(0.081)S(0.919)S(1)KES(0.209)S(0.791)PVPSPTADR	3	0.37697	16	0.972	0.957	1.099	0.87	0.905	1.037	0.96	1.103	1.139	0.946	0.46512	0.878	0.156739	0.929	0.33778
R0LN18	2139	S	Spectrin beta chain, brain 1 (Fragment) OS=Anas platyrhynchos OX=8839 GN=SPTBN1 PE=4 SV=1	SPTBN1	0.998686	2.74359e-41	225.66	GEQVSQNGLPS(0.001)DQES(0.999)PR	3	-1.5694	2	1.034	0.985	1.054	1.014	1.022	1.002	0.985	0.962	1.057	1.023	0.54218	1.011	0.69832	0.989	0.6248
R0LN18	2160	T	Spectrin beta chain, brain 1 (Fragment) OS=Anas platyrhynchos OX=8839 GN=SPTBN1 PE=4 SV=1	SPTBN1	0.859595	2.70581e-14	99.943	T(0.86)S(0.043)S(0.096)KES(0.249)S(0.752)PVPSPTADRK	4	-0.42142	4	0.881	0.989	1.019	0.998	0.965	1.058	1.068	1.018	1.082	0.912	0.122903	0.954	0.2163	1.046	0.4263
R0LN18	2341	S	Spectrin beta chain, brain 1 (Fragment) OS=Anas platyrhynchos OX=8839 GN=SPTBN1 PE=4 SV=1	SPTBN1	0.761858	2.29605e-44	216.87	AQTLPASVTITSES(0.238)S(0.762)PGKR	3	-0.46619	2	1.129	1.085	1.172	0.975	1.004	0.934	0.924	0.952	0.937	1.204	0.00149831	1.036	0.2023	0.86	0.007958
R0LN18	2135	S	Spectrin beta chain, brain 1 (Fragment) OS=Anas platyrhynchos OX=8839 GN=SPTBN1 PE=4 SV=1	SPTBN1	0.999974	6.26808e-41	228.94	GEQVS(1)QNGLPS(1)DQESPR	2	0.099688	5	0.994	1.057	1.022	0.844	0.865	0.942	1.065	1.169	0.984	0.955	0.4526	0.824	0.03248	0.863	0.0170168
R0LN18	2358	S	Spectrin beta chain, brain 1 (Fragment) OS=Anas platyrhynchos OX=8839 GN=SPTBN1 PE=4 SV=1	SPTBN1	1	0.00363786	74.173	RFS(1)LFGK	3	-0.45363	1	0.536	0.658	0.981	1.12	1.459	1.226	1.155	1.327	0.844	0.654	0.119121	1.144	0.39932	1.749	0.039076
R0LNA6	399	S	RIC8 guanine nucleotide exchange factor B (Fragment) OS=Anas platyrhynchos OX=8839 GN=RIC8B PE=4 SV=1	RIC8B	1	3.33956e-62	257.93	GDHWYS(1)DDEDTDTEEYK	3	0.25699	1	1.013	1.032	0.948	0.905	0.724	0.93	1.074	1.106	1.155	0.897	0.031259	0.767	0.030042	0.855	0.1238
R0LNI3	112	S	Elongation factor 1-beta (Fragment) OS=Anas platyrhynchos OX=8839 GN=EEF1B2 PE=3 SV=1	EEF1B2	0.5	3.17109e-05	97.69	S(0.5)S(0.5)ILLDVKPWDDETDMAK	4	-0.54974	1
R0LNI3	146	S	Elongation factor 1-beta (Fragment) OS=Anas platyrhynchos OX=8839 GN=EEF1B2 PE=3 SV=1	EEF1B2	0.779533	0.00212558	62.658	SIQADGLVWGS(0.78)S(0.22)K	3	-1.1058	1	1.016	1.084	0.928	1	1.031	1.133	0.983	0.968	1.024	1.018	0.7572	1.064	0.21584	1.045	0.49016
R0LNI3	100	S	Elongation factor 1-beta (Fragment) OS=Anas platyrhynchos OX=8839 GN=EEF1B2 PE=3 SV=1	EEF1B2	0.999987	0.00385557	68.536	LAQYES(1)KK	3	-0.33661	1	0.93	0.893	0.871	0.72	1.122	0.989	1.31	1.054	1.017	0.797	0.053158	0.837	0.2889	1.051	0.82694
R0LNI3	78	S	Elongation factor 1-beta (Fragment) OS=Anas platyrhynchos OX=8839 GN=EEF1B2 PE=3 SV=1	EEF1B2	1	1.12701e-97	291.9	DDDDIDLFGS(1)DDEEESEEAK	3	1.2278	6	1.067	1.226	1.162	0.826	0.983	1.039	0.854	0.955	1.02	1.221	0.037805	1.007	0.95946	0.824	0.070378
R0LNI3	113	S	Elongation factor 1-beta (Fragment) OS=Anas platyrhynchos OX=8839 GN=EEF1B2 PE=3 SV=1	EEF1B2	0.5	3.17109e-05	97.69	S(0.5)S(0.5)ILLDVKPWDDETDMAK	4	-0.54974	1
R0LNI5	396	S	Nuclear envelope integral membrane protein 2 (Fragment) OS=Anas platyrhynchos OX=8839 GN=NEMP2 PE=4 SV=1	NEMP2	0.999998	7.74275e-138	327.91	VESEQDETENS(1)IHEEEDVDEDEIR	3	-0.30049	1	0.68	0.911	0.607	1.413	0.772	0.648	1.075	1.184	1.602	0.569	0.029781	0.734	0.25346	1.289	0.47216
R0LNS8	383	S	Substance-P receptor (Fragment) OS=Anas platyrhynchos OX=8839 GN=TACR1 PE=3 SV=1	TACR1	0.999391	0.00139371	101.76	RLS(0.999)VDMT(0.001)SNGSSR	2	0.16226	1	0.743	0.777	0.894	0.752	0.947	0.715	1.343	1.201	1.325	0.624	0.00198414	0.624	0.0068839	1	0.96716
R0LP49	1358	S	Desmuslin (Fragment) OS=Anas platyrhynchos OX=8839 GN=SYNM PE=3 SV=1	SYNM	0.999794	1.98297e-37	236.27	IS(1)PGETHTEQIVFTR	3	0.20116	2	0.981	1.12	0.97	1.274	1.19	1.407	0.815	0.911	0.846	1.194	0.035718	1.505	0.0022443	1.261	0.026064
R0LP49	1154	S	Desmuslin (Fragment) OS=Anas platyrhynchos OX=8839 GN=SYNM PE=3 SV=1	SYNM	0.443119	5.54809e-44	209.61	S(0.443)PS(0.443)T(0.106)T(0.006)T(0.002)IEEIDSGNLSQQK	4	-0.33855	0
R0LP49	854	S	Desmuslin (Fragment) OS=Anas platyrhynchos OX=8839 GN=SYNM PE=3 SV=1	SYNM	0.993256	0.0215201	45.82	RDEGVS(0.993)S(0.993)AEET(0.013)YR	2	2.228	1	0.741	0.707	0.8	2.008	1.929	2.003	0.644	0.726	0.752	1.059	0.3783	2.799	2.4684e-05	2.642	1.71223e-05
R0LP49	1075	S	Desmuslin (Fragment) OS=Anas platyrhynchos OX=8839 GN=SYNM PE=3 SV=1	SYNM	0.999023	3.07061e-115	298.15	VTYDGSVLETADFGEVSHS(0.999)PES(0.001)TNESK	3	-0.81275	1	0.78	0.918	0.728	1.417	1.556	1.742	0.89	0.797	0.948	0.921	0.37664	1.789	0.00176206	1.944	0.00186056
R0LP49	783	S	Desmuslin (Fragment) OS=Anas platyrhynchos OX=8839 GN=SYNM PE=3 SV=1	SYNM	0.974065	1.51033e-113	310.47	HES(0.974)FT(0.026)HVEEVTEEDDSPIEQK	4	1.05	2	0.659	0.786	0.637	1.563	1.628	1.364	1.108	0.93	0.913	0.706	0.0176421	1.544	0.0059636	2.188	0.00074107
R0LP49	796	S	Desmuslin (Fragment) OS=Anas platyrhynchos OX=8839 GN=SYNM PE=3 SV=1	SYNM	1	1.50194e-61	250.96	HES(0.402)FT(0.598)HVEEVTEEDDS(1)PIEQK	3	0.85119	2	0.811	0.888	0.855	1.447	1.579	1.345	0.945	0.862	0.881	0.95	0.2526	1.626	0.00085664	1.711	0.00055531
R0LP49	1152	S	Desmuslin (Fragment) OS=Anas platyrhynchos OX=8839 GN=SYNM PE=3 SV=1	SYNM	0.443119	5.54809e-44	209.61	S(0.443)PS(0.443)T(0.106)T(0.006)T(0.002)IEEIDSGNLSQQK	4	-0.33855	0
R0LP49	785	T	Desmuslin (Fragment) OS=Anas platyrhynchos OX=8839 GN=SYNM PE=3 SV=1	SYNM	0.597515	1.50194e-61	250.96	HES(0.402)FT(0.598)HVEEVTEEDDS(1)PIEQK	3	0.85119	2	0.811	0.888	0.855	1.447	1.579	1.345	0.945	0.862	0.881	0.95	0.2526	1.626	0.00085664	1.711	0.00055531
R0LP49	414	S	Desmuslin (Fragment) OS=Anas platyrhynchos OX=8839 GN=SYNM PE=3 SV=1	SYNM	0.806621	0.0189375	61.161	T(0.047)KPS(0.807)FT(0.147)K	3	-0.89576	1	0.632	0.821	0.537	1.109	1.983	1.622	0.981	1.094	0.924	0.664	0.033615	1.572	0.07396	2.369	0.0156439
R0LP49	855	S	Desmuslin (Fragment) OS=Anas platyrhynchos OX=8839 GN=SYNM PE=3 SV=1	SYNM	0.994443	4.05431e-18	182.57	RDEGVS(0.006)S(0.994)AEETYR	3	0.72278	3	0.691	0.995	0.767	2.082	1.634	1.784	0.656	0.666	0.874	1.117	0.49354	2.505	0.00140265	2.242	0.0032629
R0LP60	477	S	Solute carrier organic anion transporter family member (Fragment) OS=Anas platyrhynchos OX=8839 GN=SLCO3A1 PE=3 SV=1	SLCO3A1	0.999568	0.00980332	66.215	DSVPQNQS(1)HR	2	0.75238	1
R0LP91	48	S	Solute carrier family 35 member E2B (Fragment) OS=Anas platyrhynchos OX=8839 GN=SLC35E2B PE=4 SV=1	SLC35E2B	0.961685	3.57201e-08	143.94	S(0.038)DS(0.962)VPEENVLK	2	0.13591	3	1.111	0.911	1.268	1.252	1.008	1.023	0.898	0.804	0.984	1.225	0.154477	1.222	0.09418	0.998	0.98746
R0LPH1	309	S	Serine/threonine kinase 4 (Fragment) OS=Anas platyrhynchos OX=8839 GN=STK4 PE=4 SV=1	STK4	1	1.99572e-136	322.69	ELDQEDEENS(1)EEDETDSGTMVR	3	-0.64995	9	1.004	1.086	1.067	1.132	0.927	1.165	0.936	0.914	0.992	1.111	0.036538	1.134	0.18406	1.021	0.83792
R0LPH1	399	S	Serine/threonine kinase 4 (Fragment) OS=Anas platyrhynchos OX=8839 GN=STK4 PE=4 SV=1	STK4	1	0.0159318	54.812	EKENQINS(1)FGK	3	1.6699	1
R0LPH1	438	S	Serine/threonine kinase 4 (Fragment) OS=Anas platyrhynchos OX=8839 GN=STK4 PE=4 SV=1	STK4	1	4.77228e-10	134.56	RLS(1)ALDPMMEQEIEEIR	3	-0.71501	1	1.432	0.904	1.113	1.282	1.09	1.048	0.732	0.688	1.063	1.389	0.157618	1.377	0.087839	0.992	0.97224
R0LPX2	372	S	Serine/threonine-protein kinase receptor (Fragment) OS=Anas platyrhynchos OX=8839 GN=TGFBR2 PE=3 SV=1	TGFBR2	0.952421	5.25739e-06	104.66	LDPS(0.048)LS(0.952)VDDLANSGQVGTAR	3	1.3836	1	1.06	1.028	1.249	1.044	1.215	1.176	0.748	1.005	0.857	1.279	0.075681	1.316	0.044777	1.029	0.7082
R0LQ12	173	T	23 kDa cortical cytoskeleton-associated protein (Fragment) OS=Anas platyrhynchos OX=8839 GN=BASP1 PE=4 SV=1	BASP1	0.999822	2.11757e-06	119.62	KTEAPAT(1)PAAQETK	3	1.7984	3	0.995	0.999	0.981	0.773	1.085	1	1.015	1.065	1.12	0.93	0.067377	0.893	0.31282	0.961	0.67206
R0LQ30	163	S	KIAA0232 (Fragment) OS=Anas platyrhynchos OX=8839 GN=KIAA0232 PE=4 SV=1	KIAA0232	0.544808	0.000129165	84.674	KLEGS(0.545)LS(0.453)PET(0.005)DLS(0.946)PT(0.052)AK	3	-3.1983	1
R0LQ30	171	S	KIAA0232 (Fragment) OS=Anas platyrhynchos OX=8839 GN=KIAA0232 PE=4 SV=1	KIAA0232	0.945619	0.000129165	84.674	KLEGS(0.545)LS(0.453)PET(0.005)DLS(0.946)PT(0.052)AK	3	-3.1983	1
R0LQ97	203	T	Protein Tob1 (Fragment) OS=Anas platyrhynchos OX=8839 GN=TOB1 PE=4 SV=1	TOB1	0.496529	8.41963e-09	130.72	T(0.497)S(0.497)PT(0.007)NLGLNVNDLLK	3	-0.27933	0
R0LQ97	204	S	Protein Tob1 (Fragment) OS=Anas platyrhynchos OX=8839 GN=TOB1 PE=4 SV=1	TOB1	0.496529	8.41963e-09	130.72	T(0.497)S(0.497)PT(0.007)NLGLNVNDLLK	3	-0.27933	0
R0LQD7	390	S	PRKCA-binding protein (Fragment) OS=Anas platyrhynchos OX=8839 GN=PICK1 PE=4 SV=1	PICK1	1	5.54626e-11	138.96	DTYTDGAEEEEEGGGS(1)DREK	4	0.16055	2	1.091	1.143	1.195	0.916	0.97	1.074	0.826	1.018	0.946	1.229	0.034823	1.061	0.47422	0.863	0.049823
R0LQS6	926	S	Protein tyrosine phosphatase, non-receptor type 4 (Fragment) OS=Anas platyrhynchos OX=8839 GN=PTPN4 PE=4 SV=1	PTPN4	1	4.82825e-05	95.624	VYEEGFIKPLQAS(1)PHK	4	-0.21975	1
R0LQU7	75	S	Adenosine kinase (Fragment) OS=Anas platyrhynchos OX=8839 GN=ADK PE=4 SV=1	ADK	0.999937	0.000990259	72.891	VAQWMIQS(1)PYK	3	-0.20157	1
R0LRI8	45	S	NADH dehydrogenase [ubiquinone] 1 alpha subcomplex subunit 2 (Fragment) OS=Anas platyrhynchos OX=8839 GN=NDUFA2 PE=4 SV=1	NDUFA2	0.990755	1.35401e-17	172.52	S(0.006)VS(0.991)LDNLS(0.003)VDEVAK	2	0.38062	3	0.845	0.924	0.865	0.978	1.034	1.083	1.08	1.089	1.176	0.787	0.0032983	0.925	0.123996	1.175	0.0155155
R0LRM7	25	T	Destrin, actin depolymerizing factor (Fragment) OS=Anas platyrhynchos OX=8839 GN=DSTN PE=3 SV=1	DSTN	0.963983	0.000748362	85.45	KCS(0.036)T(0.964)PEEIKK	4	-0.18796	2	1.079	1.147	1.013	0.752	1.087	1.218	0.914	0.946	1.023	1.123	0.076441	1.06	0.80472	0.944	0.63526
R0LRM7	119	S	Destrin, actin depolymerizing factor (Fragment) OS=Anas platyrhynchos OX=8839 GN=DSTN PE=3 SV=1	DSTN	0.922486	0.00693633	85.676	MIYAS(0.922)S(0.078)K	2	0.94551	1
R0LRM7	24	S	Destrin, actin depolymerizing factor (Fragment) OS=Anas platyrhynchos OX=8839 GN=DSTN PE=3 SV=1	DSTN	0.89435	0.000404094	105.99	KCS(0.894)T(0.106)PEEIKK	4	1.1692	4	1.052	1.123	1.06	0.741	1.113	1.172	0.962	0.938	0.994	1.118	0.0138798	1.046	0.8801	0.935	0.61528
R0LRM7	41	S	Destrin, actin depolymerizing factor (Fragment) OS=Anas platyrhynchos OX=8839 GN=DSTN PE=3 SV=1	DSTN	1	7.82869e-07	128.54	AVIFCLS(1)PDKK	3	-0.33225	6	1.214	1.216	1.231	0.884	1.048	1.071	0.854	0.835	0.854	1.44	9.6566e-07	1.181	0.116904	0.82	0.080158
R0LRS9	592	S	PHD finger protein 12 (Fragment) OS=Anas platyrhynchos OX=8839 GN=PHF12 PE=4 SV=1	PHF12	0.995318	6.07303e-06	140.01	S(0.003)VGS(0.995)PLT(0.002)ATR	2	-0.30814	1	0.881	0.789	0.878	0.92	0.908	0.843	1.287	1.184	1.13	0.708	0.002759	0.742	0.0031165	1.048	0.35166
R0LRS9	54	T	PHD finger protein 12 (Fragment) OS=Anas platyrhynchos OX=8839 GN=PHF12 PE=4 SV=1	PHF12	0.371464	3.13314e-12	154.81	T(0.242)T(0.371)S(0.371)PT(0.014)S(0.002)DADLLDR	2	0.54671	0
R0LRS9	601	T	PHD finger protein 12 (Fragment) OS=Anas platyrhynchos OX=8839 GN=PHF12 PE=4 SV=1	PHF12	1	5.83414e-07	121.8	ALT(1)PPQAAGDGISAVGSTNR	3	0.35897	4	0.841	0.946	0.972	1.073	1.019	0.987	1.035	1.12	1.095	0.849	0.030285	0.947	0.184864	1.116	0.093399
R0LRS9	55	S	PHD finger protein 12 (Fragment) OS=Anas platyrhynchos OX=8839 GN=PHF12 PE=4 SV=1	PHF12	0.942968	3.20145e-17	176.18	T(0.022)T(0.034)S(0.943)PT(0.001)SDADLLDR	2	-0.77532	1	0.913	0.942	1.135	0.95	0.882	0.952	0.973	1.076	1.196	0.921	0.41032	0.858	0.080716	0.931	0.4054
R0LSD4	418	S	Transmembrane protein 200A (Fragment) OS=Anas platyrhynchos OX=8839 GN=TMEM200A PE=4 SV=1	TMEM200A	1	0.00846918	62.463	KHPS(1)WPR	3	0.60557	1
R0LSD4	323	S	Transmembrane protein 200A (Fragment) OS=Anas platyrhynchos OX=8839 GN=TMEM200A PE=4 SV=1	TMEM200A	0.911754	3.34046e-05	102.07	NLS(0.912)MDS(0.088)LAIPLTDTK	3	0.26346	1
R0LSD9	330	S	Phosphotriesterase related (Fragment) OS=Anas platyrhynchos OX=8839 GN=PTER PE=3 SV=1	PTER	1	0.00174957	84.365	GIS(1)QDKIDK	3	0.63958	1
R0LSU6	20	S	Sorting nexin-12 (Fragment) OS=Anas platyrhynchos OX=8839 GN=SNX12 PE=4 SV=1	SNX12	1	1.60633e-07	174.89	RYS(1)DFEWLK	2	0.21699	6	1.038	1.031	0.992	0.975	1.1	1.143	0.952	0.968	1.003	1.047	0.091539	1.101	0.134695	1.051	0.39128
R0LSZ8	105	S	Chromosome 6 open reading frame 203 (Fragment) OS=Anas platyrhynchos OX=8839 GN=C6orf203 PE=4 SV=1	C6orf203	1	7.33423e-20	138.41	QTVQEEEEEEEEGEEES(1)DLEDAFENDPNVVK	5	0.24546	3	1.064	1.298	1.02	0.87	0.989	1.218	0.853	0.877	1.031	1.225	0.101924	1.114	0.42244	0.91	0.4678
R0LT21	19	S	Sorting nexin-3 (Fragment) OS=Anas platyrhynchos OX=8839 GN=SNX3 PE=4 SV=1	SNX3	1	3.78979e-08	186.76	RYS(1)DFEWLR	2	-0.026214	5	1.063	1.197	1.172	1.066	1.222	1.386	0.763	0.774	0.854	1.435	0.0020798	1.537	0.0070777	1.071	0.49104
R0LT50	92	S	Chromosome 16 open reading frame 72 (Fragment) OS=Anas platyrhynchos OX=8839 GN=C16orf72 PE=4 SV=1	C16orf72	0.999499	0.0231059	61.958	LT(0.001)VVS(0.999)PNR	2	0.49754	1
R0LTU9	35	S	Rho guanine nucleotide exchange factor 7 (Fragment) OS=Anas platyrhynchos OX=8839 GN=Anapl_04481 PE=4 SV=1	Anapl_04481	0.99828	1.91635e-13	122.65	KWS(1)IS(0.998)DGQS(0.002)EGSLQPK	3	-0.41901	1
R0LTU9	33	S	Rho guanine nucleotide exchange factor 7 (Fragment) OS=Anas platyrhynchos OX=8839 GN=Anapl_04481 PE=4 SV=1	Anapl_04481	0.99986	1.91635e-13	140.2	KWS(1)IS(0.998)DGQS(0.002)EGSLQPK	3	-0.41901	2	1.438	1.049	1.139	1.156	0.886	1.237	0.699	0.785	0.95	1.49	0.037798	1.347	0.094323	0.904	0.5053
R0LTX0	251	S	Cyclin L2 (Fragment) OS=Anas platyrhynchos OX=8839 GN=CCNL2 PE=3 SV=1	CCNL2	1	3.10446e-05	102.47	GNKPS(1)PLPVQAMK	4	-0.085966	6	1.02	0.968	0.995	0.872	0.787	0.846	1.179	1.083	1.081	0.892	0.02486	0.749	0.0023001	0.84	0.0066959
R0LTX0	241	S	Cyclin L2 (Fragment) OS=Anas platyrhynchos OX=8839 GN=CCNL2 PE=3 SV=1	CCNL2	1	0.0136878	59.198	NES(1)PKEVK	3	0.39326	1	1.095	1.029	0.914	0.496	0.672	0.651	1.422	1.018	1.193	0.836	0.192659	0.501	0.0071372	0.599	0.009176
R0LTX0	234	S	Cyclin L2 (Fragment) OS=Anas platyrhynchos OX=8839 GN=CCNL2 PE=3 SV=1	CCNL2	0.999982	2.04174e-30	175.71	GLLPEGAPNLDNPSGFS(1)PAPK	3	0.3157	2	0.777	1.127	0.565	0.839	0.612	0.54	1.619	1.428	0.92	0.622	0.138245	0.502	0.034582	0.806	0.46414
R0LTX0	273	S	Cyclin L2 (Fragment) OS=Anas platyrhynchos OX=8839 GN=CCNL2 PE=3 SV=1	CCNL2	0.992983	0.000280558	115.26	T(0.007)GS(0.993)NS(1)PVNGIQK	2	0.187	2	0.948	0.999	1.073	0.656	0.768	0.801	1.132	1.208	1.166	0.861	0.02072	0.635	0.00197643	0.737	0.0120564
R0LTX0	275	S	Cyclin L2 (Fragment) OS=Anas platyrhynchos OX=8839 GN=CCNL2 PE=3 SV=1	CCNL2	0.999791	3.45549e-06	134.82	T(0.007)GS(0.993)NS(1)PVNGIQK	2	0.187	7	0.958	1.006	1.018	0.623	0.885	0.849	1.163	1.206	1.081	0.864	0.0174784	0.683	0.027356	0.79	0.093002
R0LTX0	423	S	Cyclin L2 (Fragment) OS=Anas platyrhynchos OX=8839 GN=CCNL2 PE=3 SV=1	CCNL2	0.999984	0.0027363	62.162	YDRDHPGHS(1)R	4	0.95711	1
R0LUF6	441	S	Rho GTPase-activating protein 6 (Fragment) OS=Anas platyrhynchos OX=8839 GN=ARHGAP6 PE=4 SV=1	ARHGAP6	0.95396	8.9965e-08	150.81	ASQS(0.001)S(0.045)S(0.954)PEMLR	2	-0.46863	3	0.993	0.881	0.952	1.019	0.988	1.093	1.023	1.1	1.055	0.889	0.044503	0.975	0.52668	1.097	0.113962
R0LUR2	234	S	SNW domain containing 1 (Fragment) OS=Anas platyrhynchos OX=8839 GN=SNW1 PE=4 SV=1	SNW1	0.680088	0.00019376	76.21	GPPS(1)PPAPVMHS(0.32)PS(0.68)R	3	0.013756	3	0.994	1.199	1.125	1.012	1.082	1.034	0.926	0.904	0.928	1.203	0.082283	1.134	0.004236	0.943	0.38968
R0LUR2	232	S	SNW domain containing 1 (Fragment) OS=Anas platyrhynchos OX=8839 GN=SNW1 PE=4 SV=1	SNW1	0.99057	1.2958e-17	161.94	GPPS(1)PPAPVMHS(0.991)PS(0.009)R	2	-0.99195	9	1.113	1.097	1.109	0.96	0.918	0.952	0.968	0.943	1.001	1.14	0.00181796	0.972	0.26678	0.853	0.00037891
R0LUR2	224	S	SNW domain containing 1 (Fragment) OS=Anas platyrhynchos OX=8839 GN=SNW1 PE=4 SV=1	SNW1	1	1.2958e-17	161.94	GPPS(1)PPAPVMHS(0.931)PS(0.069)RK	3	-0.78982	19	1.114	1.135	1.138	0.923	0.923	0.952	0.922	0.947	1.018	1.173	0.0061179	0.969	0.38488	0.826	0.000100127
R0LVY4	207	T	Mitoguardin 2 (Fragment) OS=Anas platyrhynchos OX=8839 GN=MIGA2 PE=4 SV=1	MIGA2	0.814887	0.00229407	73.833	DS(0.002)AS(0.006)T(0.029)S(0.148)T(0.815)PVPWDGK	3	0.76555	1	1.044	0.937	0.85	1.127	0.937	0.864	1.038	1.124	1.088	0.871	0.091265	0.901	0.25038	1.034	0.76916
R0LWL3	177	S	BMP and activin membrane bound inhibitor (Fragment) OS=Anas platyrhynchos OX=8839 GN=BAMBI PE=4 SV=1	BAMBI	0.999755	0.00550295	56.339	LHY(0.001)S(0.999)FHGHHS(1)K	4	-0.40844	1
R0LWL3	171	S	BMP and activin membrane bound inhibitor (Fragment) OS=Anas platyrhynchos OX=8839 GN=BAMBI PE=4 SV=1	BAMBI	0.999156	0.00550295	56.339	LHY(0.001)S(0.999)FHGHHS(1)K	4	-0.40844	1
R0LWR5	254	S	SPT3 homolog, SAGA and STAGA complex component (Fragment) OS=Anas platyrhynchos OX=8839 GN=SUPT3H PE=4 SV=1	SUPT3H	0.858866	8.20331e-08	86.543	T(0.045)S(0.045)LDS(0.859)PENT(0.05)PPPTPTPPAPAGQQHLGK	5	0.36181	3	0.996	1.073	1.062	1.286	0.973	0.894	0.806	1.032	1.083	1.072	0.46046	1.079	0.64014	1.007	0.96776
R0LWR5	302	S	SPT3 homolog, SAGA and STAGA complex component (Fragment) OS=Anas platyrhynchos OX=8839 GN=SUPT3H PE=4 SV=1	SUPT3H	0.79214	1.83633e-52	212.77	KKS(0.792)T(0.208)AACGIEAQSDAIQPSHIR	4	-0.24243	2	0.847	0.752	0.873	1.059	1.017	1.023	1.254	1.144	1.031	0.721	0.0108997	0.904	0.165561	1.254	0.0085006
R0LWR5	258	T	SPT3 homolog, SAGA and STAGA complex component (Fragment) OS=Anas platyrhynchos OX=8839 GN=SUPT3H PE=4 SV=1	SUPT3H	0.971018	6.59656e-05	63.433	T(0.165)S(0.181)LDS(0.671)PENT(0.971)PPPT(0.009)PT(0.003)PPAPAGQQHLGK	4	1.1449	2
R0LWT6	766	S	Protein tyrosine phosphatase, non-receptor type 14 (Fragment) OS=Anas platyrhynchos OX=8839 GN=PTPN14 PE=4 SV=1	PTPN14	0.996093	0.00448671	69.345	KS(0.004)VS(0.996)NGALR	3	-0.15798	2
R0LWT6	648	S	Protein tyrosine phosphatase, non-receptor type 14 (Fragment) OS=Anas platyrhynchos OX=8839 GN=PTPN14 PE=4 SV=1	PTPN14	1	1.66211e-05	109.04	RHS(1)LEVISNMVR	3	0.0018748	1	0.995	0.911	0.82	1.344	0.911	1.047	1.027	1.064	1.038	0.871	0.068463	1.055	0.75516	1.211	0.22506
R0LWT6	600	S	Protein tyrosine phosphatase, non-receptor type 14 (Fragment) OS=Anas platyrhynchos OX=8839 GN=PTPN14 PE=4 SV=1	PTPN14	0.668464	3.11252e-07	134.81	YVS(0.003)GS(0.328)S(0.668)PDLVT(0.001)R	2	3.5826	1	0.924	1.01	0.944	1.168	0.863	0.805	1.206	1.052	0.965	0.893	0.19328	0.88	0.35564	0.985	0.82678
R0LWT6	815	S	Protein tyrosine phosphatase, non-receptor type 14 (Fragment) OS=Anas platyrhynchos OX=8839 GN=PTPN14 PE=4 SV=1	PTPN14	0.893895	1.26607e-11	127.95	TDQVAINGSSLGPS(0.106)IS(0.894)EPDLTSVK	3	0.60421	1
R0LWT6	584	S	Protein tyrosine phosphatase, non-receptor type 14 (Fragment) OS=Anas platyrhynchos OX=8839 GN=PTPN14 PE=4 SV=1	PTPN14	0.828835	0.000157206	89.613	PAT(0.137)S(0.829)T(0.034)PDLASHR	3	-0.40784	1	0.761	0.709	0.703	1.379	0.963	1.08	1.69	0.871	0.809	0.645	0.2469	1.015	0.8213	1.575	0.0151767
R0LWT6	316	S	Protein tyrosine phosphatase, non-receptor type 14 (Fragment) OS=Anas platyrhynchos OX=8839 GN=PTPN14 PE=4 SV=1	PTPN14	0.995948	0.000143655	86.016	ICTEQS(0.004)NS(0.996)PPPIR	3	0.45262	2	1.024	0.991	1.057	1.138	0.886	0.933	1.047	0.967	1.016	1.014	0.66314	0.976	0.72768	0.963	0.60722
R0LWV1	162	T	Activating transcription factor 3 (Fragment) OS=Anas platyrhynchos OX=8839 GN=ATF3 PE=4 SV=1	ATF3	1	6.28128e-05	109.1	AQNGRT(1)PEDER	2	0.58293	1
R0LXK4	112	S	Proline rich and Gla domain 1 (Fragment) OS=Anas platyrhynchos OX=8839 GN=PRRG1 PE=4 SV=1	PRRG1	1	0.000906646	91.265	RQS(1)VYVR	3	-0.12979	2	0.753	0.765	0.713	1.03	0.98	0.925	1.223	1.201	1.324	0.595	0.000143384	0.783	0.004778	1.316	0.00190338
R0LXQ7	90	T	HERPUD family member 2 (Fragment) OS=Anas platyrhynchos OX=8839 GN=HERPUD2 PE=4 SV=1	HERPUD2	0.999524	0.0042785	67.252	T(1)PPSSPKPSTSR	3	0.056116	1	1.403	0.991	1.178	0.54	0.999	0.841	1.001	0.998	0.936	1.217	0.143055	0.811	0.32146	0.666	0.109917
R0LYA1	967	S	Integrin alpha-9 (Fragment) OS=Anas platyrhynchos OX=8839 GN=ITGA9 PE=3 SV=1	ITGA9	1	5.66356e-12	159.69	KENEDS(1)WDWVQK	4	-0.40692	5	0.844	0.621	0.763	0.722	0.685	0.742	1.401	1.415	1.349	0.535	0.0022804	0.516	1.89602e-05	0.965	0.77408
R0LYS8	128	S	RuvB-like helicase (Fragment) OS=Anas platyrhynchos OX=8839 GN=RUVBL1 PE=3 SV=1	RUVBL1	0.999934	0.0117558	51.463	LDPS(1)IFESLQK	3	0.17179	1	1.642	1.274	1.444	1.027	1.15	0.726	0.648	0.693	0.653	2.187	0.00052087	1.456	0.1251	0.666	0.055176
R0LZ04	911	T	Kinesin family member 11 (Fragment) OS=Anas platyrhynchos OX=8839 GN=KIF11 PE=3 SV=1	KIF11	0.976979	0.000914029	97.084	VDIPTGT(0.023)T(0.977)PQR	2	-0.049665	2	1.146	1.159	1.303	0.965	0.842	1.051	0.813	0.942	0.937	1.34	0.0097805	1.062	0.51156	0.792	0.037021
R0LZG8	206	S	Thioredoxin domain containing 9 (Fragment) OS=Anas platyrhynchos OX=8839 GN=TXNDC9 PE=4 SV=1	TXNDC9	0.758207	0.0119324	64.927	KFGT(0.155)S(0.758)FT(0.086)K	3	0.40292	2	0.651	0.735	0.725	1.098	1.225	1.098	1.492	1.069	0.938	0.603	0.027343	0.978	0.97742	1.621	0.00080104
R0LZG8	224	S	Thioredoxin domain containing 9 (Fragment) OS=Anas platyrhynchos OX=8839 GN=TXNDC9 PE=4 SV=1	TXNDC9	0.999994	0.00421477	73.273	KYDS(1)DS(1)DDD	2	-0.42203	3	1.069	1.068	1.182	0.957	1.189	1.08	0.872	0.962	0.878	1.224	0.011981	1.19	0.072258	0.972	0.68406
R0LZG8	222	S	Thioredoxin domain containing 9 (Fragment) OS=Anas platyrhynchos OX=8839 GN=TXNDC9 PE=4 SV=1	TXNDC9	0.999984	0.00786841	59.227	KYDS(1)DS(1)DDD	2	-0.42203	2	1.086	1.06	1.136	1.083	1.261	1.189	0.817	0.928	0.83	1.275	0.005597	1.372	0.0061382	1.076	0.21278
R0M0E4	114	S	Microtubule-associated protein RP/EB family member 1 (Fragment) OS=Anas platyrhynchos OX=8839 GN=MAPRE1 PE=4 SV=1	MAPRE1	0.999313	1.33555e-21	166.65	KS(0.999)LGS(0.001)GSAAPQRPIVTQR	3	0.26783	7	1.022	0.853	0.965	1.139	1.167	1.007	1.133	1.052	0.81	0.948	0.70996	1.106	0.38418	1.167	0.092099
R0M0S4	24	S	Transcription factor Dp-2 (Fragment) OS=Anas platyrhynchos OX=8839 GN=TFDP2 PE=3 SV=1	TFDP2	0.997379	0.000622896	75.102	GFIDQNQS(0.997)PT(0.003)K	3	0.19553	1
R0M0Y0	225	S	G3BP stress granule assembly factor 2 (Fragment) OS=Anas platyrhynchos OX=8839 GN=G3BP2 PE=4 SV=1	G3BP2	0.999791	3.57671e-25	167.7	TLEELEEKS(1)PS(0.999)PPPVEPVS(0.001)LPQEPPK	3	-0.10587	10	0.873	0.907	0.882	1.058	1.173	1.218	1.012	1.033	1.086	0.85	0.0024606	1.102	0.11232	1.296	0.0041231
R0M0Y0	227	S	G3BP stress granule assembly factor 2 (Fragment) OS=Anas platyrhynchos OX=8839 GN=G3BP2 PE=4 SV=1	G3BP2	0.999914	5.6808e-68	236.6	TLEELEEKS(1)PS(1)PPPVEPVSLPQEPPK	5	0.31078	13	0.961	1	0.945	1.121	1.129	1.252	0.953	0.922	1.021	1.003	0.9115	1.209	0.0153153	1.205	0.0092955
R0M1D6	615	S	Trafficking protein particle complex subunit 10 (Fragment) OS=Anas platyrhynchos OX=8839 GN=TRAPPC10 PE=4 SV=1	TRAPPC10	0.499999	2.09969e-41	198.81	RQES(0.5)S(0.5)S(0.5)S(0.5)LDMPSGVTLEDGAHMLK	3	-0.38856	1	0.933	1.064	1.083	1.195	0.986	0.926	0.991	0.944	1.017	1.043	0.47588	1.053	0.59766	1.009	0.95906
R0M1D6	613	S	Trafficking protein particle complex subunit 10 (Fragment) OS=Anas platyrhynchos OX=8839 GN=TRAPPC10 PE=4 SV=1	TRAPPC10	0.890924	2.24672e-53	218.25	RQES(0.891)S(0.068)S(0.032)S(0.009)LDMPSGVTLEDGAHMLK	3	0.48122	3	0.945	0.972	0.965	1.151	0.905	0.944	1.067	0.979	1.124	0.909	0.085042	0.946	0.5221	1.041	0.68846
R0M1D6	614	S	Trafficking protein particle complex subunit 10 (Fragment) OS=Anas platyrhynchos OX=8839 GN=TRAPPC10 PE=4 SV=1	TRAPPC10	0.5	2.09969e-41	198.81	RQES(0.5)S(0.5)S(0.5)S(0.5)LDMPSGVTLEDGAHMLK	3	-0.38856	1	0.933	1.064	1.083	1.195	0.986	0.926	0.991	0.944	1.017	1.043	0.47588	1.053	0.59766	1.009	0.95906
R0M1D6	616	S	Trafficking protein particle complex subunit 10 (Fragment) OS=Anas platyrhynchos OX=8839 GN=TRAPPC10 PE=4 SV=1	TRAPPC10	0.499999	2.09969e-41	198.81	RQES(0.5)S(0.5)S(0.5)S(0.5)LDMPSGVTLEDGAHMLK	3	-0.38856	1	0.933	1.064	1.083	1.195	0.986	0.926	0.991	0.944	1.017	1.043	0.47588	1.053	0.59766	1.009	0.95906
R0M1K0	56	S	65 kDa Yes-associated protein (Fragment) OS=Anas platyrhynchos OX=8839 GN=YAP1 PE=4 SV=1	YAP1	0.579102	0.000437778	69.284	QS(0.579)S(0.421)FEIPDDVPLPPGWEMAK	3	0.39923	2
R0M1K0	3	S	65 kDa Yes-associated protein (Fragment) OS=Anas platyrhynchos OX=8839 GN=YAP1 PE=4 SV=1	YAP1	0.739763	9.22402e-22	169.68	QAS(0.74)T(0.26)DAGTAGALTPQHVR	3	0.034451	1	0.884	0.845	0.983	1.087	0.936	1.218	0.977	1.024	1.224	0.841	0.106138	1.005	0.97096	1.195	0.119883
R0M1N0	342	T	Ras related GTP binding D (Fragment) OS=Anas platyrhynchos OX=8839 GN=RRAGD PE=4 SV=1	RRAGD	0.99995	0.000395035	106.26	NKRPT(1)PNGTPR	3	0.02507	5	1.191	1.203	1.292	1.004	1.233	0.994	0.818	0.83	0.738	1.545	0.00063824	1.354	0.0195378	0.877	0.142676
R0M1S6	144	S	VAMP associated protein B and C (Fragment) OS=Anas platyrhynchos OX=8839 GN=VAPB PE=4 SV=1	VAPB	0.483917	4.00225e-09	137.27	S(0.001)IS(0.484)S(0.484)S(0.031)LDDSEVKK	3	-0.47794	0
R0M1S6	141	S	VAMP associated protein B and C (Fragment) OS=Anas platyrhynchos OX=8839 GN=VAPB PE=4 SV=1	VAPB	0.982612	3.81813e-05	116.78	S(0.983)IS(0.012)S(0.004)S(0.001)LDDS(0.001)EVKK	3	-0.31477	2
R0M1S6	143	S	VAMP associated protein B and C (Fragment) OS=Anas platyrhynchos OX=8839 GN=VAPB PE=4 SV=1	VAPB	0.483917	4.00225e-09	137.27	S(0.001)IS(0.484)S(0.484)S(0.031)LDDSEVKK	3	-0.47794	0
R0M1W7	49	S	Regulator of G-protein signaling 18 (Fragment) OS=Anas platyrhynchos OX=8839 GN=RGS18 PE=4 SV=1	RGS18	1	0.000179368	131.17	NRLS(1)LLLQR	2	0.41873	3	0.83	1.033	0.851	1.487	1.369	1.173	1.021	0.966	0.73	0.999	0.97332	1.483	0.032959	1.485	0.0157214
R0M1W9	62	S	Importin subunit alpha-2 (Fragment) OS=Anas platyrhynchos OX=8839 GN=KPNA2 PE=4 SV=1	KPNA2	0.99399	5.65076e-74	277.81	NVSTLPDDAT(0.006)S(0.994)PLQENR	2	0.67759	4	1.155	1.116	1.329	0.959	0.917	0.915	0.833	0.968	0.927	1.32	0.0165248	1.023	0.63012	0.775	0.0105608
R0M1Z4	356	S	Putative RNA-binding protein Luc7-like 2 (Fragment) OS=Anas platyrhynchos OX=8839 GN=LOC101802533 PE=4 SV=1	LOC101802533	0.958131	0.0291848	111.86	S(0.958)YES(0.042)ANGR	2	0.70924	1	1.076	1.174	1.21	0.299	0.865	0.774	1.196	1.112	0.967	1.056	0.46646	0.592	0.144778	0.56	0.183604
R0M1Z4	370	S	Putative RNA-binding protein Luc7-like 2 (Fragment) OS=Anas platyrhynchos OX=8839 GN=LOC101802533 PE=4 SV=1	LOC101802533	0.999773	4.53144e-10	140.28	S(0.001)EDPRS(0.999)S(1)EEREAGEI	3	0.27456	18	1.095	1.168	1.082	0.917	1.015	1.178	0.892	0.919	0.946	1.213	0.0027156	1.128	0.197075	0.93	0.36786
R0M1Z4	369	S	Putative RNA-binding protein Luc7-like 2 (Fragment) OS=Anas platyrhynchos OX=8839 GN=LOC101802533 PE=4 SV=1	LOC101802533	0.999091	4.53144e-10	140.28	S(0.001)EDPRS(0.999)S(1)EEREAGEI	3	0.27456	19	1.097	1.186	1.073	0.905	0.989	1.103	0.909	0.931	0.966	1.196	0.0071018	1.068	0.35296	0.893	0.149177
R0M1Z4	342	S	Putative RNA-binding protein Luc7-like 2 (Fragment) OS=Anas platyrhynchos OX=8839 GN=LOC101802533 PE=4 SV=1	LOC101802533	0.985333	0.00145749	92.445	DKDRS(0.015)S(0.985)R	3	-2.368	2	0.863	1.094	0.863	0.274	0.897	0.487	1.482	1.302	1.133	0.72	0.041099	0.423	0.050941	0.588	0.142985
R0M202	119	S	Mitoguardin 1 (Fragment) OS=Anas platyrhynchos OX=8839 GN=MIGA1 PE=4 SV=1	MIGA1	0.983783	3.22619e-08	130.3	EKGS(0.984)QS(0.016)CIYANGGLFSK	3	-0.40282	1	1.034	0.814	0.969	1.335	0.985	0.978	1.025	1.034	0.987	0.925	0.31828	1.083	0.57454	1.171	0.2913
R0M2A1	358	S	G protein-coupled receptor 161 (Fragment) OS=Anas platyrhynchos OX=8839 GN=GPR161 PE=3 SV=1	GPR161	0.986085	0.0417584	59.931	LFS(0.986)IS(0.014)NR	2	-0.52561	1
R0M2P9	206	S	RAB27A, member RAS oncogene family (Fragment) OS=Anas platyrhynchos OX=8839 GN=RAB27A PE=4 SV=1	RAB27A	0.811128	1.11789e-51	252.1	SNGHS(0.083)S(0.811)T(0.105)EQLNEEQEK	3	0.053123	2	1.111	0.946	1.216	1.409	1.301	1.173	0.774	0.779	0.823	1.378	0.0142432	1.634	0.00098206	1.186	0.128119
R0M3N5	395	S	NGFI-A-binding protein 1 (Fragment) OS=Anas platyrhynchos OX=8839 GN=NAB1 PE=4 SV=1	NAB1	0.999983	0.00534741	61.765	RLS(1)AGCYR	3	-0.39497	1	0.881	1.062	0.854	1.249	0.866	0.623	1.164	1.28	0.906	0.835	0.22996	0.817	0.36302	0.979	0.80214
R0M3N5	328	S	NGFI-A-binding protein 1 (Fragment) OS=Anas platyrhynchos OX=8839 GN=NAB1 PE=4 SV=1	NAB1	1	0.00361038	69.345	CGERDELS(1)PK	3	-0.15812	1
R0M3Z3	26	S	Myristoylated alanine-rich C-kinase substrate (Fragment) OS=Anas platyrhynchos OX=8839 GN=Anapl_13618 PE=4 SV=1	Anapl_13618	0.982272	1.85487e-21	169.41	GEASAEKPGEAVAAS(0.982)PS(0.018)K	4	-0.073609	2	1.134	1.189	0.954	1.534	1.083	0.99	0.776	0.884	0.853	1.304	0.027463	1.435	0.068459	1.101	0.61254
R0M3Z3	15	S	Myristoylated alanine-rich C-kinase substrate (Fragment) OS=Anas platyrhynchos OX=8839 GN=Anapl_13618 PE=4 SV=1	Anapl_13618	1	1.77606e-14	147.11	GEAS(1)AEKPGEAVAASPSK	4	0.51524	2	1.11	1.131	1.046	1.2	1.051	0.569	0.883	0.943	1.116	1.117	0.192398	0.959	0.73798	0.858	0.47526
R0M408	8	S	Tetratricopeptide repeat domain 1 (Fragment) OS=Anas platyrhynchos OX=8839 GN=TTC1 PE=4 SV=1	TTC1	1	5.34339e-09	136.39	DGS(1)PPEELLGHLK	3	-0.77369	2	1.103	1.208	1.184	1.045	1.241	0.976	0.76	0.958	0.839	1.367	0.0120569	1.276	0.068365	0.933	0.3921
R0M4A9	230	S	Pleckstrin homology and FYVE domain containing 2 (Fragment) OS=Anas platyrhynchos OX=8839 GN=PLEKHF2 PE=4 SV=1	PLEKHF2	0.98925	0.00155652	105.13	SDS(0.001)YS(0.01)QS(0.989)PK	3	0.24537	2	0.933	1.112	0.974	0.577	0.901	0.71	1.24	1.163	1.089	0.865	0.085801	0.627	0.022775	0.725	0.073377
R0M4A9	16	S	Pleckstrin homology and FYVE domain containing 2 (Fragment) OS=Anas platyrhynchos OX=8839 GN=PLEKHF2 PE=4 SV=1	PLEKHF2	1	3.4609e-31	187.66	RIS(1)IVENCFGAAGQPLTIPGR	4	-0.78398	3	0.981	0.909	0.937	1.1	1.011	1.09	1.037	1.023	1.053	0.908	0.0150002	1.028	0.38582	1.132	0.023324
R0M4F8	307	T	VPS26, retromer complex component A (Fragment) OS=Anas platyrhynchos OX=8839 GN=VPS26A PE=4 SV=1	VPS26A	1	0.0225798	48.568	KQRT(1)NFHQR	4	-0.55213	1	0.924	1.052	1.145	0.759	1.083	1.148	0.976	0.986	1.057	1.034	0.67836	0.99	0.85862	0.958	0.72104
R0M4J4	45	S	Protein phosphatase 1H (Fragment) OS=Anas platyrhynchos OX=8839 GN=PPM1H PE=4 SV=1	PPM1H	0.578688	2.28714e-15	157.97	S(0.421)S(0.579)LPNGEGLQLK	3	1.0895	5	0.787	0.806	0.735	0.965	0.923	0.793	1.28	1.255	1.256	0.614	6.3443e-05	0.707	0.027964	1.152	0.10216
R0M4J4	44	S	Protein phosphatase 1H (Fragment) OS=Anas platyrhynchos OX=8839 GN=PPM1H PE=4 SV=1	PPM1H	0.5	2.28714e-15	157.97	S(0.5)S(0.5)LPNGEGLQLK	3	0.10601	4	0.787	0.806	0.735	0.965	0.923	0.793	1.28	1.255	1.256	0.614	6.3443e-05	0.707	0.027964	1.152	0.10216
R0M4X3	109	S	Katanin catalytic subunit A1 (Fragment) OS=Anas platyrhynchos OX=8839 GN=KATNA1 PE=3 SV=1	KATNA1	1	0.0016978	84.817	RPS(1)PGPR	3	-0.59909	1	0.877	1.046	0.816	0.534	1.119	1.072	1.197	1.267	0.984	0.794	0.096524	0.79	0.3254	0.995	0.84612
R0M4X6	1312	S	5'-3' exoribonuclease 1 (Fragment) OS=Anas platyrhynchos OX=8839 GN=XRN1 PE=4 SV=1	XRN1	0.999974	0.000393526	85.287	RNES(1)PNVTQK	3	-0.089342	1	0.832	0.944	0.774	0.701	0.999	0.8	1.399	1.258	1.018	0.694	0.030624	0.68	0.049761	0.98	0.82964
R0M5F8	397	S	Rab GTPase-binding effector protein 1 (Fragment) OS=Anas platyrhynchos OX=8839 GN=RABEP1 PE=4 SV=1	RABEP1	0.725238	0.000339845	75.539	AQS(0.85)T(0.424)DS(0.725)LGT(0.001)SGSLQSK	3	0.53325	1	0.84	1.018	1.007	1.091	1.31	0.986	1.103	0.961	0.89	0.97	0.74826	1.147	0.26846	1.182	0.189257
R0M5F8	395	T	Rab GTPase-binding effector protein 1 (Fragment) OS=Anas platyrhynchos OX=8839 GN=RABEP1 PE=4 SV=1	RABEP1	0.495744	2.18666e-51	252.61	AQS(0.496)T(0.496)DS(0.009)LGTSGSLQSK	2	0.21682	0
R0M5F8	151	S	Rab GTPase-binding effector protein 1 (Fragment) OS=Anas platyrhynchos OX=8839 GN=RABEP1 PE=4 SV=1	RABEP1	1	1.16387e-14	150.95	RLS(1)EGQEEENLENEMK	3	0.80777	1
R0M5F8	394	S	Rab GTPase-binding effector protein 1 (Fragment) OS=Anas platyrhynchos OX=8839 GN=RABEP1 PE=4 SV=1	RABEP1	0.849616	2.18666e-51	252.61	AQS(0.85)T(0.424)DS(0.725)LGT(0.001)SGSLQSK	3	0.53325	3	0.943	1.013	0.997	1.288	1.207	1.079	0.962	0.966	0.867	1.057	0.25026	1.279	0.0175193	1.21	0.028196
R0M5R8	315	S	P2Y receptor family member 8 (Fragment) OS=Anas platyrhynchos OX=8839 GN=P2RY8 PE=3 SV=1	P2RY8	0.999943	0.000704769	96.135	VPLS(1)DS(0.997)LET(0.004)RR	3	-0.60173	2	0.963	0.929	1.104	1.043	0.884	0.986	1.011	1.064	1.069	0.953	0.41282	0.927	0.2046	0.972	0.7191
R0M5R8	324	S	P2Y receptor family member 8 (Fragment) OS=Anas platyrhynchos OX=8839 GN=P2RY8 PE=3 SV=1	P2RY8	1	0.000628548	127.87	RES(1)LFSGR	2	0.30429	3	0.733	0.659	0.684	0.735	0.563	0.527	1.558	1.388	1.498	0.467	7.9347e-05	0.411	0.00110184	0.879	0.26278
R0M5R8	317	S	P2Y receptor family member 8 (Fragment) OS=Anas platyrhynchos OX=8839 GN=P2RY8 PE=3 SV=1	P2RY8	0.996503	0.000293164	113.54	VPLS(1)DS(0.997)LET(0.004)RR	3	-0.60173	4	0.953	0.903	1.07	1.062	0.872	0.928	1.043	1.055	1.127	0.907	0.148704	0.887	0.12426	0.978	0.77928
R0M5R8	337	S	P2Y receptor family member 8 (Fragment) OS=Anas platyrhynchos OX=8839 GN=P2RY8 PE=3 SV=1	P2RY8	0.59261	0.0113677	48.928	S(0.262)MS(0.593)S(0.145)GPMDGLEGVTVYLQR	3	-0.5331	1	1.134	0.947	1.022	0.766	0.978	0.923	1.029	1.059	1.096	0.975	0.63734	0.838	0.074436	0.859	0.16346
R0M5R8	335	S	P2Y receptor family member 8 (Fragment) OS=Anas platyrhynchos OX=8839 GN=P2RY8 PE=3 SV=1	P2RY8	0.739773	7.02676e-07	115.99	S(0.74)MS(0.193)S(0.067)GPMDGLEGVTVYLQR	3	1.2294	1
R0M8G7	447	S	Zinc finger MYND domain-containing protein 11 (Fragment) OS=Anas platyrhynchos OX=8839 GN=ZMYND11 PE=4 SV=1	ZMYND11	0.795744	0.00640484	86.67	LSAS(0.204)S(0.796)PK	2	1.6359	1	0.977	0.879	1.016	0.722	1.057	0.843	1.14	1.192	1.057	0.847	0.040604	0.774	0.082396	0.913	0.44084
R0M8W8	9	S	Uncharacterized protein (Fragment) OS=Anas platyrhynchos OX=8839 GN=LOC101797871 PE=4 SV=1	LOC101797871	1	4.11796e-22	169.13	IHVNS(1)HEEGQAPALSLSDLK	3	0.6954	2	0.727	0.687	0.702	0.872	0.753	0.854	1.335	1.283	1.478	0.517	0.000124622	0.605	0.00128011	1.172	0.032465
S4SM24	104	T	Eukaryotic initiation factor 4A-III (Fragment) OS=Anas platyrhynchos OX=8839 GN=eIF4A-III PE=2 SV=1	eIF4A-III	1	7.56043e-05	97.5	KLDYGQHVVAGT(1)PGR	3	1.0844	1	1.127	0.988	1.271	0.976	0.973	1.099	0.888	0.946	0.92	1.229	0.054739	1.107	0.085518	0.9	0.28868
U3HYL8	13	S	Macrophage receptor with collagenous structure OS=Anas platyrhynchos OX=8839 GN=MARCO PE=4 SV=1	MARCO	0.899389	0.00743373	47.77	IKDGYGGEGNS(0.899)S(0.359)DMS(0.247)T(0.247)FS(0.247)IADK	3	-0.099779	1	0.729	0.59	0.525	0.869	0.651	0.753	1.514	1.455	1.426	0.42	0.00084464	0.517	0.00144334	1.233	0.171604
U3HYL8	14	S	Macrophage receptor with collagenous structure OS=Anas platyrhynchos OX=8839 GN=MARCO PE=4 SV=1	MARCO	0.776098	0.00135054	59.539	DGYGGEGNS(0.168)S(0.776)DMS(0.019)T(0.019)FS(0.019)IADK	3	-0.58864	2	0.701	0.784	0.712	1.044	0.837	0.938	1.28	1.316	1.239	0.573	0.000139961	0.735	0.0092387	1.283	0.027615
U3HYM9	36	S	Uncharacterized protein OS=Anas platyrhynchos OX=8839 GN=LOC101797274 PE=4 SV=1	LOC101797274	1	1.23049e-20	167.51	LHVGNIS(1)PACTNLELR	3	0.39452	2	1.06	1.08	1.178	1.025	1.011	1.183	0.881	0.947	0.891	1.22	0.007359	1.184	0.038756	0.97	0.62342
U3HYQ1	172	S	Uncharacterized protein OS=Anas platyrhynchos OX=8839 PE=4 SV=1	---	0.681461	0.00900627	61.161	KIS(0.681)VT(0.319)GK	3	0.19715	1	0.868	0.684	0.637	0.7	0.866	0.665	1.703	1.389	0.959	0.54	0.036077	0.551	0.036662	1.019	0.87174
U3HYQ1	218	S	Uncharacterized protein OS=Anas platyrhynchos OX=8839 PE=4 SV=1	---	0.972976	0.00155635	87.667	S(0.001)LS(0.973)DS(0.026)RPQK	2	1.0573	2	0.96	0.809	0.857	0.501	1.118	0.755	1.297	1.217	1.196	0.708	0.0034237	0.64	0.165723	0.904	0.55842
U3HYS7	12	Y	EF-hand domain family member D1 OS=Anas platyrhynchos OX=8839 GN=EFHD1 PE=4 SV=1	EFHD1	1	0.00964968	58.699	DGY(1)IDLMELK	3	-0.49086	1
U3HYT2	285	S	Uncharacterized protein OS=Anas platyrhynchos OX=8839 GN=LOC101797500 PE=3 SV=1	LOC101797500	1	3.14662e-19	206.46	AFEDS(1)ADDKDER	3	0.52219	3	1.619	0.911	1.288	1.496	0.952	1.183	0.636	0.754	0.655	1.867	0.02668	1.776	0.0164008	0.951	0.85954
U3HYV5	359	S	C-X-C motif chemokine receptor 5 OS=Anas platyrhynchos OX=8839 GN=CXCR5 PE=3 SV=1	CXCR5	0.85092	0.000135197	82.367	KGS(0.851)GIES(0.147)DNT(0.002)TSISTF	3	0.65171	1
U3HZ38	81	S	Uncharacterized protein OS=Anas platyrhynchos OX=8839 PE=4 SV=1	---	1	3.8122e-15	190.11	S(1)AEEEEDEVDPKR	3	-0.059665	2	0.984	0.865	1.012	0.819	0.886	1.007	1.069	1.068	1.236	0.848	0.074181	0.804	0.047044	0.948	0.5168
U3HZ51	231	S	Trafficking protein particle complex 12 OS=Anas platyrhynchos OX=8839 GN=TRAPPC12 PE=4 SV=1	TRAPPC12	0.782476	0.0133388	50.416	S(0.481)PS(0.481)FS(0.255)S(0.782)IT(0.001)ETPVK	3	-0.6317	1
U3HZ51	228	S	Trafficking protein particle complex 12 OS=Anas platyrhynchos OX=8839 GN=TRAPPC12 PE=4 SV=1	TRAPPC12	0.531288	8.28189e-16	164.3	S(0.445)PS(0.531)FS(0.023)S(0.001)ITETPVK	4	0.31951	1
U3HZ51	226	S	Trafficking protein particle complex 12 OS=Anas platyrhynchos OX=8839 GN=TRAPPC12 PE=4 SV=1	TRAPPC12	0.488327	8.28189e-16	164.3	S(0.488)PS(0.488)FS(0.023)SITETPVK	3	-0.24016	0
U3HZ51	15	S	Trafficking protein particle complex 12 OS=Anas platyrhynchos OX=8839 GN=TRAPPC12 PE=4 SV=1	TRAPPC12	0.999417	3.22694e-08	160.44	S(0.001)AS(0.999)DEEDGGNR	2	0.038752	1	0.763	1.235	1.188	0.466	1.032	0.966	1.08	1.149	1.031	0.977	0.79164	0.756	0.31884	0.773	0.38076
U3HZ77	911	S	ADNP homeobox 2 OS=Anas platyrhynchos OX=8839 GN=ADNP2 PE=4 SV=1	ADNP2	0.828195	7.93525e-06	108.45	KLS(0.828)DS(0.172)CFVAEDQR	3	1.0228	1	1.146	1.081	1.105	0.848	0.866	1.111	0.928	1.007	0.99	1.139	0.0123388	0.966	0.66666	0.848	0.122803
U3HZB2	15	Y	Cyclin dependent kinase 3 OS=Anas platyrhynchos OX=8839 GN=CDK3 PE=3 SV=1	CDK3	0.998222	0.000104018	101.38	IGEGT(0.002)Y(0.998)GVVYK	3	0.074636	1
U3HZC5	36	S	ADP ribosylation factor interacting protein 1 OS=Anas platyrhynchos OX=8839 GN=ARFIP1 PE=4 SV=1	ARFIP1	1	8.15662e-06	118.16	S(1)LPVGLGLSETK	3	-0.60602	1	0.917	1.109	0.919	1.168	1.369	1.016	1.021	0.958	0.817	1.053	0.59872	1.271	0.095198	1.206	0.159278
U3HZC5	133	S	ADP ribosylation factor interacting protein 1 OS=Anas platyrhynchos OX=8839 GN=ARFIP1 PE=4 SV=1	ARFIP1	0.958658	0.00179204	81.92	KWS(0.959)LNT(0.034)Y(0.008)K	3	-0.50965	2	0.643	0.644	0.636	0.841	0.871	0.907	1.659	1.25	1.187	0.469	0.0189802	0.639	0.0147791	1.362	0.000157525
U3HZC6	274	S	Small glutamine rich tetratricopeptide repeat containing alpha OS=Anas platyrhynchos OX=8839 GN=SGTA PE=4 SV=1	SGTA	0.499811	2.03362e-10	182.37	T(0.5)PS(0.5)ASNEDQQE	2	-0.14321	0
U3HZC6	272	T	Small glutamine rich tetratricopeptide repeat containing alpha OS=Anas platyrhynchos OX=8839 GN=SGTA PE=4 SV=1	SGTA	0.998568	1.61605e-26	217.86	S(0.083)QIRS(0.918)RT(0.999)PS(0.083)AS(0.918)NEDQQE	3	-0.35768	3	1.056	1.175	1.007	0.846	1.171	1.103	0.89	1.003	0.95	1.139	0.086939	1.097	0.46886	0.964	0.70488
U3HZC6	276	S	Small glutamine rich tetratricopeptide repeat containing alpha OS=Anas platyrhynchos OX=8839 GN=SGTA PE=4 SV=1	SGTA	0.918022	2.90376e-10	137.65	S(0.083)QIRS(0.918)RT(0.999)PS(0.083)AS(0.918)NEDQQE	3	-0.35768	1	1.16	1.296	1.082	0.957	1.027	1.245	0.799	0.831	0.908	1.394	0.006937	1.272	0.053839	0.913	0.3724
U3HZC6	51	T	Small glutamine rich tetratricopeptide repeat containing alpha OS=Anas platyrhynchos OX=8839 GN=SGTA PE=4 SV=1	SGTA	0.999826	5.37495e-96	304.09	TNSEPIT(1)PSEDDVAEAER	3	-0.33758	8	1.061	1.148	1.066	1.044	1.177	1.426	0.717	0.87	0.972	1.28	0.051683	1.425	0.04964	1.114	0.3492
U3HZC6	270	S	Small glutamine rich tetratricopeptide repeat containing alpha OS=Anas platyrhynchos OX=8839 GN=SGTA PE=4 SV=1	SGTA	0.917679	4.44709e-12	142.45	S(0.083)QIRS(0.918)RT(0.999)PS(0.083)AS(0.918)NEDQQE	3	-0.35768	1	1.16	1.296	1.082	0.957	1.027	1.245	0.799	0.831	0.908	1.394	0.006937	1.272	0.053839	0.913	0.3724
U3HZC6	47	S	Small glutamine rich tetratricopeptide repeat containing alpha OS=Anas platyrhynchos OX=8839 GN=SGTA PE=4 SV=1	SGTA	0.999216	1.21616e-49	225.81	TNS(0.999)EPIT(0.977)PS(0.024)EDDVAEAER	2	-0.28604	1	0.843	0.963	0.963	1.369	1.166	1.785	0.804	0.905	0.888	1.066	0.33178	1.663	0.0187777	1.56	0.030802
U3HZE8	4	T	Uncharacterized protein OS=Anas platyrhynchos OX=8839 PE=4 SV=1	---	0.333323	0.0343516	60.735	MS(0.333)FT(0.333)GKYELQS(0.333)QENFEPFMK	3	1.7604	0
U3HZE8	11	S	Uncharacterized protein OS=Anas platyrhynchos OX=8839 PE=4 SV=1	---	0.333323	0.0343516	60.735	MS(0.333)FT(0.333)GKYELQS(0.333)QENFEPFMK	3	1.7604	0
U3HZE8	2	S	Uncharacterized protein OS=Anas platyrhynchos OX=8839 PE=4 SV=1	---	0.333323	0.0343516	60.735	MS(0.333)FT(0.333)GKYELQS(0.333)QENFEPFMK	3	1.7604	0
U3HZH2	371	S	Zinc finger FYVE-type containing 19 OS=Anas platyrhynchos OX=8839 GN=ZFYVE19 PE=4 SV=1	ZFYVE19	0.769399	0.000587067	59.893	T(0.231)DDS(0.769)DEDELPWCCICNEDATLR	3	0.28279	1
U3HZH2	296	S	Zinc finger FYVE-type containing 19 OS=Anas platyrhynchos OX=8839 GN=ZFYVE19 PE=4 SV=1	ZFYVE19	1	2.18056e-60	226.82	LPDS(1)DEELDEEEAIR	3	-0.56379	4	1.117	1.179	1.079	1.015	0.973	1.119	0.871	0.93	0.93	1.236	0.0033223	1.138	0.052501	0.921	0.160902
U3HZH2	68	S	Zinc finger FYVE-type containing 19 OS=Anas platyrhynchos OX=8839 GN=ZFYVE19 PE=4 SV=1	ZFYVE19	1	0.00058005	126.71	WS(1)PPENYK	3	-0.11321	3	1.11	1.073	1.089	1.037	0.899	1.037	0.883	0.937	1.074	1.131	0.098636	1.027	0.72694	0.909	0.114065
U3HZI7	9	S	Potassium voltage-gated channel subfamily A regulatory beta subunit 2 OS=Anas platyrhynchos OX=8839 GN=KCNAB2 PE=4 SV=1	KCNAB2	0.95159	0.000546425	91.1	MYPES(0.004)T(0.011)T(0.034)DS(0.952)PAR	2	0.0042552	1
U3HZJ9	124	S	Ribosome binding protein 1 OS=Anas platyrhynchos OX=8839 GN=RRBP1 PE=4 SV=1	RRBP1	0.99994	1.71099e-06	110.38	VEPAPSPALAS(1)PPVSVPK	3	-0.52753	3	1.544	1.46	1.232	1.571	0.93	0.639	0.638	0.635	0.672	2.178	0.00038276	1.614	0.2568	0.741	0.2489
U3HZJ9	497	S	Ribosome binding protein 1 OS=Anas platyrhynchos OX=8839 GN=RRBP1 PE=4 SV=1	RRBP1	1	0.00327234	59.163	IKS(1)IEALLEAGQMR	3	0.99337	1	1.183	1.058	1.193	0.974	1.121	1.358	0.815	0.843	0.84	1.375	0.00139761	1.382	0.083259	1.006	0.9831
U3HZN4	592	S	Ras association (RalGDS/AF-6) and pleckstrin homology domains 1 OS=Anas platyrhynchos OX=8839 GN=RAPH1 PE=4 SV=1	RAPH1	0.577322	9.38408e-10	129.2	TESAYDWTSLSS(0.048)S(0.375)S(0.577)IK	3	-0.24938	1	0.832	0.87	0.878	0.946	0.868	0.926	1.304	1.15	1.082	0.73	0.0055364	0.775	0.0141403	1.062	0.123799
U3HZN4	131	S	Ras association (RalGDS/AF-6) and pleckstrin homology domains 1 OS=Anas platyrhynchos OX=8839 GN=RAPH1 PE=4 SV=1	RAPH1	0.957366	0.000271223	89.624	AQKPPAS(0.003)RPS(0.957)T(0.04)K	4	0.83705	3	0.487	0.529	0.403	0.55	1.151	0.615	1.933	1.478	1.228	0.306	0.00160348	0.499	0.0505	1.632	0.144664
U3HZN4	630	S	Ras association (RalGDS/AF-6) and pleckstrin homology domains 1 OS=Anas platyrhynchos OX=8839 GN=RAPH1 PE=4 SV=1	RAPH1	0.991434	7.9997e-18	173.21	S(0.002)QS(0.991)IVS(0.006)S(0.001)MFSEAWK	2	-1.3165	2	0.714	0.784	0.692	1.387	1.236	0.922	1.378	1.084	0.898	0.652	0.032962	1.055	0.7684	1.619	0.021116
U3HZN4	156	S	Ras association (RalGDS/AF-6) and pleckstrin homology domains 1 OS=Anas platyrhynchos OX=8839 GN=RAPH1 PE=4 SV=1	RAPH1	0.999938	1.7181e-51	235.9	VTKPSHANVS(1)LDDITAQLEK	3	0.44931	6	0.811	0.86	0.599	1.352	1.064	0.832	1.403	1.069	0.979	0.658	0.054757	0.941	0.72004	1.431	0.122255
U3HZN4	199	T	Ras association (RalGDS/AF-6) and pleckstrin homology domains 1 OS=Anas platyrhynchos OX=8839 GN=RAPH1 PE=4 SV=1	RAPH1	0.999999	4.83339e-12	147.6	T(0.001)AS(0.999)AGT(1)VS(1)DAEVR	2	0.13122	2	0.892	1.138	0.759	0.927	1.031	0.848	1.323	1.094	0.875	0.847	0.37922	0.852	0.3232	1.006	0.9034
U3HZN4	471	S	Ras association (RalGDS/AF-6) and pleckstrin homology domains 1 OS=Anas platyrhynchos OX=8839 GN=RAPH1 PE=4 SV=1	RAPH1	1	0.034809	46.352	EDGKKS(1)WK	3	-0.66425	1
U3HZN4	17	S	Ras association (RalGDS/AF-6) and pleckstrin homology domains 1 OS=Anas platyrhynchos OX=8839 GN=RAPH1 PE=4 SV=1	RAPH1	1	3.02841e-06	89.391	MEQLSDEELDHGAEEDS(1)DKEDQDLDK	4	0.19572	1	1.021	0.828	1.024	0.943	1.072	1.361	0.879	1.106	1.042	0.949	0.62268	1.115	0.46882	1.175	0.29562
U3HZN4	201	S	Ras association (RalGDS/AF-6) and pleckstrin homology domains 1 OS=Anas platyrhynchos OX=8839 GN=RAPH1 PE=4 SV=1	RAPH1	1	4.83339e-12	147.6	T(0.001)AS(0.999)AGT(1)VS(1)DAEVR	2	0.13122	2	0.892	1.138	0.759	0.927	1.031	0.848	1.323	1.094	0.875	0.847	0.37922	0.852	0.3232	1.006	0.9034
U3HZN4	196	S	Ras association (RalGDS/AF-6) and pleckstrin homology domains 1 OS=Anas platyrhynchos OX=8839 GN=RAPH1 PE=4 SV=1	RAPH1	0.999388	1.03847e-26	207.66	T(0.001)AS(0.999)AGT(1)VS(1)DAEVR	2	0.13122	7	0.982	0.969	1.025	1.111	1.012	0.946	1.008	1.084	0.966	0.973	0.5231	1.004	0.96678	1.031	0.59162
U3HZN4	54	S	Ras association (RalGDS/AF-6) and pleckstrin homology domains 1 OS=Anas platyrhynchos OX=8839 GN=RAPH1 PE=4 SV=1	RAPH1	1	2.49488e-20	175.59	S(1)PLHQETNLANFSYR	3	0.16778	1	0.985	1.228	0.968	1.04	1.138	1.194	0.953	0.908	0.867	1.166	0.142016	1.236	0.0124191	1.06	0.50926
U3HZP6	46	T	Uncharacterized protein OS=Anas platyrhynchos OX=8839 GN=CHORDC1 PE=4 SV=1	CHORDC1	0.498152	1.35997e-06	123.08	T(0.498)T(0.498)DFS(0.004)DFLSIVGCTK	3	0.16719	0
U3HZP6	198	T	Uncharacterized protein OS=Anas platyrhynchos OX=8839 GN=CHORDC1 PE=4 SV=1	CHORDC1	0.750313	1.11368e-52	208.37	RKT(0.75)S(0.25)DFNTFLAQEGCTTGTHVWTK	4	-0.48737	1	1.108	1.237	1.25	1.022	1.093	1.109	0.829	0.851	0.802	1.448	0.0009405	1.299	0.00101744	0.897	0.078782
U3HZP6	47	T	Uncharacterized protein OS=Anas platyrhynchos OX=8839 GN=CHORDC1 PE=4 SV=1	CHORDC1	0.498152	1.35997e-06	123.08	T(0.498)T(0.498)DFS(0.004)DFLSIVGCTK	3	0.16719	0
U3HZP6	110	S	Uncharacterized protein OS=Anas platyrhynchos OX=8839 GN=CHORDC1 PE=4 SV=1	CHORDC1	0.999991	8.4123e-09	125.79	RPS(1)PDEPMTNLQLK	3	0.28914	1
U3HZP9	260	S	Uncharacterized protein OS=Anas platyrhynchos OX=8839 GN=LOC101803870 PE=4 SV=1	LOC101803870	0.999999	0.00683687	85.862	SEYAS(1)IR	2	0.02665	1	0.853	0.689	0.933	1.498	1.155	1.032	1.411	0.929	0.674	0.821	0.53084	1.223	0.385	1.489	0.050601
U3HZU4	55	S	CDV3 homolog OS=Anas platyrhynchos OX=8839 GN=CDV3 PE=4 SV=1	CDV3	0.662686	0.0133332	75.571	S(0.663)S(0.337)GPWNK	2	-0.97752	1	1.095	0.982	1.015	0.928	0.972	0.873	1.037	0.957	1.128	0.99	0.89006	0.888	0.107682	0.897	0.072083
U3HZU7	244	S	Drebrin like OS=Anas platyrhynchos OX=8839 GN=DBNL PE=4 SV=1	DBNL	1	0.00799133	68.786	LRS(1)PFLQR	2	0.64618	3	0.855	0.971	0.809	1.391	1.358	1.023	1.089	1.011	0.813	0.905	0.40532	1.295	0.12392	1.431	0.03514
U3HZU7	95	S	Drebrin like OS=Anas platyrhynchos OX=8839 GN=DBNL PE=4 SV=1	DBNL	0.999999	8.66907e-05	111.31	ASGANYS(1)FHK	3	0.54224	2	0.593	0.851	0.799	0.954	1.174	1.031	1.452	1.037	1.069	0.63	0.040704	0.888	0.42022	1.408	0.050519
U3HZW7	271	S	G protein-coupled receptor 137C OS=Anas platyrhynchos OX=8839 GN=GPR137C PE=4 SV=1	GPR137C	0.99893	1.86378e-09	175.66	RYDS(0.999)DDDLS(0.001)R	3	0.3191	3	1.056	0.859	1.022	1.132	0.872	1.011	1.072	0.953	1.083	0.945	0.48168	0.97	0.70962	1.027	0.81636
U3I003	143	S	Ubiquitin specific peptidase 14 OS=Anas platyrhynchos OX=8839 GN=USP14 PE=3 SV=1	USP14	1	9.88923e-43	229.92	AS(1)GEMASAQYITAALR	3	-0.085695	12	0.998	1.044	1.057	0.934	0.941	0.877	0.993	1.048	1.108	0.984	0.69358	0.874	0.025661	0.888	0.0137407
U3I008	751	S	Uncharacterized protein OS=Anas platyrhynchos OX=8839 PE=4 SV=1	---	0.642706	0.0179457	54.276	NAS(0.357)GS(0.643)PLKEK	3	1.3462	1		1.293	1.477	0.851	0.886	0.821	0.945	0.716	1.126	1.491	0.101522	0.918	0.63182	0.616	0.0034645
U3I011	450	S	DNA polymerase eta OS=Anas platyrhynchos OX=8839 GN=POLH PE=4 SV=1	POLH	0.92103	0.0326333	53.751	FFRS(0.921)PS(0.079)K	3	0.13165	1	1.236	1.17	1.23	1.242	1.167	0.846	0.829	0.779	0.787	1.518	8.4277e-05	1.359	0.071522	0.895	0.41088
U3I018	794	S	Uncharacterized protein OS=Anas platyrhynchos OX=8839 GN=LOC101800452 PE=4 SV=1	LOC101800452	0.997288	0.017235	52.576	KY(0.003)S(0.997)LGKPDQR	4	0.3085	2	0.731	0.755	0.78	1.781	1.197	1.032	1.155	1.083	0.832	0.738	0.0449	1.306	0.26216	1.77	0.080145
U3I027	261	T	Glutamine--fructose-6-phosphate transaminase 1 OS=Anas platyrhynchos OX=8839 GN=GFPT1 PE=4 SV=1	GFPT1	0.550138	1.98566e-21	203.53	VDS(0.225)T(0.225)T(0.55)CLFPVEEK	2	-0.50686	2	1.499	1.271	1.709	1.048	1.004	0.899	0.616	0.584	0.696	2.362	0.00103685	1.556	0.003045	0.659	0.0132197
U3I027	259	S	Glutamine--fructose-6-phosphate transaminase 1 OS=Anas platyrhynchos OX=8839 GN=GFPT1 PE=4 SV=1	GFPT1	0.721117	4.94504e-06	112.96	VDS(0.721)T(0.119)T(0.16)CLFPVEEK	3	-0.35263	2	1.462	1.186	1.651	1.084	1.128	1	0.624	0.583	0.696	2.259	0.00179774	1.688	0.00110322	0.747	0.051075
U3I028	389	S	Uncharacterized protein OS=Anas platyrhynchos OX=8839 PE=4 SV=1	---	1	0.000239439	96.673	KLS(1)ILLNDGK	3	0.13703	1	1.741	1.597	1.778	1.065	1.048	0.939	0.369	0.495	0.465	3.85	0.000140796	2.296	0.00101855	0.597	0.0005551
U3I028	1466	S	Uncharacterized protein OS=Anas platyrhynchos OX=8839 PE=4 SV=1	---	0.996139	0.000286722	92.792	LIS(0.004)GS(0.996)LDEKR	3	0.076096	1	1.86	1.402	1.486	1.383	0.901	1.21	0.459	0.487	0.405	3.514	0.00025588	2.586	0.0024377	0.736	0.109104
U3I043	608	S	Rho guanine nucleotide exchange factor 7 OS=Anas platyrhynchos OX=8839 GN=ARHGEF7 PE=4 SV=1	ARHGEF7	1	0.0346051	63.734	S(1)LEEEQR	2	-0.028643	1
U3I043	554	S	Rho guanine nucleotide exchange factor 7 OS=Anas platyrhynchos OX=8839 GN=ARHGEF7 PE=4 SV=1	ARHGEF7	1	2.45765e-17	160.95	KES(1)APQVLLPEEEK	4	0.41425	2	0.813	0.918	0.715	0.822	0.735	0.643	1.486	1.25	1.176	0.625	0.0095155	0.562	0.0044781	0.899	0.35484
U3I043	451	S	Rho guanine nucleotide exchange factor 7 OS=Anas platyrhynchos OX=8839 GN=ARHGEF7 PE=4 SV=1	ARHGEF7	1	7.57019e-05	111.83	KPS(1)DEEFALR	2	0.28018	4	0.858	0.853	0.688	0.847	0.858	0.914	1.332	1.223	1.202	0.639	0.0046561	0.697	0.0008007	1.092	0.29322
U3I058	333	S	Serine protease 12 OS=Anas platyrhynchos OX=8839 GN=PRSS12 PE=3 SV=1	PRSS12	1	0.037399	56.916	LS(1)LGPPIR	2	-0.33533	1	0.722	0.629	0.685	0.675	0.743	0.482	1.639	1.415	1.356	0.462	0.00038379	0.431	0.0039558	0.933	0.57322
U3I068	941	S	Rap guanine nucleotide exchange factor 2 OS=Anas platyrhynchos OX=8839 GN=RAPGEF2 PE=4 SV=1	RAPGEF2	0.5	0.000858092	102.53	RS(0.5)S(0.5)FLNAK	3	0.30162	1	0.847	0.746	0.802	1.399	1.109	0.99	1.329	0.976	0.915	0.744	0.07884	1.086	0.60584	1.461	0.026881
U3I068	942	S	Rap guanine nucleotide exchange factor 2 OS=Anas platyrhynchos OX=8839 GN=RAPGEF2 PE=4 SV=1	RAPGEF2	0.934573	0.000858092	102.53	RS(0.065)S(0.935)FLNAK	2	0.36691	2	0.878	0.848	0.799	1.314	1.089	0.901	1.336	0.976	0.903	0.785	0.137619	1.028	0.86088	1.309	0.083417
U3I068	1003	T	Rap guanine nucleotide exchange factor 2 OS=Anas platyrhynchos OX=8839 GN=RAPGEF2 PE=4 SV=1	RAPGEF2	0.834838	0.00834918	76.068	S(0.007)ET(0.835)S(0.158)PVAPR	2	-2.2918	1	0.947	0.878	0.846	0.567	1.148	0.697	1.18	1.158	1.34	0.726	0.0048808	0.656	0.095843	0.903	0.56176
U3I068	1054	S	Rap guanine nucleotide exchange factor 2 OS=Anas platyrhynchos OX=8839 GN=RAPGEF2 PE=4 SV=1	RAPGEF2	1	3.15548e-06	113.47	DLPPFGINS(1)PQALK	3	0.031856	2
U3I090	124	S	Uncharacterized protein OS=Anas platyrhynchos OX=8839 GN=LOC106014693 PE=4 SV=1	LOC106014693	1	4.96398e-79	260.06	QNS(1)LGDDPCQSDPEELSPSADAAR	3	-0.93564	13	0.877	0.931	0.947	0.857	0.872	0.974	1.052	1.188	1.24	0.792	0.0131043	0.777	0.0165776	0.981	0.6863
U3I090	120	S	Uncharacterized protein OS=Anas platyrhynchos OX=8839 GN=LOC106014693 PE=4 SV=1	LOC106014693	1	2.69327e-54	213.1	MLAPKLS(1)K	3	-0.46925	11	0.886	0.934	0.936	0.908	0.884	1.015	1.044	1.191	1.183	0.806	0.0100032	0.821	0.030758	1.019	0.73254
U3I090	132	S	Uncharacterized protein OS=Anas platyrhynchos OX=8839 GN=LOC106014693 PE=4 SV=1	LOC106014693	1	3.27671e-61	227.11	QNSLGDDPCQS(1)DPEELSPSADAAR	3	-0.36453	9	0.907	0.921	0.879	0.84	0.839	0.944	1.12	1.221	1.203	0.764	0.00085772	0.74	0.0031014	0.969	0.472
U3I093	309	T	Uncharacterized protein OS=Anas platyrhynchos OX=8839 GN=LOC101796117 PE=4 SV=1	LOC101796117	1	2.6523e-05	104.18	LFEQLS(1)QT(1)VT(1)EEDKKK	4	-0.081882	3	1.264	1.056	1.227	1.286	0.998	1.14	0.729	0.825	0.858	1.471	0.0065753	1.42	0.0169558	0.965	0.70364
U3I093	307	S	Uncharacterized protein OS=Anas platyrhynchos OX=8839 GN=LOC101796117 PE=4 SV=1	LOC101796117	1	1.359e-06	111.4	LFEQLS(1)QT(1)VT(1)EEDKKK	4	-0.081882	6	1.264	1.056	1.227	1.286	0.998	1.14	0.729	0.825	0.858	1.471	0.0065753	1.42	0.0169558	0.965	0.70364
U3I093	311	T	Uncharacterized protein OS=Anas platyrhynchos OX=8839 GN=LOC101796117 PE=4 SV=1	LOC101796117	1	0.000152244	77.576	LFEQLS(1)QT(1)VT(1)EEDKKK	4	-0.081882	1	1.336	1.031	1.281	1.22	0.967	1.101	0.725	0.795	0.884	1.517	0.0137213	1.368	0.024202	0.901	0.38478
U3I0C5	387	S	Lymphocyte cytosolic protein 1 OS=Anas platyrhynchos OX=8839 GN=LCP1 PE=4 SV=1	LCP1	0.762187	3.22468e-11	134.03	YPALHKPENQDIDWS(0.762)S(0.233)IEGET(0.004)R	3	-0.087843	1	1.103	1.057	0.993	1.033	0.817	1.215	0.957	0.914	1.062	1.075	0.24474	1.045	0.8028	0.972	0.75136
U3I0C5	273	Y	Lymphocyte cytosolic protein 1 OS=Anas platyrhynchos OX=8839 GN=LCP1 PE=4 SV=1	LCP1	1	1.3006e-05	107.65	WANY(1)HLENAGCNK	3	0.16898	1
U3I0C5	262	S	Lymphocyte cytosolic protein 1 OS=Anas platyrhynchos OX=8839 GN=LCP1 PE=4 SV=1	LCP1	1	9.12832e-05	160.72	LS(1)PEELLLR	2	0.91193	1	0.782	0.827	0.919	0.704	0.701	0.849	1.294	1.187	1.407	0.65	0.0032218	0.58	0.0023971	0.892	0.21382
U3I0C5	121	Y	Lymphocyte cytosolic protein 1 OS=Anas platyrhynchos OX=8839 GN=LCP1 PE=4 SV=1	LCP1	1	0.00113079	79.474	Y(1)AFVNWINK	3	-0.86439	1	0.85	0.88	0.899	0.843	1.015	0.88	1.05	1.224	1.292	0.737	0.0093641	0.768	0.034543	1.041	0.55408
U3I0C5	539	S	Lymphocyte cytosolic protein 1 OS=Anas platyrhynchos OX=8839 GN=LCP1 PE=4 SV=1	LCP1	0.733223	0.00336919	68.168	DS(0.001)T(0.002)IS(0.264)S(0.733)FKDGK	3	-1.4991	1	1.008	1.04	1.044	1.169	1.212	1.154	1.021	0.784	0.881	1.151	0.198257	1.316	0.022718	1.143	0.00190141
U3I0C5	86	S	Lymphocyte cytosolic protein 1 OS=Anas platyrhynchos OX=8839 GN=LCP1 PE=4 SV=1	LCP1	1	0.000634913	107.97	SDDVAKS(1)FR	3	-0.080607	5	0.59	0.585	0.624	1.084	1.244	1	1.703	1.159	0.902	0.478	0.063198	0.884	0.66042	1.85	0.0007971
U3I0C5	388	S	Lymphocyte cytosolic protein 1 OS=Anas platyrhynchos OX=8839 GN=LCP1 PE=4 SV=1	LCP1	0.681129	2.75649e-08	109.08	YPALHKPENQDIDWS(0.318)S(0.681)IEGET(0.001)R	4	0.71819	1	1.029	1.035	1.064	1.175	0.946	1.031	0.977	0.905	1.004	1.084	0.067822	1.092	0.29238	1.008	0.95594
U3I0C5	473	S	Lymphocyte cytosolic protein 1 OS=Anas platyrhynchos OX=8839 GN=LCP1 PE=4 SV=1	LCP1	1	0.000101629	97.352	FS(1)LVGIAGQDLNEGNR	2	2.018	2	1.085	0.932	1.039	1.165	1.184	0.958	0.97	0.924	0.957	1.072	0.22742	1.16	0.10722	1.082	0.40256
U3I0C6	36	S	Uncharacterized protein OS=Anas platyrhynchos OX=8839 PE=4 SV=1	---	0.999933	1.34056e-06	136.81	LEMQS(1)DEESDR	2	-0.51789	2
U3I0E9	387	S	Ubiquitin conjugating enzyme E2 O OS=Anas platyrhynchos OX=8839 GN=UBE2O PE=4 SV=1	UBE2O	0.999997	0.000298771	121.64	S(1)IPLSIK	2	-0.077028	5	1.07	1.157	1.068	0.945	0.85	0.816	1.086	0.943	0.997	1.089	0.152242	0.863	0.06948	0.792	0.010183
U3I0E9	755	T	Ubiquitin conjugating enzyme E2 O OS=Anas platyrhynchos OX=8839 GN=UBE2O PE=4 SV=1	UBE2O	1	0.0114389	86.344	AEAQT(1)PVR	2	0.18689	1	1.224	1.082	1.014	0.707	1.046	0.914	0.953	1.106	0.948	1.104	0.25828	0.887	0.35782	0.803	0.147021
U3I0E9	700	T	Ubiquitin conjugating enzyme E2 O OS=Anas platyrhynchos OX=8839 GN=UBE2O PE=4 SV=1	UBE2O	0.377389	0.0020519	55.765	NMT(0.003)VEQLLT(0.223)GS(0.752)PT(0.188)S(0.456)PT(0.377)VELEKPT(0.001)R	3	0.24905	0
U3I0E9	695	S	Ubiquitin conjugating enzyme E2 O OS=Anas platyrhynchos OX=8839 GN=UBE2O PE=4 SV=1	UBE2O	0.997555	9.58584e-32	185.47	NMTVEQLLT(0.001)GS(0.998)PT(0.023)S(0.965)PT(0.014)VELEKPTR	4	-1.0606	4	1.266	1.214	1.264	1.202	0.915	1.063	0.76	0.76	0.859	1.574	0.00045702	1.337	0.032381	0.849	0.102022
U3I0E9	698	S	Ubiquitin conjugating enzyme E2 O OS=Anas platyrhynchos OX=8839 GN=UBE2O PE=4 SV=1	UBE2O	0.964669	2.10703e-53	218.22	NMTVEQLLT(0.001)GS(0.998)PT(0.023)S(0.965)PT(0.014)VELEKPTR	4	-1.0606	10	1.175	1.098	1.132	1.228	1.124	1.138	0.828	0.816	0.833	1.375	0.000100815	1.409	0.00026494	1.025	0.51366
U3I0F9	6	T	Pyruvate kinase OS=Anas platyrhynchos OX=8839 GN=PKM PE=3 SV=1	PKM	0.956313	0.00480652	72.891	QKT(0.956)PVT(0.015)MS(0.028)K	3	0.056165	1	1.165	1.163	1.022	0.767	1.206	1.047	0.941	0.907	0.934	1.204	0.014745	1.086	0.67636	0.901	0.44422
U3I0F9	445	S	Pyruvate kinase OS=Anas platyrhynchos OX=8839 GN=PKM PE=3 SV=1	PKM	0.99761	0.00556472	70.816	S(0.998)AHLVS(0.002)R	3	-0.014843	2	1.049	1.097	1.242	0.734	1.054	0.781	0.919	1.026	1.082	1.119	0.1824	0.849	0.22442	0.758	0.079316
U3I0F9	9	T	Pyruvate kinase OS=Anas platyrhynchos OX=8839 GN=PKM PE=3 SV=1	PKM	0.701833	0.0287463	45.368	QKT(0.077)PVT(0.702)MS(0.221)K	3	0.066484	1	1.055	0.956	0.968	0.72	0.982	0.835	1.197	1.207	0.915	0.898	0.3524	0.764	0.103159	0.852	0.15174
U3I0G9	426	T	Uncharacterized protein OS=Anas platyrhynchos OX=8839 PE=4 SV=1	---	0.510991	4.20092e-05	101.05	T(0.511)YS(0.405)LT(0.084)KPTSVAVQQK	4	0.41712	1
U3I0G9	428	S	Uncharacterized protein OS=Anas platyrhynchos OX=8839 PE=4 SV=1	---	0.984442	1.82717e-26	206.7	T(0.013)YS(0.984)LT(0.002)KPTSVAVQQK	3	0.19923	1	0.985	0.929	0.841	1.807	1.453	1.335	0.984	0.813	0.539	1.179	0.352	1.967	0.02474	1.668	0.0075432
U3I0G9	607	S	Uncharacterized protein OS=Anas platyrhynchos OX=8839 PE=4 SV=1	---	0.986495	0.00846813	55.261	GFSS(0.002)Y(0.011)FS(0.986)LPR	3	-0.51934	1	0.913	0.831	1.208	0.997	1.242	1.261	0.949	0.868	1.054	1.028	0.89268	1.219	0.106885	1.186	0.26038
U3I0G9	380	T	Uncharacterized protein OS=Anas platyrhynchos OX=8839 PE=4 SV=1	---	0.526553	0.0315606	57.516	S(0.332)NT(0.527)PDS(0.139)LGNT(0.002)PPIR	2	-2.6096	1
U3I0G9	262	S	Uncharacterized protein OS=Anas platyrhynchos OX=8839 PE=4 SV=1	---	0.999358	2.32778e-10	174.51	TSS(0.999)EGEGTMAR	2	1.3636	2	0.799	0.973	0.836	1.304	1.826	1.143	1.013	0.802	0.86	0.975	0.8048	1.597	0.04364	1.638	0.034601
U3I0G9	202	S	Uncharacterized protein OS=Anas platyrhynchos OX=8839 PE=4 SV=1	---	0.740415	9.98869e-11	126.59	S(0.06)KS(0.74)QS(0.175)S(0.025)GGGGGTNPISFITTR	3	0.043291	2	0.911	1.045	0.896	1.828	1.356	1.271	0.809	0.826	0.757	1.192	0.034702	1.862	0.0060774	1.562	0.023422
U3I0H0	249	S	Uncharacterized protein OS=Anas platyrhynchos OX=8839 PE=4 SV=1	---	0.999918	0.000628396	92.112	RKPS(1)PAYMK	3	-0.12856	5	1.202	1.15	1.173	0.905	0.858	0.989	0.89	0.93	0.979	1.259	0.00159847	0.983	0.7372	0.781	0.0045563
U3I0I5	463	S	Zinc finger and BTB domain containing 34 OS=Anas platyrhynchos OX=8839 GN=ZBTB34 PE=4 SV=1	ZBTB34	0.750627	1.37413e-20	169.85	NRVES(0.751)PDRT(0.249)EAFVEQK	3	0.07603	1	1.036	1.138	0.972	1.591	0.875	1.305	0.655	0.821	1.116	1.214	0.2517	1.455	0.189764	1.199	0.44552
U3I0N7	114	S	Uncharacterized protein OS=Anas platyrhynchos OX=8839 GN=EVI2A PE=4 SV=1	EVI2A	0.975622	0.000231156	73.212	S(0.976)NGDILAT(0.016)NS(0.008)LWPTAAGTWQK	3	0.67417	1	1.014	1.037	0.994	1.032	0.889	0.8	1.236	0.957	0.943	0.971	0.8297	0.868	0.29096	0.894	0.190639
U3I0N9	129	S	Uncharacterized protein OS=Anas platyrhynchos OX=8839 PE=4 SV=1	---	0.982849	0.0171259	61.363	HFLPT(0.017)S(0.983)PLR	2	0.1961	1
U3I0N9	193	T	Uncharacterized protein OS=Anas platyrhynchos OX=8839 PE=4 SV=1	---	1	0.0256598	40.103	T(1)DAEMRK	4	-1.341	1	1.076	0.817	1.067	0.741	1.113	0.891	1.101	0.988	1.158	0.912	0.38912	0.845	0.22886	0.927	0.61256
U3I0Q4	130	T	SIK family kinase 3 OS=Anas platyrhynchos OX=8839 GN=SIK3 PE=4 SV=1	SIK3	0.549987	0.00036171	89.816	T(0.55)WCGS(0.45)PPYAAPELFEGK	3	-0.90516	1	1.021	1.047	0.807	0.807	0.86	0.817	1.235	0.948	1.252	0.837	0.22342	0.723	0.0268	0.864	0.175858
U3I0Q4	942	S	SIK family kinase 3 OS=Anas platyrhynchos OX=8839 GN=SIK3 PE=4 SV=1	SIK3	0.99017	0.000361399	90.005	HS(0.99)LT(0.01)GHTDMR	3	1.6199	1	0.827	0.865	0.896	1.172	1.171	1.048	0.978	1.245	1.006	0.801	0.0535	1.05	0.562	1.31	0.003539
U3I0Q4	460	S	SIK family kinase 3 OS=Anas platyrhynchos OX=8839 GN=SIK3 PE=4 SV=1	SIK3	1	7.37741e-44	210.16	RAS(1)DGGANIQLHAQQLLK	4	0.21267	2	0.905	0.836	0.822	1.531	1.085	0.936	1.149	1.05	0.882	0.832	0.097483	1.153	0.48668	1.386	0.109295
U3I0Q4	829	S	SIK family kinase 3 OS=Anas platyrhynchos OX=8839 GN=SIK3 PE=4 SV=1	SIK3	0.862807	1.80832e-06	109.37	QLS(0.863)ADS(0.137)AESHSLNVNR	3	1.0268	1
U3I0Q4	501	S	SIK family kinase 3 OS=Anas platyrhynchos OX=8839 GN=SIK3 PE=4 SV=1	SIK3	0.795639	1.20213e-25	134.74	GPSPLVTMTPAVPAVT(0.001)PVDEES(0.203)S(0.796)DGEPDQEAVQR	4	0.2421	1	0.809	0.979	0.968	1.288	0.988	1.176	1.059	1.045	0.925	0.91	0.26984	1.14	0.22762	1.253	0.088202
U3I0Q4	688	S	SIK family kinase 3 OS=Anas platyrhynchos OX=8839 GN=SIK3 PE=4 SV=1	SIK3	0.963908	3.19065e-05	99.273	IQPS(0.036)S(0.964)PPPNHPNNHLFR	4	0.1365	1	0.978	0.936	0.925	1.379	1.297	1.335	0.889	0.897	0.875	1.067	0.024921	1.507	2.4026e-05	1.413	0.000143459
U3I0Q4	568	T	SIK family kinase 3 OS=Anas platyrhynchos OX=8839 GN=SIK3 PE=4 SV=1	SIK3	0.959035	0.0131116	49.216	DS(0.042)NT(0.959)LHLPT(0.999)ER	2	4.1448	1	1.007	1.142	0.896	1.559	1.212	0.917	0.913	0.908	0.811	1.157	0.149785	1.401	0.116576	1.211	0.36202
U3I0Q4	687	S	SIK family kinase 3 OS=Anas platyrhynchos OX=8839 GN=SIK3 PE=4 SV=1	SIK3	0.584171	0.000750464	70.837	IQPS(0.584)S(0.416)PPPNHPNNHLFR	3	1.2593	1	1.045	0.909	1.039	1.161	0.921	1.059	0.952	1.07	0.996	0.992	0.8793	1.041	0.65274	1.049	0.60308
U3I0Q4	583	S	SIK family kinase 3 OS=Anas platyrhynchos OX=8839 GN=SIK3 PE=4 SV=1	SIK3	0.993889	2.40666e-09	138.97	RFS(0.994)DGAAS(0.006)IQAFK	3	-0.078732	2	0.974	0.93	0.773	1.785	1.183	1.184	0.967	0.94	0.763	1.003	0.9768	1.555	0.051938	1.551	0.05122
U3I0Q4	378	T	SIK family kinase 3 OS=Anas platyrhynchos OX=8839 GN=SIK3 PE=4 SV=1	SIK3	1	0.00429142	63.181	RHT(1)VGVADPR	3	0.85088	1
U3I0Q4	573	T	SIK family kinase 3 OS=Anas platyrhynchos OX=8839 GN=SIK3 PE=4 SV=1	SIK3	0.998913	0.0131116	49.216	DS(0.042)NT(0.959)LHLPT(0.999)ER	2	4.1448	1	1.007	1.142	0.896	1.559	1.212	0.917	0.913	0.908	0.811	1.157	0.149785	1.401	0.116576	1.211	0.36202
U3I0S4	234	S	Coiled-coil domain containing 85A OS=Anas platyrhynchos OX=8839 GN=CCDC85A PE=4 SV=1	CCDC85A	0.5	0.000108584	106.32	S(0.5)IS(0.5)PEHLQKPR	3	0.30027	1	0.974	1.139	0.891	0.73	0.853	0.835	1.171	1.027	1.187	0.887	0.22446	0.714	0.0074168	0.805	0.069078
U3I0S4	232	S	Coiled-coil domain containing 85A OS=Anas platyrhynchos OX=8839 GN=CCDC85A PE=4 SV=1	CCDC85A	0.5	0.000108584	106.32	S(0.5)IS(0.5)PEHLQKPR	3	0.30027	1	0.974	1.139	0.891	0.73	0.853	0.835	1.171	1.027	1.187	0.887	0.22446	0.714	0.0074168	0.805	0.069078
U3I0S4	332	S	Coiled-coil domain containing 85A OS=Anas platyrhynchos OX=8839 GN=CCDC85A PE=4 SV=1	CCDC85A	0.97693	0.00447464	67.704	GT(0.023)S(0.977)PEHLK	3	0.20914	1	0.988	1.148	1.016	0.529	0.69	0.713	1.178	1.201	1.168	0.889	0.062219	0.545	0.022898	0.613	0.0091959
U3I0U1	705	S	Protein phosphatase 1 regulatory subunit 21 OS=Anas platyrhynchos OX=8839 GN=PPP1R21 PE=4 SV=1	PPP1R21	1	0.00151042	86.344	RLS(1)LAEK	3	0.20593	1	0.99	0.952	0.971	1.067	0.927	1.016	1.076	1.096	0.961	0.93	0.169781	0.961	0.52902	1.033	0.5059
U3I0U3	325	S	Platelet activating factor receptor OS=Anas platyrhynchos OX=8839 GN=PTAFR PE=3 SV=1	PTAFR	1	0.0036794	74.941	HVS(1)ENLK	3	-0.72605	2	0.604	0.51	0.772	0.467	0.865	0.543	1.234	1.423	2.044	0.401	0.0093022	0.399	0.0174977	0.994	0.90894
U3I0V9	881	S	RB transcriptional corepressor like 2 OS=Anas platyrhynchos OX=8839 GN=RBL2 PE=4 SV=1	RBL2	0.669818	0.0135415	47.217	T(0.266)S(0.67)RDS(0.33)S(0.734)PVMR	2	-0.081279	1
U3I0V9	334	T	RB transcriptional corepressor like 2 OS=Anas platyrhynchos OX=8839 GN=RBL2 PE=4 SV=1	RBL2	0.996773	7.24866e-06	110.81	ESNPYVT(0.997)PVS(0.003)IATYSLSR	3	0.51257	1	1.221	0.986	1.172	0.939	0.899	0.982	0.866	0.991	1.034	1.169	0.141479	0.975	0.72098	0.835	0.065204
U3I0V9	999	S	RB transcriptional corepressor like 2 OS=Anas platyrhynchos OX=8839 GN=RBL2 PE=4 SV=1	RBL2	0.578931	0.000114444	99.5	IFYYFS(0.001)S(0.579)S(0.42)PSK	3	-0.46594	1	0.935	0.947	0.994	0.877	0.895	0.857	1.154	1.138	1.083	0.852	0.0039599	0.779	0.00040407	0.914	0.0162762
U3I0V9	580	S	RB transcriptional corepressor like 2 OS=Anas platyrhynchos OX=8839 GN=RBL2 PE=4 SV=1	RBL2	0.797282	6.06495e-10	151.56	GLSS(0.098)S(0.797)PT(0.098)T(0.007)LYDR	2	-0.072036	1	1.095	0.873	1.026	0.908	0.842	0.814	1.157	1.033	1.109	0.908	0.25192	0.777	0.0055007	0.856	0.112221
U3I0V9	914	S	RB transcriptional corepressor like 2 OS=Anas platyrhynchos OX=8839 GN=RBL2 PE=4 SV=1	RBL2	0.750361	3.13812e-17	176.46	LTGANS(0.75)DT(0.25)EEEER	2	0.2829	1	0.984	0.974	0.968	0.952	0.969	0.989	1.004	1.018	1.186	0.912	0.23812	0.907	0.1572	0.995	0.66624
U3I0V9	885	S	RB transcriptional corepressor like 2 OS=Anas platyrhynchos OX=8839 GN=RBL2 PE=4 SV=1	RBL2	0.97403	0.000143563	100.09	DS(0.026)S(0.974)PVMR	2	1.0098	4	0.799	0.527	0.823	0.532	1.248	0.768	1.534	1.157	1.279	0.541	0.019498	0.642	0.128475	1.186	0.67572
U3I0V9	988	S	RB transcriptional corepressor like 2 OS=Anas platyrhynchos OX=8839 GN=RBL2 PE=4 SV=1	RBL2	0.998791	0.0246924	60.305	NEPT(0.001)LS(0.999)PR	2	-0.21774	1
U3I0W5	572	S	Polyadenylate-binding protein OS=Anas platyrhynchos OX=8839 GN=PABPC1 PE=3 SV=1	PABPC1	0.999982	0.00059227	95.183	AVNNPTGVPS(1)V	2	-0.3463	1	1.105	1.062	1.272	1.204	1.066	1.353	0.917	0.616	0.831	1.455	0.042764	1.533	0.034203	1.054	0.59704
U3I0W5	251	S	Polyadenylate-binding protein OS=Anas platyrhynchos OX=8839 GN=PABPC1 PE=3 SV=1	PABPC1	0.999883	0.000701442	73.834	EFS(1)PFGTITSAK	3	-0.8131	1	1.018	1.178	1.104	1.113	1.063	1.356	0.808	0.866	0.904	1.28	0.00996	1.37	0.0190178	1.07	0.4969
U3I0X8	16	S	Uncharacterized protein OS=Anas platyrhynchos OX=8839 PE=4 SV=1	---	1	0.000453679	75.826	RPS(1)LPALHFIK	3	-0.89202	2	0.999	0.992	0.728	1.289	0.949	0.572	1.424	1.216	0.644	0.828	0.6117	0.856	0.67056	1.033	0.97044
U3I106	11	S	Uncharacterized protein OS=Anas platyrhynchos OX=8839 PE=4 SV=1	---	0.93627	0.0324227	46.156	EAS(0.064)KPS(0.936)DEDLR	3	1.5689	1	0.994	1.251	1.002	0.917	1.037	1.021	0.849	0.974	1.113	1.106	0.40502	1.013	0.84808	0.916	0.38178
U3I127	384	S	PR/SET domain 15 OS=Anas platyrhynchos OX=8839 GN=PRDM15 PE=4 SV=1	PRDM15	0.498779	0.00879952	57.434	IFQNS(0.499)S(0.499)NLS(0.002)R	2	-0.2013	0
U3I127	383	S	PR/SET domain 15 OS=Anas platyrhynchos OX=8839 GN=PRDM15 PE=4 SV=1	PRDM15	0.498779	0.00879952	57.434	IFQNS(0.499)S(0.499)NLS(0.002)R	2	-0.2013	0
U3I178	67	S	T-box transcription factor T OS=Anas platyrhynchos OX=8839 GN=TBXT PE=4 SV=1	TBXT	0.999324	0.00900904	53.751	S(0.999)AVPPVS(0.001)PRR	3	2.2059	1	1.109	0.879	0.998	0.833	1.041	0.891	1.021	1.273	0.928	0.927	0.56774	0.858	0.26462	0.926	0.46056
U3I1B5	344	T	Purinergic receptor P2Y12 OS=Anas platyrhynchos OX=8839 GN=P2RY12 PE=4 SV=1	P2RY12	0.971494	0.0031639	71.08	AQMAVQNEADDT(0.971)DET(0.029)PL	3	-0.36325	1	0.984	0.808	1.098	1.008	1.001	1.186	0.955	1.138	1.002	0.934	0.51718	1.032	0.701	1.106	0.37522
U3I1B5	321	T	Purinergic receptor P2Y12 OS=Anas platyrhynchos OX=8839 GN=P2RY12 PE=4 SV=1	P2RY12	0.994275	0.0318508	43.77	S(0.006)LLDT(0.994)LRK	3	0.20025	1	0.338	0.659	0.385	0.665	0.866	0.742	1.459	1.104	2.302	0.284	0.0132438	0.467	0.033978	1.645	0.070217
U3I1C2	123	T	Histone H2B OS=Anas platyrhynchos OX=8839 GN=LOC101800596 PE=3 SV=1	LOC101800596	0.793919	0.0214382	56.205	AVTKY(0.001)T(0.794)S(0.168)S(0.037)K	3	0.11435	1	1.17	1.273	0.935	0.718	1.093	1.024	1.177	0.795	0.829	1.206	0.2761	1.012	0.95106	0.839	0.31528
U3I1C2	116	T	Histone H2B OS=Anas platyrhynchos OX=8839 GN=LOC101800596 PE=3 SV=1	LOC101800596	0.999984	7.3871e-09	141	HAVSEGT(1)KAVTK	4	0.15725	2	0.884	1.023	0.93	0.843	1.255	1.361	0.954	0.919	1.129	0.945	0.51656	1.152	0.48104	1.219	0.3094
U3I1C2	39	S	Histone H2B OS=Anas platyrhynchos OX=8839 GN=LOC101800596 PE=3 SV=1	LOC101800596	0.777443	0.00191776	68.168	KES(0.029)YS(0.777)IY(0.007)VY(0.186)K	3	0.27324	1
U3I1C2	57	S	Histone H2B OS=Anas platyrhynchos OX=8839 GN=LOC101800596 PE=3 SV=1	LOC101800596	0.499914	3.34263e-06	124.16	QVHPDTGIS(0.5)S(0.5)K	3	-0.55751	2
U3I1C2	56	S	Histone H2B OS=Anas platyrhynchos OX=8839 GN=LOC101800596 PE=3 SV=1	LOC101800596	0.732276	3.34263e-06	124.16	QVHPDT(0.239)GIS(0.732)S(0.028)K	3	0.80094	3	1.123	1.152	0.939	1.084	0.976	0.994	0.955	0.881	1.033	1.12	0.2308	1.064	0.32146	0.95	0.54092
U3I1C2	37	S	Histone H2B OS=Anas platyrhynchos OX=8839 GN=LOC101800596 PE=3 SV=1	LOC101800596	0.782661	0.000177542	101.75	KES(0.783)YS(0.155)IY(0.053)VY(0.009)K	3	-0.0061781	1	1.064	1.094	1.049	1.228	1.249	1.303	0.884	0.803	0.789	1.295	0.0022607	1.527	0.00042311	1.179	0.00158104
U3I1E5	210	S	Uncharacterized protein OS=Anas platyrhynchos OX=8839 PE=4 SV=1	---	1	0.00102095	96.745	RES(1)PELVR	2	0.12071	2	1.121	1.219	1.007	1.129	1.134	1.122	0.8	0.956	0.845	1.287	0.029976	1.301	0.037118	1.011	0.8201
U3I1F6	334	S	DnaJ heat shock protein family (Hsp40) member A4 OS=Anas platyrhynchos OX=8839 GN=DNAJA4 PE=4 SV=1	DNAJA4	1	3.61736e-36	225.19	NS(1)GGEAYEEDEEGPR	2	1.1559	2	1.237	1.438	1.544	0.853	0.978	1.151	0.702	0.646	0.773	1.989	0.00119557	1.406	0.029178	0.707	0.032016
U3I1F7	1046	S	Uncharacterized protein OS=Anas platyrhynchos OX=8839 PE=3 SV=1	---	0.998181	2.23843e-11	161.04	LGLGTLSS(0.002)S(0.998)LTR	2	0.47178	1
U3I1G3	322	S	G protein-coupled receptor 18 OS=Anas platyrhynchos OX=8839 GN=GPR18 PE=3 SV=1	GPR18	0.962209	0.000218469	117.03	S(0.962)LS(0.038)NVNSEMI	2	0.19041	1
U3I1J1	328	S	G protein-coupled receptor 20 OS=Anas platyrhynchos OX=8839 GN=GPR20 PE=3 SV=1	GPR20	0.894667	1.19083e-06	121.84	KTEPQQANVDILGT(0.105)NKNS(0.895)K	4	-0.4487	1
U3I1T1	542	S	MRE11 homolog, double strand break repair nuclease OS=Anas platyrhynchos OX=8839 GN=MRE11 PE=3 SV=1	MRE11	0.994152	2.7587e-08	118.63	SEDAVLVS(0.011)AS(0.995)S(0.994)DEELMDTGAK	3	-0.87607	5	1.035	1.081	1.132	0.967	1.038	1.18	0.853	0.98	0.979	1.155	0.051162	1.133	0.172501	0.981	0.74366
U3I1T1	539	S	MRE11 homolog, double strand break repair nuclease OS=Anas platyrhynchos OX=8839 GN=MRE11 PE=3 SV=1	MRE11	0.9709	1.03641e-15	145.34	SEDAVLVS(0.971)AS(0.614)S(0.415)DEELMDTGAK	3	0.83536	2	1.005	0.992	1.072	0.928	0.894	0.955	1.019	1.012	1.127	0.972	0.54452	0.879	0.032344	0.905	0.031262
U3I1T1	541	S	MRE11 homolog, double strand break repair nuclease OS=Anas platyrhynchos OX=8839 GN=MRE11 PE=3 SV=1	MRE11	0.995021	1.03641e-15	145.34	SEDAVLVS(0.011)AS(0.995)S(0.994)DEELMDTGAK	3	-0.87607	4	0.993	1.018	1.006	0.989	1.035	1.124	0.967	0.999	1.035	1.005	0.8002	1.049	0.33044	1.043	0.3413
U3I1T6	1448	T	APC, WNT signaling pathway regulator OS=Anas platyrhynchos OX=8839 GN=APC PE=4 SV=1	APC	0.977756	2.06874e-06	120.63	S(0.022)KT(0.978)PPPSQGVPVK	4	-0.076084	3	1.051	1.066	1.043	1.077	0.959	1.186	0.932	0.97	0.936	1.113	0.00162088	1.135	0.120677	1.02	0.82288
U3I1T6	2476	S	APC, WNT signaling pathway regulator OS=Anas platyrhynchos OX=8839 GN=APC PE=4 SV=1	APC	0.957748	3.7851e-08	112.39	KLEESASFESLSPS(0.028)RPDS(0.958)PT(0.014)R	4	0.86257	1
U3I1T6	1370	S	APC, WNT signaling pathway regulator OS=Anas platyrhynchos OX=8839 GN=APC PE=4 SV=1	APC	0.900085	2.13189e-09	140.46	AVEFSS(0.02)GAKS(0.9)PS(0.079)K	4	0.15191	2	1.107	1.071	0.988	1.182	1.018	1.067	0.951	0.95	0.884	1.137	0.037162	1.173	0.034622	1.032	0.6113
U3I1Y4	265	S	Uncharacterized protein OS=Anas platyrhynchos OX=8839 PE=4 SV=1	---	0.962804	5.34339e-05	110.97	RKS(0.963)T(0.036)S(0.001)NLTDLK	3	0.19655	1	1.122	0.729	0.883	1.158	1.095	0.878	1.187	1.131	0.845	0.864	0.41014	0.99	0.96542	1.145	0.39256
U3I1Y4	249	S	Uncharacterized protein OS=Anas platyrhynchos OX=8839 PE=4 SV=1	---	0.631011	0.000607839	82.663	S(0.253)KS(0.631)S(0.116)DNLNFLK	3	-0.32331	1
U3I1Y7	31	S	Angiopoietin like 3 OS=Anas platyrhynchos OX=8839 GN=ANGPTL3 PE=4 SV=1	ANGPTL3	0.999272	8.55601e-07	122.08	DFSALDSAAS(0.999)PET(0.001)K	3	-1.1343	1
U3I213	219	S	Threonine synthase like 1 OS=Anas platyrhynchos OX=8839 GN=THNSL1 PE=3 SV=1	THNSL1	0.577772	0.0203418	40.137	Y(0.833)QNS(0.578)ELET(0.163)Y(0.225)IS(0.199)T(0.023)RS(0.56)S(0.417)R	3	-1.4421	1	0.842	1.24	1.386	0.516	1.427	0.5	0.595	1.279	1.261	1.106	0.6661	0.779	0.49634	0.704	0.29182
U3I213	216	Y	Threonine synthase like 1 OS=Anas platyrhynchos OX=8839 GN=THNSL1 PE=3 SV=1	THNSL1	0.833394	0.0203418	40.137	Y(0.833)QNS(0.578)ELET(0.163)Y(0.225)IS(0.199)T(0.023)RS(0.56)S(0.417)R	3	-1.4421	1	0.842	1.24	1.386	0.516	1.427	0.5	0.595	1.279	1.261	1.106	0.6661	0.779	0.49634	0.704	0.29182
U3I213	229	S	Threonine synthase like 1 OS=Anas platyrhynchos OX=8839 GN=THNSL1 PE=3 SV=1	THNSL1	0.560416	0.0203418	40.137	Y(0.833)QNS(0.578)ELET(0.163)Y(0.225)IS(0.199)T(0.023)RS(0.56)S(0.417)R	3	-1.4421	1	0.842	1.24	1.386	0.516	1.427	0.5	0.595	1.279	1.261	1.106	0.6661	0.779	0.49634	0.704	0.29182
U3I236	365	S	Centrosomal protein 120 OS=Anas platyrhynchos OX=8839 GN=CEP120 PE=4 SV=1	CEP120	0.979325	0.00685687	57.106	KVLS(0.979)PVS(0.021)GK	3	-0.40382	1	1.098	0.922	1.024	1.091	1.032	1.224	0.911	1.013	0.942	1.062	0.38098	1.168	0.060422	1.1	0.25468
U3I252	973	S	ADP ribosylation factor guanine nucleotide exchange factor 1 OS=Anas platyrhynchos OX=8839 GN=ARFGEF1 PE=4 SV=1	ARFGEF1	0.946285	0.00961392	51.979	EGS(0.946)FT(0.051)GT(0.003)K	2	0.028701	1
U3I262	675	S	Ubiquitin specific peptidase 8 OS=Anas platyrhynchos OX=8839 GN=USP8 PE=3 SV=1	USP8	0.866836	1.25629e-103	310.75	SYS(0.867)S(0.133)PDITQAIQEEEK	2	0.4173	5	0.977	0.879	0.906	1.107	0.859	0.995	1.127	1.035	1.12	0.842	0.0143431	0.902	0.2424	1.072	0.4606
U3I262	598	S	Ubiquitin specific peptidase 8 OS=Anas platyrhynchos OX=8839 GN=USP8 PE=3 SV=1	USP8	1	0.00541145	79.283	ARS(1)EEMGR	2	-0.37883	1	0.815	0.811	0.822	0.797	1.031	0.968	1.183	1.308	1.168	0.669	0.007982	0.764	0.032721	1.142	0.24308
U3I267	88	S	Uncharacterized protein OS=Anas platyrhynchos OX=8839 GN=TLK2 PE=4 SV=1	TLK2	0.753852	0.000124699	96.673	KAEPYET(0.246)S(0.754)QGK	3	0.10196	1	1.064	1.041	1.103	1.034	1.103	1.21	0.878	1.064	0.795	1.172	0.129816	1.223	0.100177	1.043	0.45064
U3I267	114	S	Uncharacterized protein OS=Anas platyrhynchos OX=8839 GN=TLK2 PE=4 SV=1	TLK2	0.945727	2.70618e-06	108.26	ISDYFEFAGGSGPGT(0.054)S(0.946)PGR	3	0.22017	1
U3I284	123	S	Transcription elongation factor spt6 OS=Anas platyrhynchos OX=8839 GN=SUPT6H PE=3 SV=1	SUPT6H	1	2.8538e-82	278.24	KMS(1)DDEDDEEEDYGKEEHEK	4	-0.15687	4	1.033	1.058	1.102	0.891	0.888	1.048	0.958	1.019	1.064	1.05	0.24048	0.93	0.29638	0.885	0.097823
U3I284	1534	T	Transcription elongation factor spt6 OS=Anas platyrhynchos OX=8839 GN=SUPT6H PE=3 SV=1	SUPT6H	0.498387	0.000151161	75.416	T(0.498)RT(0.498)PAS(0.003)INATPANINLADLTR	3	0.61756	0
U3I284	623	S	Transcription elongation factor spt6 OS=Anas platyrhynchos OX=8839 GN=SUPT6H PE=3 SV=1	SUPT6H	0.994004	0.0300615	42.336	INIS(0.994)PT(0.006)K	3	-0.27422	1	1.559	1.457	1.722	0.777	0.907	0.936	0.592	0.532	0.76	2.515	0.00131955	1.391	0.048403	0.553	0.00140014
U3I284	1536	T	Transcription elongation factor spt6 OS=Anas platyrhynchos OX=8839 GN=SUPT6H PE=3 SV=1	SUPT6H	0.498387	0.000151161	75.416	T(0.498)RT(0.498)PAS(0.003)INATPANINLADLTR	3	0.61756	0
U3I290	353	S	Uncharacterized protein OS=Anas platyrhynchos OX=8839 GN=LOC101800429 PE=3 SV=1	LOC101800429	0.963756	1.53281e-38	201.95	VNS(0.823)T(0.176)FT(0.001)PSTAEHDIS(0.964)T(0.036)GL	3	0.5334	6	1.439	1.166	1.367	1.138	0.96	0.886	0.656	0.788	0.861	1.723	0.0058754	1.295	0.076136	0.751	0.041662
U3I290	354	T	Uncharacterized protein OS=Anas platyrhynchos OX=8839 GN=LOC101800429 PE=3 SV=1	LOC101800429	0.5	1.53281e-38	201.95	VNSTFTPSTAEHDIS(0.5)T(0.5)GL	2	-0.28751	1	1.609	1.34	1.286	1.073	0.96	1	0.626	0.696	0.724	2.07	0.00088059	1.482	0.0018996	0.716	0.0123043
U3I290	342	T	Uncharacterized protein OS=Anas platyrhynchos OX=8839 GN=LOC101800429 PE=3 SV=1	LOC101800429	0.696937	2.52112e-21	172.34	VNS(0.295)T(0.697)FT(0.008)PSTAEHDISTGL	2	0.536	1	1.077	0.931	1.025	1.403	1.309	1.116	0.86	0.824	0.904	1.172	0.035424	1.479	0.0060006	1.262	0.045397
U3I290	341	S	Uncharacterized protein OS=Anas platyrhynchos OX=8839 GN=LOC101800429 PE=3 SV=1	LOC101800429	0.823406	6.04564e-15	152.62	VNS(0.823)T(0.176)FT(0.001)PSTAEHDIS(0.964)T(0.036)GL	3	0.5334	6	1.214	1.046	1.289	1.249	1.041	0.856	0.772	0.837	0.948	1.388	0.0190628	1.23	0.184762	0.886	0.36362
U3I2A8	336	S	X-C motif chemokine receptor 1 OS=Anas platyrhynchos OX=8839 GN=XCR1 PE=4 SV=1	XCR1	0.913692	0.0169333	61.593	FHYEDAS(0.914)IY(0.086)	2	-1.3482	1	0.767	0.764	0.792	1.091	1.131	1.127	1.105	1.205	1.152	0.671	0.000135848	0.967	0.30052	1.442	2.1289e-05
U3I2B5	72	S	Uncharacterized protein OS=Anas platyrhynchos OX=8839 PE=4 SV=1	---	0.49943	0.0244328	40.278	S(0.499)S(0.499)RAARAFS(0.001)QR	3	0.065643	0
U3I2B5	71	S	Uncharacterized protein OS=Anas platyrhynchos OX=8839 PE=4 SV=1	---	0.49943	0.0244328	40.278	S(0.499)S(0.499)RAARAFS(0.001)QR	3	0.065643	0
U3I2G4	128	S	Histone H2A OS=Anas platyrhynchos OX=8839 GN=LOC101798364 PE=3 SV=1	LOC101798364	0.999898	0.00323806	62.732	T(1)T(1)RS(1)AATSAE	2	1.9155	1	0.727	0.792	0.944	0.664	1.378	1.285	1.102	1.124	1.157	0.728	0.0144415	0.983	0.8037	1.351	0.35302
U3I2G4	125	T	Histone H2A OS=Anas platyrhynchos OX=8839 GN=LOC101798364 PE=3 SV=1	LOC101798364	0.999898	0.00323806	62.732	T(1)T(1)RS(1)AATSAE	2	1.9155	1	0.727	0.792	0.944	0.664	1.378	1.285	1.102	1.124	1.157	0.728	0.0144415	0.983	0.8037	1.351	0.35302
U3I2G4	126	T	Histone H2A OS=Anas platyrhynchos OX=8839 GN=LOC101798364 PE=3 SV=1	LOC101798364	0.999898	0.00323806	62.732	T(1)T(1)RS(1)AATSAE	2	1.9155	1	0.727	0.792	0.944	0.664	1.378	1.285	1.102	1.124	1.157	0.728	0.0144415	0.983	0.8037	1.351	0.35302
U3I2G7	231	S	Family with sequence similarity 102 member A OS=Anas platyrhynchos OX=8839 GN=FAM102A PE=4 SV=1	FAM102A	0.519669	0.0209633	43.77	NS(0.52)S(0.52)Y(0.44)AS(0.52)QQS(0.001)K	2	0.38442	1
U3I2G7	232	S	Family with sequence similarity 102 member A OS=Anas platyrhynchos OX=8839 GN=FAM102A PE=4 SV=1	FAM102A	0.519675	0.0209633	43.77	NS(0.52)S(0.52)Y(0.44)AS(0.52)QQS(0.001)K	2	0.38442	1
U3I2G7	235	S	Family with sequence similarity 102 member A OS=Anas platyrhynchos OX=8839 GN=FAM102A PE=4 SV=1	FAM102A	0.519701	0.0209633	43.77	NS(0.52)S(0.52)Y(0.44)AS(0.52)QQS(0.001)K	2	0.38442	1
U3I2H1	1052	S	Werner syndrome RecQ like helicase OS=Anas platyrhynchos OX=8839 GN=WRN PE=4 SV=1	WRN	0.773041	2.30471e-20	161.64	EPVS(0.227)S(0.773)PEKELQTALYGK	3	-1.0913	1
U3I2H5	440	S	Tripartite motif containing 2 OS=Anas platyrhynchos OX=8839 GN=TRIM2 PE=4 SV=1	TRIM2	0.698457	0.000684081	88.243	SADVS(0.698)PT(0.251)T(0.05)EGVK	2	-3.1491	1
U3I2H5	468	S	Tripartite motif containing 2 OS=Anas platyrhynchos OX=8839 GN=TRIM2 PE=4 SV=1	TRIM2	0.989251	0.00246814	64.104	RPAS(0.989)MY(0.001)S(0.009)T(0.001)GK	3	0.34185	1
U3I2H5	452	S	Tripartite motif containing 2 OS=Anas platyrhynchos OX=8839 GN=TRIM2 PE=4 SV=1	TRIM2	0.536941	0.000380808	84.173	VKS(0.537)PGS(0.463)GHVK	4	0.96426	1	0.701	0.923	0.697	0.539	0.986	0.707	1.493	1.28	1.246	0.578	0.0069173	0.555	0.02846	0.962	0.77364
U3I2H6	244	S	RNA binding motif protein 12B OS=Anas platyrhynchos OX=8839 GN=RBM12B PE=4 SV=1	RBM12B	0.971941	4.22241e-06	125.29	FIEIS(0.972)PT(0.024)T(0.004)EER	3	-0.31539	2	1.256	1.107	1.004	1.125	0.996	0.755	0.937	0.758	1.129	1.192	0.23436	1.018	0.91898	0.854	0.28274
U3I2H6	295	T	RNA binding motif protein 12B OS=Anas platyrhynchos OX=8839 GN=RBM12B PE=4 SV=1	RBM12B	0.999876	5.61884e-13	147.08	T(1)RS(0.989)RS(0.966)PPS(0.045)QEYYIHLR	3	-0.51599	4	0.987	1.189	0.943	0.932	0.988	0.992	0.945	1.054	1.054	1.022	0.83626	0.954	0.32732	0.934	0.43452
U3I2H6	534	S	RNA binding motif protein 12B OS=Anas platyrhynchos OX=8839 GN=RBM12B PE=4 SV=1	RBM12B	1	7.01701e-102	257.23	PVGS(1)PPGPPQGPPMHSFGPPGNFR	3	2.2541	8	0.786	1.237	0.836	1.018	0.869	0.723	1.133	0.98	1.297	0.838	0.30822	0.765	0.101622	0.913	0.66828
U3I2H6	299	S	RNA binding motif protein 12B OS=Anas platyrhynchos OX=8839 GN=RBM12B PE=4 SV=1	RBM12B	0.999577	5.61884e-13	147.08	S(1)RS(1)PPS(0.001)QEYYIHLR	3	-2.598	7	0.993	1.165	0.964	0.898	0.969	1.008	0.948	1.049	1.079	1.015	0.86464	0.935	0.26516	0.921	0.30372
U3I2H6	247	T	RNA binding motif protein 12B OS=Anas platyrhynchos OX=8839 GN=RBM12B PE=4 SV=1	RBM12B	0.46396	0.0142466	66.215	FIEIS(0.232)PT(0.304)T(0.464)EER	2	0.44358	0
U3I2H6	297	S	RNA binding motif protein 12B OS=Anas platyrhynchos OX=8839 GN=RBM12B PE=4 SV=1	RBM12B	0.999508	5.61884e-13	147.08	S(1)RS(1)PPS(0.001)QEYYIHLR	3	-2.598	7	0.993	1.165	0.964	0.898	0.969	1.008	0.948	1.049	1.079	1.015	0.86464	0.935	0.26516	0.921	0.30372
U3I2L4	338	S	Interferon gamma receptor 1 OS=Anas platyrhynchos OX=8839 GN=IFNGR1 PE=4 SV=1	IFNGR1	0.998529	0.00139091	66.577	IT(0.001)EEVPS(0.999)DDEQNCK	3	-0.30371	1
U3I2L9	558	S	C2 calcium dependent domain containing 2 OS=Anas platyrhynchos OX=8839 GN=C2CD2 PE=4 SV=1	C2CD2	0.947825	7.51576e-17	155.15	DPGMS(0.052)QS(0.948)HNDLVYLQQPLSEETR	3	-1.4788	1
U3I2N1	463	S	Uncharacterized protein OS=Anas platyrhynchos OX=8839 PE=4 SV=1	---	0.999536	2.00876e-07	137.21	SLS(1)EGEEGLHVK	2	0.15791	3	1.042	1.09	1.088	1.49	1.38	1.483	0.665	0.726	0.797	1.472	0.0020164	1.989	0.00028172	1.352	0.00047817
U3I2N1	461	S	Uncharacterized protein OS=Anas platyrhynchos OX=8839 PE=4 SV=1	---	0.944371	2.6903e-18	201.1	S(0.944)LS(0.056)EGEEGLHVK	3	0.21464	2	1.184	1.075	0.929	1.498	1.339	1.274	0.778	0.813	0.71	1.385	0.016355	1.787	0.00074235	1.29	0.0394
U3I2N1	429	S	Uncharacterized protein OS=Anas platyrhynchos OX=8839 PE=4 SV=1	---	0.999997	3.9245e-18	168.64	SVGRDS(1)REDITHNYK	3	-0.04606	2	0.316	1.276	0.782	1.874	1.346	1.335	0.896	0.848	1.031	0.855	0.53906	1.641	0.0181564	1.919	0.135985
U3I2Q8	163	S	Zinc finger protein 687 OS=Anas platyrhynchos OX=8839 GN=ZNF687 PE=4 SV=1	ZNF687	0.960427	0.000892334	67.194	S(0.005)LAVPS(0.197)LS(0.799)PS(0.96)PT(0.037)PS(0.001)LDCK	4	-0.19562	1	1.011	1.078	1.066	0.964	1.056	1.109	0.962	1.124	0.804	1.092	0.38334	1.083	0.45406	0.992	0.84412
U3I2Q8	161	S	Zinc finger protein 687 OS=Anas platyrhynchos OX=8839 GN=ZNF687 PE=4 SV=1	ZNF687	0.879421	6.93208e-06	107.39	SLAVPS(0.002)LS(0.879)PS(0.118)PTPSLDCK	3	-1.3632	2	1.011	1.078	1.066	0.964	1.056	1.109	0.962	1.124	0.804	1.092	0.38334	1.083	0.45406	0.992	0.84412
U3I2Q8	130	S	Zinc finger protein 687 OS=Anas platyrhynchos OX=8839 GN=ZNF687 PE=4 SV=1	ZNF687	0.999517	1.65504e-19	146.57	GPKPLDIFSHFS(1)PDPNEDNAANLIDRPR	5	0.26555	2	1.103	1.03	1.01	1.233	0.931	0.982	1.005	0.992	0.859	1.1	0.161937	1.102	0.41042	1.001	0.95084
U3I2Q8	233	S	Zinc finger protein 687 OS=Anas platyrhynchos OX=8839 GN=ZNF687 PE=4 SV=1	ZNF687	1	4.50735e-24	194.37	GLAAALGDS(1)PLEHLK	2	-0.71168	3	1.081	1.056	1.047	1.029	0.95	1.029	0.985	1.027	0.909	1.09	0.077843	1.03	0.53928	0.945	0.111995
U3I2Q8	200	S	Zinc finger protein 687 OS=Anas platyrhynchos OX=8839 GN=ZNF687 PE=4 SV=1	ZNF687	0.778343	3.69572e-11	88.292	EPMGESAENLPPAFPQPFET(0.063)S(0.063)QAGGANGS(0.778)PPT(0.096)VPCIK	4	0.77678	1	1.015	1.212	1.032	1.054	1.004	0.843	0.942	0.978	1.007	1.113	0.155122	0.991	0.86208	0.89	0.25374
U3I2Q8	1190	S	Zinc finger protein 687 OS=Anas platyrhynchos OX=8839 GN=ZNF687 PE=4 SV=1	ZNF687	1	1.66908e-10	106.37	S(1)PLEGGAQHMADGK	3	-1.6422	2	1.043	1.039	0.975	1.15	1.077	0.982	1.032	0.963	0.896	1.057	0.28544	1.11	0.165444	1.05	0.40766
U3I2Q8	293	S	Zinc finger protein 687 OS=Anas platyrhynchos OX=8839 GN=ZNF687 PE=4 SV=1	ZNF687	0.999992	1.58858e-10	140.95	EPFFKPS(0.132)S(0.868)PVVQS(1)PR	3	-0.42152	2	0.976	0.908	0.995	1.054	0.954	0.984	1.064	1.163	0.951	0.906	0.21032	0.941	0.4257	1.039	0.39718
U3I2Q8	288	S	Zinc finger protein 687 OS=Anas platyrhynchos OX=8839 GN=ZNF687 PE=4 SV=1	ZNF687	0.868294	5.01338e-13	142.97	EPFFKPS(0.132)S(0.868)PVVQS(1)PR	3	-0.42152	4	1.066	1	1.055	1.021	0.934	1.037	0.979	1.066	0.944	1.044	0.34338	1.001	0.98058	0.959	0.3238
U3I2R2	88	S	DnaJ heat shock protein family (Hsp40) member B5 OS=Anas platyrhynchos OX=8839 GN=DNAJB5 PE=4 SV=1	DNAJB5	0.992257	0.00552149	63.415	HQES(0.992)LHT(0.008)R	3	0.73521	1
U3I2T2	1249	T	Suppressor of glucose, autophagy associated 1 OS=Anas platyrhynchos OX=8839 GN=SOGA1 PE=4 SV=1	SOGA1	0.502131	0.0177531	65.565	AQS(0.498)PT(0.502)APPEK	2	0.56172	1
U3I2V9	348	S	Methyltransferase like 14 OS=Anas platyrhynchos OX=8839 GN=METTL14 PE=3 SV=1	METTL14	1	0.000719496	87.184	LRPKS(1)PPPK	4	-0.12021	4	1.001	0.974	1.057	0.74	0.895	0.971	1.053	1.064	1.174	0.921	0.126035	0.792	0.052885	0.859	0.134642
U3I2X6	138	S	Uncharacterized protein OS=Anas platyrhynchos OX=8839 PE=4 SV=1	---	1	1.77092e-06	118.72	QQS(1)LPLRPVIPLVAR	3	0.26119	1	0.922	0.965	0.853	1.223	1.077	1.18	1.134	0.924	0.938	0.915	0.31514	1.162	0.114779	1.27	0.0102369
U3I321	408	S	2',3'-cyclic nucleotide 3' phosphodiesterase OS=Anas platyrhynchos OX=8839 GN=CNP PE=4 SV=1	CNP	0.917961	0.0110781	51.463	LVPT(0.004)QS(0.918)T(0.078)NKR	3	0.41053	1
U3I321	22	S	2',3'-cyclic nucleotide 3' phosphodiesterase OS=Anas platyrhynchos OX=8839 GN=CNP PE=4 SV=1	CNP	0.613896	0.0156151	49.189	KMS(0.354)S(0.614)QS(0.032)AK	3	0.49475	1	1.245	1.293	0.941	0.888	0.863	0.883	1.077	0.934	0.831	1.224	0.188517	0.927	0.44922	0.757	0.116296
U3I321	320	T	2',3'-cyclic nucleotide 3' phosphodiesterase OS=Anas platyrhynchos OX=8839 GN=CNP PE=4 SV=1	CNP	0.56547	0.0230313	59.418	LLS(0.435)T(0.565)DNLPK	3	-0.30299	1	1.145	0.939	1.184	0.946	0.84	0.859	1.066	1.009	0.957	1.078	0.41944	0.872	0.046137	0.809	0.06236
U3I321	95	S	2',3'-cyclic nucleotide 3' phosphodiesterase OS=Anas platyrhynchos OX=8839 GN=CNP PE=4 SV=1	CNP	0.939281	0.0017274	103.13	S(0.061)S(0.939)IPEEYSK	2	0.42315	1	1.03	0.993	1.109	0.979	0.821	0.928	1.055	0.958	1.106	1.004	0.93162	0.875	0.114795	0.871	0.085195
U3I321	169	S	2',3'-cyclic nucleotide 3' phosphodiesterase OS=Anas platyrhynchos OX=8839 GN=CNP PE=4 SV=1	CNP	1	0.00018133	101.75	NQWKLS(1)AEDLKK	3	-0.96795	6	1.168	0.977	1.275	1.037	0.912	0.979	0.898	0.928	0.955	1.23	0.066498	1.053	0.28776	0.856	0.157222
U3I321	31	S	2',3'-cyclic nucleotide 3' phosphodiesterase OS=Anas platyrhynchos OX=8839 GN=CNP PE=4 SV=1	CNP	1	6.31701e-22	160.57	ERPES(1)LQFPFLDDEDTISTLK	4	0.37391	2	1.389	0.988	1.26	1.131	0.927	0.909	0.896	0.805	0.844	1.429	0.030357	1.166	0.122059	0.816	0.181764
U3I348	848	S	SLX4 structure-specific endonuclease subunit OS=Anas platyrhynchos OX=8839 GN=SLX4 PE=4 SV=1	SLX4	0.553862	2.10338e-05	104.84	AYVPLFPAVGS(0.554)S(0.447)PVS(1)PK	3	-0.042591	1	1.152	0.965	1.238	1.494	1.059	0.984	0.905	0.771	0.782	1.365	0.026636	1.439	0.065161	1.054	0.79566
U3I348	852	S	SLX4 structure-specific endonuclease subunit OS=Anas platyrhynchos OX=8839 GN=SLX4 PE=4 SV=1	SLX4	0.999551	2.10338e-05	104.84	AYVPLFPAVGS(0.554)S(0.447)PVS(1)PK	3	-0.042591	2	1.152	0.965	1.238	1.494	1.059	0.984	0.905	0.771	0.782	1.365	0.026636	1.439	0.065161	1.054	0.79566
U3I350	250	S	Aspartyl-tRNA synthetase OS=Anas platyrhynchos OX=8839 GN=DARS PE=3 SV=1	DARS	0.999935	0.000299241	75.911	SSAYLAQS(1)PQLYK	3	1.9848	1	1.063	1.204	1.037	0.819	0.897	0.979	1.002	0.938	1.068	1.098	0.192622	0.896	0.156023	0.816	0.041919
U3I357	114	S	Uncharacterized protein OS=Anas platyrhynchos OX=8839 GN=LOC101793511 PE=4 SV=1	LOC101793511	0.489507	0.0115966	50.891	S(0.49)FNS(0.363)S(0.147)ILQDSELEPVENK	3	3.1055	0
U3I383	562	S	AP2 associated kinase 1 OS=Anas platyrhynchos OX=8839 GN=AAK1 PE=4 SV=1	AAK1	0.927301	0.000406354	87.647	LGSLTPPS(0.073)S(0.927)PK	3	0.084394	4	0.969	1.024	0.783	1.235	1.05	0.814	1.113	1.112	0.946	0.875	0.23572	0.977	0.80762	1.116	0.52356
U3I383	612	T	AP2 associated kinase 1 OS=Anas platyrhynchos OX=8839 GN=AAK1 PE=4 SV=1	AAK1	0.990995	3.01229e-07	148.21	SAST(0.008)T(0.991)PS(0.004)GS(0.996)PR	2	-0.36307	1	0.914	0.914	0.933	0.653	1.059	0.904	1.221	1.273	0.98	0.795	0.111184	0.753	0.144197	0.947	0.65722
U3I383	590	S	AP2 associated kinase 1 OS=Anas platyrhynchos OX=8839 GN=AAK1 PE=4 SV=1	AAK1	0.5	1.22328e-09	125.45	S(0.5)T(0.5)QLLQAAAAEASLNK	3	0.35667	1	0.984	0.993	0.903	1.33	1.192	1.015	0.901	0.991	0.996	0.997	0.9557	1.225	0.080639	1.228	0.075916
U3I383	558	T	AP2 associated kinase 1 OS=Anas platyrhynchos OX=8839 GN=AAK1 PE=4 SV=1	AAK1	0.991647	0.000614581	94.688	LGS(0.008)LT(0.992)PPSSPK	3	0.19938	4	1.025	1.067	0.897	1.138	1.011	0.925	1.012	1.096	0.926	0.985	0.84126	1.013	0.8856	1.028	0.75068
U3I383	591	T	AP2 associated kinase 1 OS=Anas platyrhynchos OX=8839 GN=AAK1 PE=4 SV=1	AAK1	0.5	1.22328e-09	125.45	S(0.5)T(0.5)QLLQAAAAEASLNK	3	0.35667	1	0.984	0.993	0.903	1.33	1.192	1.015	0.901	0.991	0.996	0.997	0.9557	1.225	0.080639	1.228	0.075916
U3I383	575	S	AP2 associated kinase 1 OS=Anas platyrhynchos OX=8839 GN=AAK1 PE=4 SV=1	AAK1	0.997966	6.32769e-37	221.85	ILS(0.998)DVT(0.002)HSAVFGVPASK	3	0.5052	4	0.857	0.918	0.754	1.556	1.183	0.875	1.2	1.049	0.806	0.828	0.24178	1.183	0.49062	1.429	0.131402
U3I383	544	T	AP2 associated kinase 1 OS=Anas platyrhynchos OX=8839 GN=AAK1 PE=4 SV=1	AAK1	0.783729	0.00281305	67.312	QQQKPQT(0.141)T(0.784)PPT(0.075)AVQGQK	3	0.042031	1	1.125	1.016	1.052	1.095	1.077	1.12	0.94	0.93	0.885	1.159	0.0139759	1.195	0.00120481	1.031	0.38316
U3I383	616	S	AP2 associated kinase 1 OS=Anas platyrhynchos OX=8839 GN=AAK1 PE=4 SV=1	AAK1	0.999499	3.01229e-07	148.21	SASTTPSGS(0.999)PR	2	-0.14376	2	0.954	1.084	1.012	0.673	1.063	0.89	1.031	1.251	0.984	0.934	0.47812	0.804	0.20488	0.861	0.29644
U3I386	689	S	Glycerol-3-phosphate acyltransferase 1, mitochondrial OS=Anas platyrhynchos OX=8839 GN=GPAM PE=3 SV=1	GPAM	0.992501	6.82145e-23	160.52	KLPEPLT(0.007)WRS(0.993)DEEDEDS(1)DFGEEQR	4	-0.22858	1	1.001	0.984	1.148	1.01	0.938	0.936	1.009	1.032	0.997	1.031	0.59814	0.949	0.123304	0.921	0.21346
U3I386	696	S	Glycerol-3-phosphate acyltransferase 1, mitochondrial OS=Anas platyrhynchos OX=8839 GN=GPAM PE=3 SV=1	GPAM	1	6.82145e-23	177	KLPEPLT(0.007)WRS(0.993)DEEDEDS(1)DFGEEQR	4	-0.22858	2	1.014	0.979	1.132	1.041	0.884	0.91	1.013	1.043	1.013	1.018	0.73532	0.924	0.186055	0.907	0.2156
U3I390	621	S	Serine and arginine repetitive matrix 1 OS=Anas platyrhynchos OX=8839 GN=SRRM1 PE=4 SV=1	SRRM1	1	0.00202575	96.143	T(1)AS(1)PPPPKR	3	0.68628	13	0.891	0.946	0.879	0.697	1.004	0.878	1.074	1.233	1.273	0.759	0.0085164	0.72	0.047097	0.95	0.59748
U3I390	206	T	Serine and arginine repetitive matrix 1 OS=Anas platyrhynchos OX=8839 GN=SRRM1 PE=4 SV=1	SRRM1	0.507914	0.000151944	92.264	T(0.508)KS(0.508)RS(0.935)AT(0.049)PAAEK	4	2.0363	1
U3I390	679	S	Serine and arginine repetitive matrix 1 OS=Anas platyrhynchos OX=8839 GN=SRRM1 PE=4 SV=1	SRRM1	1	0.00330448	73.666	EARS(1)PPQNK	3	0.053651	2	1.122	1.15	1.057	0.667	1.171	1.093	0.727	1.166	1.03	1.139	0.35904	1.003	0.9752	0.88	0.47496
U3I390	455	S	Serine and arginine repetitive matrix 1 OS=Anas platyrhynchos OX=8839 GN=SRRM1 PE=4 SV=1	SRRM1	1	1.66036e-20	207.85	KADLS(1)ES(1)EEDKGGK	5	0.54207	14	0.942	0.953	0.963	0.617	1.021	0.857	1.082	1.204	1.216	0.816	0.0059837	0.712	0.077984	0.873	0.39948
U3I390	520	S	Serine and arginine repetitive matrix 1 OS=Anas platyrhynchos OX=8839 GN=SRRM1 PE=4 SV=1	SRRM1	0.990456	0.00784569	52.19	RHS(0.999)HS(0.999)RS(0.99)PS(0.931)PS(0.081)PR	3	0.15771	2	0.737	0.885	0.856	0.69	0.902	1.301	1.047	1.109	1.49	0.68	0.037417	0.793	0.30216	1.167	0.55428
U3I390	796	S	Serine and arginine repetitive matrix 1 OS=Anas platyrhynchos OX=8839 GN=SRRM1 PE=4 SV=1	SRRM1	1	0.000656835	116.03	KHQGPPS(1)PARS(1)R	4	-1.3856	12	0.933	0.917	0.882	0.658	1.027	1.05	1.14	1.141	1.179	0.79	0.00029583	0.79	0.23436	1.001	0.90568
U3I390	586	S	Serine and arginine repetitive matrix 1 OS=Anas platyrhynchos OX=8839 GN=SRRM1 PE=4 SV=1	SRRM1	1	0.00171896	78.149	S(1)PS(1)PPPR	2	0.77379	12	0.907	0.822	0.916	0.548	0.998	0.785	1.178	1.253	1.329	0.703	0.0020023	0.62	0.046355	0.881	0.43278
U3I390	457	S	Serine and arginine repetitive matrix 1 OS=Anas platyrhynchos OX=8839 GN=SRRM1 PE=4 SV=1	SRRM1	1	3.50143e-18	172.66	KADLS(1)ES(1)EEDKGGK	5	0.54207	12	0.954	0.924	0.971	0.606	1.07	0.899	1.086	1.219	1.155	0.823	0.0060356	0.744	0.134096	0.904	0.52734
U3I390	566	S	Serine and arginine repetitive matrix 1 OS=Anas platyrhynchos OX=8839 GN=SRRM1 PE=4 SV=1	SRRM1	1	0.000171724	104.55	S(1)PS(1)PAPPPRR	3	0.56242	22	0.938	0.948	0.971	0.669	0.986	0.914	1.039	1.155	1.279	0.823	0.034485	0.74	0.079198	0.899	0.42074
U3I390	580	S	Serine and arginine repetitive matrix 1 OS=Anas platyrhynchos OX=8839 GN=SRRM1 PE=4 SV=1	SRRM1	1	0.0105738	61.577	RS(1)PS(1)LPR	3	-0.67553	1
U3I390	522	S	Serine and arginine repetitive matrix 1 OS=Anas platyrhynchos OX=8839 GN=SRRM1 PE=4 SV=1	SRRM1	0.930885	0.00784569	52.19	RHS(0.999)HS(0.999)RS(0.99)PS(0.931)PS(0.081)PR	3	0.15771	1	0.733	0.945	0.678	0.391	0.873	0.888	1.166	1.277	1.705	0.568	0.020922	0.519	0.0735	0.913	0.63964
U3I390	383	S	Serine and arginine repetitive matrix 1 OS=Anas platyrhynchos OX=8839 GN=SRRM1 PE=4 SV=1	SRRM1	1	0.000125626	107.46	RMS(1)PS(1)AS(1)PPR	3	0.064647	15	0.976	0.962	0.975	0.738	0.98	1.066	1	1.094	1.216	0.88	0.159155	0.841	0.21876	0.956	0.65828
U3I390	767	S	Serine and arginine repetitive matrix 1 OS=Anas platyrhynchos OX=8839 GN=SRRM1 PE=4 SV=1	SRRM1	0.979059	0.00791146	53.965	AS(0.008)T(0.013)PS(0.979)PR	2	0.24489	1
U3I390	410	T	Serine and arginine repetitive matrix 1 OS=Anas platyrhynchos OX=8839 GN=SRRM1 PE=4 SV=1	SRRM1	0.999978	0.000584771	89.992	RS(1)PT(1)PQQSNR	3	0.3085	1	0.966	1.176	0.753	0.543	0.931	0.373	1.019	1.542	1.28	0.754	0.180784	0.481	0.053577	0.638	0.162841
U3I390	595	S	Serine and arginine repetitive matrix 1 OS=Anas platyrhynchos OX=8839 GN=SRRM1 PE=4 SV=1	SRRM1	1	0.0233273	50.108	RRS(1)PS(1)PR	3	0.19809	1	1.257	1.242	1.245	0.935	1.482	0.934	0.584	0.946	0.792	1.612	0.071798	1.443	0.157957	0.895	0.47096
U3I390	240	S	Serine and arginine repetitive matrix 1 OS=Anas platyrhynchos OX=8839 GN=SRRM1 PE=4 SV=1	SRRM1	0.714765	0.000832303	73.688	ETVVQEAT(0.218)S(0.715)NS(0.067)DIPK	3	0.33121	1
U3I390	872	T	Serine and arginine repetitive matrix 1 OS=Anas platyrhynchos OX=8839 GN=SRRM1 PE=4 SV=1	SRRM1	1	2.48906e-43	237.77	KET(1)ES(1)EPEDNLDDLEK	4	-0.15497	3	0.894	1.046	0.965	0.785	0.795	0.795	0.954	1.3	1.308	0.816	0.160458	0.667	0.063195	0.818	0.048382
U3I390	400	S	Serine and arginine repetitive matrix 1 OS=Anas platyrhynchos OX=8839 GN=SRRM1 PE=4 SV=1	SRRM1	1	1.84404e-05	106.57	HRPS(1)PPAS(1)PPPKPR	4	-0.014206	11	0.913	1.062	0.918	0.906	0.866	0.915	1.033	1.139	1.191	0.86	0.080296	0.799	0.0079243	0.929	0.24266
U3I390	299	S	Serine and arginine repetitive matrix 1 OS=Anas platyrhynchos OX=8839 GN=SRRM1 PE=4 SV=1	SRRM1	0.997573	0.0109914	61.48	S(0.998)RS(0.969)Y(0.074)S(0.96)PR	2	0.52514	2	1.046	0.766	0.922	0.405	1.082	0.784	1.285	1.279	1.116	0.743	0.040602	0.617	0.196883	0.831	0.44714
U3I390	430	S	Serine and arginine repetitive matrix 1 OS=Anas platyrhynchos OX=8839 GN=SRRM1 PE=4 SV=1	SRRM1	1	0.000316202	84.249	GS(1)VS(1)PGRAS(1)APK	3	-0.35257	2	1.044	0.807	0.765	0.556	1.044	0.744	1.386	1.089	1.226	0.707	0.041357	0.633	0.067597	0.896	0.55202
U3I390	602	S	Serine and arginine repetitive matrix 1 OS=Anas platyrhynchos OX=8839 GN=SRRM1 PE=4 SV=1	SRRM1	0.999996	0.000678738	108.9	RYS(1)PPIQR	3	-0.34369	9	1.086	0.941	1.014	0.822	1.092	0.925	0.91	1.077	1.184	0.959	0.68822	0.895	0.37836	0.934	0.46796
U3I390	779	S	Serine and arginine repetitive matrix 1 OS=Anas platyrhynchos OX=8839 GN=SRRM1 PE=4 SV=1	SRRM1	0.988312	0.00552641	55.662	RVS(0.305)S(0.34)S(0.374)RS(0.988)AS(0.993)GS(0.999)PEPAPK	3	-0.56698	1
U3I390	717	S	Serine and arginine repetitive matrix 1 OS=Anas platyrhynchos OX=8839 GN=SRRM1 PE=4 SV=1	SRRM1	0.999935	0.000692444	89.382	RQS(1)PS(0.961)PS(0.039)TRPIR	4	-0.39632	12	0.971	1.001	0.939	0.745	1.041	0.934	1.017	1.137	1.182	0.873	0.050639	0.815	0.122519	0.934	0.48514
U3I390	815	S	Serine and arginine repetitive matrix 1 OS=Anas platyrhynchos OX=8839 GN=SRRM1 PE=4 SV=1	SRRM1	0.749177	0.00853839	54.004	AKS(0.749)PT(0.583)QS(0.568)PS(0.1)PAR	3	1.4609	1
U3I390	423	S	Serine and arginine repetitive matrix 1 OS=Anas platyrhynchos OX=8839 GN=SRRM1 PE=4 SV=1	SRRM1	1	0.000316202	100.38	GS(1)VS(1)PGRAS(1)APK	3	-0.35257	5	0.97	0.96	0.908	0.552	0.992	0.705	1.181	1.251	1.196	0.782	0.00080121	0.62	0.097285	0.792	0.26646
U3I390	557	S	Serine and arginine repetitive matrix 1 OS=Anas platyrhynchos OX=8839 GN=SRRM1 PE=4 SV=1	SRRM1	1	0.00274107	73.666	S(1)PS(1)PPPAR	3	0.030056	14	0.977	0.888	0.959	0.643	0.979	0.979	1.002	1.226	1.265	0.808	0.057155	0.745	0.122818	0.921	0.5231
U3I390	719	S	Serine and arginine repetitive matrix 1 OS=Anas platyrhynchos OX=8839 GN=SRRM1 PE=4 SV=1	SRRM1	0.961083	0.00191788	81.373	RQS(1)PS(0.961)PS(0.039)TRPIR	4	-0.39632	4	1.056	0.994	0.952	0.998	1.08	1.132	0.941	0.96	1.079	1.007	0.88148	1.077	0.25462	1.069	0.23368
U3I390	697	T	Serine and arginine repetitive matrix 1 OS=Anas platyrhynchos OX=8839 GN=SRRM1 PE=4 SV=1	SRRM1	0.731394	0.00396139	60.307	AS(0.646)HT(0.731)S(0.629)AS(0.994)PPPLR	2	-0.19724	1
U3I390	578	S	Serine and arginine repetitive matrix 1 OS=Anas platyrhynchos OX=8839 GN=SRRM1 PE=4 SV=1	SRRM1	1	0.0105738	61.577	RS(1)PS(1)LPR	3	-0.67553	1
U3I390	612	S	Serine and arginine repetitive matrix 1 OS=Anas platyrhynchos OX=8839 GN=SRRM1 PE=4 SV=1	SRRM1	0.999989	0.00341413	66.989	RYS(1)PS(1)PPPK	3	-0.081774	11	1.013	0.959	1.013	0.84	1.009	1.01	1.004	1.066	1.12	0.936	0.146037	0.896	0.178901	0.958	0.50756
U3I390	208	S	Serine and arginine repetitive matrix 1 OS=Anas platyrhynchos OX=8839 GN=SRRM1 PE=4 SV=1	SRRM1	0.84272	0.000151944	92.264	T(0.165)KS(0.843)RS(0.992)AT(1)PAAEK	3	0.22585	4	0.873	0.944	0.927	0.554	1.132	0.689	1.154	1.261	1.236	0.752	0.00133798	0.651	0.155458	0.866	0.46614
U3I390	700	S	Serine and arginine repetitive matrix 1 OS=Anas platyrhynchos OX=8839 GN=SRRM1 PE=4 SV=1	SRRM1	0.999888	7.2722e-11	157.35	ASHT(0.028)S(0.972)AS(1)PPPLR	2	-0.14232	18	1.103	1.013	1.021	0.887	1.03	0.954	0.947	0.987	1.123	1.026	0.65764	0.939	0.40776	0.915	0.153258
U3I390	632	S	Serine and arginine repetitive matrix 1 OS=Anas platyrhynchos OX=8839 GN=SRRM1 PE=4 SV=1	SRRM1	0.973128	0.0193693	46.797	RAS(0.999)PS(0.973)PQS(0.028)K	3	-0.32726	1	1.145	1.014	0.815	0.489	1.09	0.702	1.114	1.163	1.22	0.85	0.17174	0.652	0.175684	0.767	0.28736
U3I390	695	S	Serine and arginine repetitive matrix 1 OS=Anas platyrhynchos OX=8839 GN=SRRM1 PE=4 SV=1	SRRM1	0.645834	0.0327104	51.798	AS(0.646)HT(0.731)S(0.629)AS(0.994)PPPLR	2	-0.19724	1
U3I390	610	S	Serine and arginine repetitive matrix 1 OS=Anas platyrhynchos OX=8839 GN=SRRM1 PE=4 SV=1	SRRM1	0.999963	0.00341413	66.989	RYS(1)PS(1)PPPK	3	-0.081774	10	1.013	0.939	1	0.847	1.009	0.995	1.019	1.079	1.122	0.917	0.076355	0.885	0.119197	0.966	0.5724
U3I390	444	S	Serine and arginine repetitive matrix 1 OS=Anas platyrhynchos OX=8839 GN=SRRM1 PE=4 SV=1	SRRM1	1	3.49217e-05	112.17	RES(1)PS(1)PAPKPR	2	-0.86314	3	0.992	1.021	1.002	0.62	1.215	0.914	0.928	1.12	1.208	0.926	0.46322	0.844	0.39458	0.912	0.5757
U3I390	221	T	Serine and arginine repetitive matrix 1 OS=Anas platyrhynchos OX=8839 GN=SRRM1 PE=4 SV=1	SRRM1	0.999985	2.3445e-17	167.92	KEAT(1)PEPEPSVKPK	3	-0.58626	7	0.914	0.954	0.931	0.97	1.066	1.063	0.961	1.053	1.215	0.867	0.116801	0.96	0.64442	1.107	0.038944
U3I390	817	T	Serine and arginine repetitive matrix 1 OS=Anas platyrhynchos OX=8839 GN=SRRM1 PE=4 SV=1	SRRM1	0.583021	0.00853839	54.004	AKS(0.749)PT(0.583)QS(0.568)PS(0.1)PAR	3	1.4609	1
U3I390	210	S	Serine and arginine repetitive matrix 1 OS=Anas platyrhynchos OX=8839 GN=SRRM1 PE=4 SV=1	SRRM1	0.992106	0.000151944	92.264	T(0.165)KS(0.843)RS(0.992)AT(1)PAAEK	3	0.22585	4	0.873	0.944	0.927	0.554	1.132	0.689	1.154	1.261	1.236	0.752	0.00133798	0.651	0.155458	0.866	0.46614
U3I390	374	S	Serine and arginine repetitive matrix 1 OS=Anas platyrhynchos OX=8839 GN=SRRM1 PE=4 SV=1	SRRM1	0.997743	0.00169817	84.687	TVS(0.002)S(0.998)PPRK	3	0.33769	10	0.984	0.99	0.939	0.595	1.067	0.768	1.076	1.305	1.103	0.836	0.049217	0.697	0.098498	0.834	0.34234
U3I390	904	S	Serine and arginine repetitive matrix 1 OS=Anas platyrhynchos OX=8839 GN=SRRM1 PE=4 SV=1	SRRM1	0.992979	0.00334975	89.827	AQVS(0.007)PPS(0.993)	2	0.71743	4	0.924	0.889	0.913	0.683	0.954	0.731	1.232	1.306	1.102	0.749	0.0049579	0.651	0.0181397	0.869	0.27824
U3I390	442	S	Serine and arginine repetitive matrix 1 OS=Anas platyrhynchos OX=8839 GN=SRRM1 PE=4 SV=1	SRRM1	1	3.49217e-05	112.17	RES(1)PS(1)PAPKPR	2	-0.86314	9	0.938	0.918	0.877	0.629	1.005	0.87	1.087	1.211	1.305	0.759	0.0084189	0.695	0.062721	0.916	0.529
U3I390	731	T	Serine and arginine repetitive matrix 1 OS=Anas platyrhynchos OX=8839 GN=SRRM1 PE=4 SV=1	SRRM1	1	0.00152715	76.728	VS(1)RT(1)PEPK	3	-0.033259	6	0.897	0.962	0.895	0.501	1.04	0.785	1.064	1.276	1.362	0.744	0.0199234	0.628	0.089245	0.845	0.4265
U3I390	396	S	Serine and arginine repetitive matrix 1 OS=Anas platyrhynchos OX=8839 GN=SRRM1 PE=4 SV=1	SRRM1	1	1.84404e-05	106.57	HRPS(1)PPAS(1)PPPKPR	4	-0.014206	17	0.94	1.011	0.941	0.953	0.957	1.088	0.966	1.089	1.149	0.903	0.150983	0.936	0.38334	1.037	0.52398
U3I390	765	T	Serine and arginine repetitive matrix 1 OS=Anas platyrhynchos OX=8839 GN=SRRM1 PE=4 SV=1	SRRM1	0.962712	0.0203381	76.605	AS(0.019)T(0.963)PS(0.018)PR	2	0.82717	1	0.93	0.993	0.983	0.521	1.273	0.885	1.051	1.191	1.12	0.864	0.025017	0.797	0.3832	0.922	0.6326
U3I390	657	S	Serine and arginine repetitive matrix 1 OS=Anas platyrhynchos OX=8839 GN=SRRM1 PE=4 SV=1	SRRM1	0.999856	0.0128163	57.885	RRS(1)PS(0.996)IS(0.003)S(0.001)K	3	-0.40072	3	0.981	0.927	0.915	0.759	0.93	0.849	0.966	1.322	1.241	0.8	0.093898	0.719	0.044804	0.899	0.155065
U3I390	689	S	Serine and arginine repetitive matrix 1 OS=Anas platyrhynchos OX=8839 GN=SRRM1 PE=4 SV=1	SRRM1	1	0.00136093	89.663	RHS(1)PS(1)PRPR	4	1.9292	6	0.872	0.93	0.879	0.446	0.962	0.686	1.238	1.23	1.387	0.695	0.00118241	0.543	0.043725	0.781	0.31764
U3I390	642	S	Serine and arginine repetitive matrix 1 OS=Anas platyrhynchos OX=8839 GN=SRRM1 PE=4 SV=1	SRRM1	1	0.00152391	121.6	RVS(1)HS(1)PPPK	3	0.28384	10	0.905	0.869	0.841	0.508	0.915	0.781	1.201	1.344	1.31	0.678	0.00064139	0.572	0.030498	0.843	0.37602
U3I390	659	S	Serine and arginine repetitive matrix 1 OS=Anas platyrhynchos OX=8839 GN=SRRM1 PE=4 SV=1	SRRM1	0.995613	0.0128163	53.136	RRS(1)PS(0.996)IS(0.003)S(0.001)K	3	-0.40072	1	1.02	0.85	0.99	0.979	1.105	1.08	0.685	1.404	1.115	0.893	0.75172	0.988	0.90056	1.106	0.20292
U3I390	729	S	Serine and arginine repetitive matrix 1 OS=Anas platyrhynchos OX=8839 GN=SRRM1 PE=4 SV=1	SRRM1	1	0.00152715	76.728	VS(1)RT(1)PEPK	3	-0.033259	5	0.916	0.965	0.891	0.472	1.012	0.779	1.112	1.252	1.343	0.748	0.0085438	0.61	0.079796	0.816	0.38226
U3I390	808	S	Serine and arginine repetitive matrix 1 OS=Anas platyrhynchos OX=8839 GN=SRRM1 PE=4 SV=1	SRRM1	0.998536	0.00106262	86.873	S(0.776)PS(0.225)GNWS(0.999)PAK	3	0.22475	2	1.015	0.959	0.951	0.639	0.826	0.832	1.086	1.173	1.295	0.823	0.024703	0.646	0.0118404	0.785	0.049438
U3I390	709	S	Serine and arginine repetitive matrix 1 OS=Anas platyrhynchos OX=8839 GN=SRRM1 PE=4 SV=1	SRRM1	1	0.00655411	75.652	RGAS(1)AS(1)PQR	2	-1.962	3	0.95	1.061	1.005	0.438	1.019	0.656	1.204	1.193	1.154	0.849	0.0088367	0.595	0.141563	0.701	0.23448
U3I390	640	S	Serine and arginine repetitive matrix 1 OS=Anas platyrhynchos OX=8839 GN=SRRM1 PE=4 SV=1	SRRM1	1	0.00176841	76.073	RVS(1)HS(1)PPPK	3	0.28384	8	0.903	0.89	0.851	0.554	0.92	0.758	1.194	1.352	1.265	0.694	0.0008155	0.586	0.02178	0.844	0.32924
U3I390	804	S	Serine and arginine repetitive matrix 1 OS=Anas platyrhynchos OX=8839 GN=SRRM1 PE=4 SV=1	SRRM1	0.809993	0.00186158	68.481	S(0.996)PS(0.81)GNWS(0.194)PAKK	3	0.51685	1	0.933	0.995	1.024	0.616	0.96	0.883	1.218	1.075	1.113	0.867	0.03704	0.722	0.072419	0.833	0.2238
U3I390	303	S	Serine and arginine repetitive matrix 1 OS=Anas platyrhynchos OX=8839 GN=SRRM1 PE=4 SV=1	SRRM1	0.959916	0.0109914	61.48	S(0.998)RS(0.969)Y(0.074)S(0.96)PR	2	0.52514	2	1.046	0.766	0.922	0.405	1.082	0.784	1.285	1.279	1.116	0.743	0.040602	0.617	0.196883	0.831	0.44714
U3I390	250	S	Serine and arginine repetitive matrix 1 OS=Anas platyrhynchos OX=8839 GN=SRRM1 PE=4 SV=1	SRRM1	0.840278	0.0332451	44.391	APKS(0.84)EPPVPET(0.16)K	3	-0.26844	1
U3I390	800	S	Serine and arginine repetitive matrix 1 OS=Anas platyrhynchos OX=8839 GN=SRRM1 PE=4 SV=1	SRRM1	1	0.00265852	73.597	KHQGPPS(1)PARS(1)R	4	-1.3856	5	0.908	1.116	0.886	0.602	0.921	1.008	1.204	0.954	1.256	0.852	0.2328	0.741	0.154736	0.87	0.41756
U3I390	783	S	Serine and arginine repetitive matrix 1 OS=Anas platyrhynchos OX=8839 GN=SRRM1 PE=4 SV=1	SRRM1	0.999999	1.46721e-08	164.7	SAS(1)GS(1)PEPAPK	2	0.25201	2	0.911	0.951	1.062	0.639	0.91	0.886	1.064	1.144	1.283	0.838	0.06818	0.698	0.042696	0.833	0.189682
U3I390	819	S	Serine and arginine repetitive matrix 1 OS=Anas platyrhynchos OX=8839 GN=SRRM1 PE=4 SV=1	SRRM1	0.568184	0.00853839	54.004	AKS(0.749)PT(0.583)QS(0.568)PS(0.1)PAR	3	1.4609	1
U3I390	687	S	Serine and arginine repetitive matrix 1 OS=Anas platyrhynchos OX=8839 GN=SRRM1 PE=4 SV=1	SRRM1	1	0.00104343	90.15	RHS(1)PS(1)PRPR	4	1.9292	7	0.894	0.934	0.889	0.493	0.978	0.747	1.212	1.198	1.345	0.724	0.00128134	0.591	0.049757	0.816	0.35106
U3I390	544	S	Serine and arginine repetitive matrix 1 OS=Anas platyrhynchos OX=8839 GN=SRRM1 PE=4 SV=1	SRRM1	1	0.00119696	91.658	WQS(1)PVMK	3	0.015958	4	1.05	1.041	1.115	1.036	1.124	1.007	0.88	0.987	0.972	1.129	0.04338	1.116	0.088099	0.988	0.76038
U3I390	721	S	Serine and arginine repetitive matrix 1 OS=Anas platyrhynchos OX=8839 GN=SRRM1 PE=4 SV=1	SRRM1	0.586482	0.00125734	85.909	RQS(0.905)PS(0.474)PS(0.586)T(0.034)R	2	-0.18423	3	0.964	1.013	0.95	0.625	1.031	0.862	1.063	1.174	1.194	0.853	0.0184573	0.734	0.094685	0.86	0.36662
U3I390	516	S	Serine and arginine repetitive matrix 1 OS=Anas platyrhynchos OX=8839 GN=SRRM1 PE=4 SV=1	SRRM1	0.998711	0.00784569	52.19	RHS(0.999)HS(0.999)RS(0.99)PS(0.931)PS(0.081)PR	3	0.15771	2	0.737	0.885	0.856	0.69	0.902	1.301	1.047	1.109	1.49	0.68	0.037417	0.793	0.30216	1.167	0.55428
U3I390	588	S	Serine and arginine repetitive matrix 1 OS=Anas platyrhynchos OX=8839 GN=SRRM1 PE=4 SV=1	SRRM1	1	0.0034371	67.252	S(1)PS(1)PPPR	2	0.77379	10	0.907	0.822	0.916	0.548	0.998	0.785	1.178	1.253	1.329	0.703	0.0020023	0.62	0.046355	0.881	0.43278
U3I390	373	S	Serine and arginine repetitive matrix 1 OS=Anas platyrhynchos OX=8839 GN=SRRM1 PE=4 SV=1	SRRM1	0.49994	0.00427924	83.883	TVS(0.5)S(0.5)PPRK	2	0.32061	2	1.161	0.852	0.987	0.556	1.145	0.832	1.096	1.242	0.993	0.901	0.38138	0.76	0.22666	0.844	0.42054
U3I390	387	S	Serine and arginine repetitive matrix 1 OS=Anas platyrhynchos OX=8839 GN=SRRM1 PE=4 SV=1	SRRM1	1	0.000125626	104.55	RMS(1)PS(1)AS(1)PPR	3	0.064647	12	0.988	0.927	1.109	0.788	0.888	0.971	0.997	1.077	1.216	0.919	0.34386	0.805	0.059883	0.875	0.169502
U3I390	385	S	Serine and arginine repetitive matrix 1 OS=Anas platyrhynchos OX=8839 GN=SRRM1 PE=4 SV=1	SRRM1	1	0.000125626	107.46	RMS(1)PS(1)AS(1)PPR	3	0.064647	14	0.967	0.935	0.981	0.723	0.937	1.047	0.976	1.125	1.289	0.85	0.128745	0.799	0.16556	0.939	0.57
U3I390	777	S	Serine and arginine repetitive matrix 1 OS=Anas platyrhynchos OX=8839 GN=SRRM1 PE=4 SV=1	SRRM1	0.374308	0.00552641	55.662	RVS(0.305)S(0.34)S(0.374)RS(0.988)AS(0.993)GS(0.999)PEPAPK	3	-0.56698	0
U3I390	212	T	Serine and arginine repetitive matrix 1 OS=Anas platyrhynchos OX=8839 GN=SRRM1 PE=4 SV=1	SRRM1	0.999958	0.000806396	73.057	T(0.165)KS(0.843)RS(0.992)AT(1)PAAEK	3	0.22585	2	0.837	0.908	0.865	0.606	1.19	0.625	1.213	1.296	1.209	0.702	0.00041762	0.651	0.162301	0.928	0.62692
U3I390	301	S	Serine and arginine repetitive matrix 1 OS=Anas platyrhynchos OX=8839 GN=SRRM1 PE=4 SV=1	SRRM1	0.968508	0.0109914	61.48	S(0.998)RS(0.969)Y(0.074)S(0.96)PR	2	0.52514	2	1.046	0.766	0.922	0.405	1.082	0.784	1.285	1.279	1.116	0.743	0.040602	0.617	0.196883	0.831	0.44714
U3I390	630	S	Serine and arginine repetitive matrix 1 OS=Anas platyrhynchos OX=8839 GN=SRRM1 PE=4 SV=1	SRRM1	0.998536	0.000973457	79.283	RAS(0.999)PS(0.973)PQS(0.028)K	3	-0.32726	3	1.012	0.973	0.823	0.424	0.998	0.628	1.145	1.306	1.33	0.743	0.0193165	0.542	0.056157	0.73	0.21928
U3I390	518	S	Serine and arginine repetitive matrix 1 OS=Anas platyrhynchos OX=8839 GN=SRRM1 PE=4 SV=1	SRRM1	0.99907	0.00784569	52.19	RHS(0.999)HS(0.999)RS(0.99)PS(0.931)PS(0.081)PR	3	0.15771	2	0.737	0.885	0.856	0.69	0.902	1.301	1.047	1.109	1.49	0.68	0.037417	0.793	0.30216	1.167	0.55428
U3I390	597	S	Serine and arginine repetitive matrix 1 OS=Anas platyrhynchos OX=8839 GN=SRRM1 PE=4 SV=1	SRRM1	1	0.0233273	50.108	RRS(1)PS(1)PR	3	0.19809	1	1.257	1.242	1.245	0.935	1.482	0.934	0.584	0.946	0.792	1.612	0.071798	1.443	0.157957	0.895	0.47096
U3I390	425	S	Serine and arginine repetitive matrix 1 OS=Anas platyrhynchos OX=8839 GN=SRRM1 PE=4 SV=1	SRRM1	1	0.000316202	100.38	GS(1)VS(1)PGRAS(1)APK	3	-0.35257	5	0.97	0.96	0.908	0.552	0.992	0.705	1.181	1.251	1.196	0.782	0.00080121	0.62	0.097285	0.792	0.26646
U3I390	555	S	Serine and arginine repetitive matrix 1 OS=Anas platyrhynchos OX=8839 GN=SRRM1 PE=4 SV=1	SRRM1	1	0.00274107	73.666	S(1)PS(1)PPPAR	3	0.030056	15	0.977	0.888	0.959	0.643	0.979	0.979	1.002	1.226	1.265	0.808	0.057155	0.745	0.122818	0.921	0.5231
U3I390	408	S	Serine and arginine repetitive matrix 1 OS=Anas platyrhynchos OX=8839 GN=SRRM1 PE=4 SV=1	SRRM1	1	4.28212e-05	118.52	RS(1)PT(1)PQQSNR	3	0.3085	4	0.977	1.062	0.984	0.416	0.944	0.982	0.947	1.284	1.266	0.864	0.2536	0.67	0.195262	0.775	0.36776
U3I390	802	S	Serine and arginine repetitive matrix 1 OS=Anas platyrhynchos OX=8839 GN=SRRM1 PE=4 SV=1	SRRM1	0.996383	0.00106262	86.873	S(0.996)PS(0.81)GNWS(0.194)PAKK	3	0.51685	3	0.959	0.984	1.002	0.623	0.918	0.867	1.177	1.106	1.17	0.853	0.0025181	0.697	0.037838	0.818	0.21858
U3I390	568	S	Serine and arginine repetitive matrix 1 OS=Anas platyrhynchos OX=8839 GN=SRRM1 PE=4 SV=1	SRRM1	1	0.000171724	104.55	S(1)PS(1)PAPPPRR	3	0.56242	23	0.938	0.948	0.971	0.669	0.986	0.914	1.039	1.155	1.279	0.823	0.034485	0.74	0.079198	0.899	0.42074
U3I390	874	S	Serine and arginine repetitive matrix 1 OS=Anas platyrhynchos OX=8839 GN=SRRM1 PE=4 SV=1	SRRM1	1	2.48906e-43	237.77	KET(1)ES(1)EPEDNLDDLEK	4	-0.15497	8	0.903	1.032	0.945	0.892	0.93	0.957	0.945	1.183	1.223	0.859	0.178498	0.829	0.095863	0.965	0.47782
U3I390	619	T	Serine and arginine repetitive matrix 1 OS=Anas platyrhynchos OX=8839 GN=SRRM1 PE=4 SV=1	SRRM1	1	0.00367169	71.176	T(1)AS(1)PPPPKR	3	0.68628	5	1.002	0.911	0.97	0.748	1.019	0.792	1.019	1.27	1.155	0.837	0.066275	0.743	0.057464	0.888	0.26666
U3I390	711	S	Serine and arginine repetitive matrix 1 OS=Anas platyrhynchos OX=8839 GN=SRRM1 PE=4 SV=1	SRRM1	1	0.00655411	75.652	RGAS(1)AS(1)PQR	2	-1.962	3	0.95	1.061	1.005	0.438	1.019	0.656	1.204	1.193	1.154	0.849	0.0088367	0.595	0.141563	0.701	0.23448
U3I390	781	S	Serine and arginine repetitive matrix 1 OS=Anas platyrhynchos OX=8839 GN=SRRM1 PE=4 SV=1	SRRM1	0.999643	1.46721e-08	164.7	SAS(1)GS(1)PEPAPK	2	0.25201	2	0.911	0.951	1.062	0.639	0.91	0.886	1.064	1.144	1.283	0.838	0.06818	0.698	0.042696	0.833	0.189682
U3I390	698	S	Serine and arginine repetitive matrix 1 OS=Anas platyrhynchos OX=8839 GN=SRRM1 PE=4 SV=1	SRRM1	0.971597	9.45386e-10	142.54	ASHT(0.028)S(0.972)AS(1)PPPLR	2	-0.14232	12	1.119	1.024	1.017	0.899	1.018	1.05	0.907	0.923	1.163	1.056	0.52356	0.991	0.96482	0.939	0.31916
U3I398	312	S	Caspase 8 associated protein 2 OS=Anas platyrhynchos OX=8839 GN=CASP8AP2 PE=4 SV=1	CASP8AP2	0.5	0.0017599	84.188	LKS(0.5)S(0.5)PAVER	3	1.612	1	1.255	1.145	1.269	0.796	0.967	0.907	0.942	1.005	0.753	1.359	0.028445	0.989	0.95012	0.728	0.0082963
U3I398	851	S	Caspase 8 associated protein 2 OS=Anas platyrhynchos OX=8839 GN=CASP8AP2 PE=4 SV=1	CASP8AP2	0.986895	0.0034913	62.813	AIS(0.987)PLNS(0.013)PMRPLAK	3	-3.1745	1
U3I398	313	S	Caspase 8 associated protein 2 OS=Anas platyrhynchos OX=8839 GN=CASP8AP2 PE=4 SV=1	CASP8AP2	0.5	0.0017599	84.188	LKS(0.5)S(0.5)PAVER	3	1.612	1	1.255	1.145	1.269	0.796	0.967	0.907	0.942	1.005	0.753	1.359	0.028445	0.989	0.95012	0.728	0.0082963
U3I3A7	1157	S	RAD54 like 2 OS=Anas platyrhynchos OX=8839 GN=RAD54L2 PE=4 SV=1	RAD54L2	0.877936	3.19888e-18	166.37	HS(0.115)S(0.878)PS(0.007)TNAAQGHPAR	3	-0.89674	4	1.022	0.982	1.039	0.682	0.989	0.76	1.178	0.941	1.223	0.911	0.3541	0.727	0.077705	0.799	0.168057
U3I3B4	354	S	Atypical chemokine receptor 3 OS=Anas platyrhynchos OX=8839 GN=ACKR3 PE=3 SV=1	ACKR3	0.9373	0.0137084	47.286	LIDAS(0.997)RVS(0.994)EAEY(0.072)S(0.937)ALEQNAK	3	-2.0094	2
U3I3B4	349	S	Atypical chemokine receptor 3 OS=Anas platyrhynchos OX=8839 GN=ACKR3 PE=3 SV=1	ACKR3	1	8.78521e-18	169.92	VS(1)EAEYSALEQNAK	3	-0.24176	3	0.853	0.843	1.149	1.268	1.111	1.101	0.829	1.123	1.044	0.95	0.7119	1.162	0.2022	1.223	0.131875
U3I3B4	346	S	Atypical chemokine receptor 3 OS=Anas platyrhynchos OX=8839 GN=ACKR3 PE=3 SV=1	ACKR3	0.996837	2.69477e-10	128.98	LIDAS(0.997)RVS(0.994)EAEY(0.072)S(0.937)ALEQNAK	3	-2.0094	3
U3I3C9	560	S	Cytoplasmic linker associated protein 1 OS=Anas platyrhynchos OX=8839 GN=CLASP1 PE=4 SV=1	CLASP1	0.878142	8.7518e-07	121.21	SSS(0.001)S(0.121)S(0.878)QES(0.001)LNRPLSAK	3	0.35746	1	1.01	1.061	1.136	1.434	0.918	0.974	0.935	0.855	0.926	1.181	0.020117	1.225	0.26874	1.037	0.91016
U3I3C9	1064	S	Cytoplasmic linker associated protein 1 OS=Anas platyrhynchos OX=8839 GN=CLASP1 PE=4 SV=1	CLASP1	0.999715	1.7051e-42	234.96	NSSNTSVGS(1)PSNTLGR	2	0.016669	1	0.849	0.914	0.992	1.299	0.938	0.782	1.148	1.12	0.97	0.851	0.080577	0.932	0.59926	1.096	0.6704
U3I3C9	599	S	Cytoplasmic linker associated protein 1 OS=Anas platyrhynchos OX=8839 GN=CLASP1 PE=4 SV=1	CLASP1	0.5	5.83394e-06	113.78	S(0.5)RS(0.5)DVDVNAAASAK	3	-0.19289	1
U3I3C9	573	S	Cytoplasmic linker associated protein 1 OS=Anas platyrhynchos OX=8839 GN=CLASP1 PE=4 SV=1	CLASP1	0.999881	0.000954125	86.738	RS(1)PTGSTTSR	3	-0.66117	2	0.942	1.033	1.161	0.485	0.931	0.535	1.226	1.1	1.209	0.887	0.152903	0.552	0.0365	0.622	0.072178
U3I3C9	1130	S	Cytoplasmic linker associated protein 1 OS=Anas platyrhynchos OX=8839 GN=CLASP1 PE=4 SV=1	CLASP1	1	0.000149294	101.45	S(1)QEDLNEPIKR	3	0.33453	3	1.059	1.032	1.066	1.501	1.018	0.917	1.008	0.843	0.81	1.186	0.122998	1.291	0.2227	1.088	0.72184
U3I3C9	601	S	Cytoplasmic linker associated protein 1 OS=Anas platyrhynchos OX=8839 GN=CLASP1 PE=4 SV=1	CLASP1	0.781887	2.23675e-08	126.43	S(0.218)RS(0.782)DVDVNAAASAK	2	-0.27222	2	0.975	0.948	0.919	1.191	0.824	0.827	1.175	1.098	0.981	0.873	0.074163	0.873	0.328	1	0.9133
U3I3C9	647	S	Cytoplasmic linker associated protein 1 OS=Anas platyrhynchos OX=8839 GN=CLASP1 PE=4 SV=1	CLASP1	0.705502	2.68838e-21	159.76	RQS(0.706)S(0.283)GS(0.011)ATSVTSTPADTR	3	0.39321	1	0.771	0.737	0.713	1.248	0.727	0.494	1.561	1.219	1.128	0.568	0.0052364	0.632	0.14202	1.112	0.91208
U3I3D6	74	S	ZFP36 ring finger protein like 1 OS=Anas platyrhynchos OX=8839 GN=ZFP36L1 PE=4 SV=1	ZFP36L1	0.996454	0.0107427	74.841	S(0.004)FS(0.996)EGGER	2	0.12216	1	0.643	0.686	0.853	1.241	1.565	1.181	1.275	0.912	0.975	0.69	0.051036	1.261	0.154995	1.827	0.0077793
U3I3D6	36	S	ZFP36 ring finger protein like 1 OS=Anas platyrhynchos OX=8839 GN=ZFP36L1 PE=4 SV=1	ZFP36L1	0.995382	7.0277e-05	111.31	RHS(0.995)VT(0.005)LPNSK	3	0.46507	6	1.006	0.971	0.83	1.311	1.089	0.931	1.035	1.029	0.967	0.926	0.27412	1.099	0.44838	1.187	0.22596
U3I3I7	348	S	Zinc finger homeobox 3 OS=Anas platyrhynchos OX=8839 GN=ZFHX3 PE=4 SV=1	ZFHX3	0.762343	1.42509e-20	159.47	TPITSVPLGPLAS(0.22)S(0.762)PT(0.018)K	3	1.6687	1	0.92	1.143	0.76	2.321	1.27	1.386	0.751	0.722	0.633	1.34	0.093819	2.363	0.0133555	1.763	0.070463
U3I3I7	2150	S	Zinc finger homeobox 3 OS=Anas platyrhynchos OX=8839 GN=ZFHX3 PE=4 SV=1	ZFHX3	0.975286	0.000467369	82.349	IDS(0.025)RPPS(0.975)PEPQK	3	0.066606	1	0.892	0.913	0.804	0.822	0.991	1.011	1.236	1.262	0.979	0.75	0.035316	0.812	0.120823	1.082	0.37488
U3I3I7	347	S	Zinc finger homeobox 3 OS=Anas platyrhynchos OX=8839 GN=ZFHX3 PE=4 SV=1	ZFHX3	0.547353	0.00222234	59.339	TPITSVPLGPLAS(0.547)S(0.426)PT(0.027)K	4	-0.35131	1	1.095	0.911	0.908	0.972	0.957	1.029	1.101	1.106	0.943	0.925	0.38466	0.939	0.34598	1.015	0.79328
U3I3I7	2721	S	Zinc finger homeobox 3 OS=Anas platyrhynchos OX=8839 GN=ZFHX3 PE=4 SV=1	ZFHX3	0.995298	0.00205265	96.23	T(0.002)LLS(0.995)PS(0.003)SIK	3	-2.4311	2	1.027	0.992	0.949	1.14	1.05	0.944	1.105	0.985	0.903	0.992	0.93464	1.047	0.59228	1.056	0.42954
U3I3I7	1128	S	Zinc finger homeobox 3 OS=Anas platyrhynchos OX=8839 GN=ZFHX3 PE=4 SV=1	ZFHX3	0.999909	3.94732e-13	152.94	ISFPSSSES(1)PLSFK	3	0.10344	2	0.916	0.846	0.857	0.996	0.988	0.982	1.099	1.175	1.142	0.767	0.00105865	0.868	0.0020609	1.132	0.007457
U3I3I9	283	S	Striatin interacting protein 2 OS=Anas platyrhynchos OX=8839 GN=STRIP2 PE=4 SV=1	STRIP2	0.999872	0.000780354	101.62	QDS(1)LDIYNER	2	-2.3288	1	0.861	0.89	1.045	1.007	1.021	0.955	1.114	1.055	1.088	0.858	0.065184	0.916	0.026801	1.067	0.34262
U3I3J2	196	T	Ubiquitin specific peptidase 15 OS=Anas platyrhynchos OX=8839 GN=USP15 PE=3 SV=1	USP15	0.794537	4.75815e-05	94.955	GPS(0.205)T(0.795)PKS(0.998)PGAS(0.002)NFSTLPK	3	0.57976	1	1.31	1.257	1.238	1.06	1.043	1.125	0.776	0.773	0.743	1.66	2.0262e-05	1.408	0.00021972	0.848	0.0044788
U3I3J2	199	S	Ubiquitin specific peptidase 15 OS=Anas platyrhynchos OX=8839 GN=USP15 PE=3 SV=1	USP15	0.999537	5.56384e-21	159.98	S(1)PGASNFSTLPK	2	0.21542	6	1.405	1.342	1.251	1.062	1.093	1.154	0.706	0.698	0.684	1.915	4.4974e-05	1.585	6.026e-05	0.828	0.0105755
U3I3J7	258	T	Uncharacterized protein OS=Anas platyrhynchos OX=8839 PE=4 SV=1	---	0.999783	0.00684815	107.03	GT(1)ILQSLR	2	0.51176	1	0.854	0.909	0.874	0.892	1.018	0.93	1.335	1.054	1.028	0.772	0.041517	0.831	0.122783	1.077	0.165282
U3I3J9	111	S	M-phase phosphoprotein 6 OS=Anas platyrhynchos OX=8839 GN=MPHOSPH6 PE=4 SV=1	MPHOSPH6	1	5.14566e-12	171.21	MEADVS(1)DEEMAR	2	-0.088071	3	1.038	1.055	1.048	0.84	0.96	0.966	0.963	1.045	1.109	1.008	0.84208	0.887	0.122041	0.881	0.106204
U3I3K2	60	S	Uncharacterized protein OS=Anas platyrhynchos OX=8839 PE=4 SV=1	---	0.997118	0.000134213	93.804	LKS(0.997)LNANT(0.003)DIASLAR	3	-0.058665	1
U3I3K4	384	S	Uncharacterized protein OS=Anas platyrhynchos OX=8839 PE=3 SV=1	---	0.991133	0.0108292	74.751	S(0.009)FS(0.991)PQDDR	2	0.65815	1	1.169	0.974	1.187	0.757	1.155	1.29	0.865	0.949	0.914	1.221	0.046716	1.174	0.45554	0.962	0.74698
U3I3K4	190	S	Uncharacterized protein OS=Anas platyrhynchos OX=8839 PE=3 SV=1	---	0.999999	1.08799e-06	129.05	S(1)VDRS(1)LDRDYGR	2	0.11028	2	0.839	0.908	0.909	1.003	1.345	1.027	1.119	1.011	1.013	0.845	0.0171188	1.074	0.56104	1.271	0.077301
U3I3K4	252	S	Uncharacterized protein OS=Anas platyrhynchos OX=8839 PE=3 SV=1	---	0.999636	1.18731e-17	122.71	LRS(1)RS(1)PS(0.999)PEMHHQHEY(0.001)LGPQDQNGPISVLLTK	5	-1.2271	6	1.019	0.974	0.952	1.478	1.216	1.172	0.842	0.89	0.921	1.11	0.033441	1.457	0.0082977	1.313	0.02322
U3I3K4	194	S	Uncharacterized protein OS=Anas platyrhynchos OX=8839 PE=3 SV=1	---	0.999998	1.08799e-06	129.05	S(1)VDRS(1)LDRDYGR	2	0.11028	6	0.893	0.944	0.911	1.045	1.296	1.034	1.075	0.98	1.015	0.895	0.024783	1.099	0.31522	1.228	0.056541
U3I3K4	957	S	Uncharacterized protein OS=Anas platyrhynchos OX=8839 PE=3 SV=1	---	1	1.21463e-14	141.69	EPS(1)PPPAFKPEPPK	4	-0.20424	7	1.024	1.034	1.022	0.986	1.009	1.164	0.896	1.077	0.987	1.041	0.5082	1.067	0.42998	1.026	0.70636
U3I3K4	111	S	Uncharacterized protein OS=Anas platyrhynchos OX=8839 PE=3 SV=1	---	0.999944	1.96444e-05	132.62	S(1)PS(1)LDYEDR	2	0.4141	5	1.029	1.05	0.927	0.89	1.005	0.92	1.01	1.046	1.131	0.943	0.31368	0.883	0.065362	0.936	0.28388
U3I3K4	400	S	Uncharacterized protein OS=Anas platyrhynchos OX=8839 PE=3 SV=1	---	1	3.82636e-06	113.54	LHHS(1)DVDS(1)HS(1)S(1)NEKLK	4	-1.1145	3
U3I3K4	397	S	Uncharacterized protein OS=Anas platyrhynchos OX=8839 PE=3 SV=1	---	1	8.26103e-05	86.987	LHHS(1)DVDS(1)HS(1)S(1)NEKLK	4	-1.1145	1
U3I3K4	254	S	Uncharacterized protein OS=Anas platyrhynchos OX=8839 PE=3 SV=1	---	0.999958	1.18731e-17	122.71	S(1)PS(1)PEMHHQHEYLGPQDQNGPISVLLTK	4	-1.4099	8	1.034	0.96	1	1.251	1.099	1.095	0.894	0.98	0.977	1.05	0.2528	1.208	0.024	1.151	0.046583
U3I3K4	393	S	Uncharacterized protein OS=Anas platyrhynchos OX=8839 PE=3 SV=1	---	1	2.285e-23	191.96	LHHS(1)DVDS(1)HS(1)S(1)NEKLK	4	-1.1145	3	1.168	0.964	1.051	0.503	0.93	0.771	1.119	1.196	1.046	0.947	0.4543	0.656	0.071875	0.692	0.105662
U3I3K4	399	S	Uncharacterized protein OS=Anas platyrhynchos OX=8839 PE=3 SV=1	---	1	8.26103e-05	86.987	LHHS(1)DVDS(1)HS(1)S(1)NEKLK	4	-1.1145	1
U3I3K4	256	S	Uncharacterized protein OS=Anas platyrhynchos OX=8839 PE=3 SV=1	---	0.999872	1.18731e-17	122.71	S(1)PS(1)PEMHHQHEYLGPQDQNGPISVLLTK	4	-1.4099	8	1.034	0.96	1	1.251	1.099	1.095	0.894	0.98	0.977	1.05	0.2528	1.208	0.024	1.151	0.046583
U3I3K4	113	S	Uncharacterized protein OS=Anas platyrhynchos OX=8839 PE=3 SV=1	---	0.999821	0.00023213	97.273	S(1)PS(1)LDYEDR	2	0.4141	3	0.984	0.976	0.927	0.967	1.034	0.851	1.088	1.093	1.063	0.89	0.0047393	0.879	0.149835	0.988	0.81426
U3I3L0	141	S	Uncharacterized protein OS=Anas platyrhynchos OX=8839 PE=4 SV=1	---	0.678297	0.000680297	49.136	DTGMPGLNQT(0.003)GFLPS(0.117)EMGIAS(0.678)PS(0.188)T(0.188)LS(0.597)PT(0.229)GVK	4	-0.13692	1	1.046	0.995	1.319	1.11	0.895	1.362	0.85	0.811	0.956	1.284	0.070122	1.287	0.140505	1.002	0.97578
U3I3L0	146	S	Uncharacterized protein OS=Anas platyrhynchos OX=8839 PE=4 SV=1	---	0.597032	0.000680297	49.136	DTGMPGLNQT(0.003)GFLPS(0.117)EMGIAS(0.678)PS(0.188)T(0.188)LS(0.597)PT(0.229)GVK	4	-0.13692	1	1.046	0.995	1.319	1.11	0.895	1.362	0.85	0.811	0.956	1.284	0.070122	1.287	0.140505	1.002	0.97578
U3I3L4	159	S	Neutrophil cytosolic factor 4 OS=Anas platyrhynchos OX=8839 GN=NCF4 PE=4 SV=1	NCF4	1	2.49271e-06	132.21	VKS(1)ILPELPVLDR	3	-0.40299	2	1.1	1.169	1.264	1.315	1.073	0.912	0.981	0.726	0.721	1.455	0.024502	1.359	0.105079	0.934	0.52956
U3I3M6	37	S	Bet1 golgi vesicular membrane trafficking protein like OS=Anas platyrhynchos OX=8839 GN=BET1L PE=4 SV=1	BET1L	1	1.33164e-06	118.63	LKS(1)LALDIDKDAEEQNR	3	0.34931	2	1.201	0.971	1.263	1.35	1.163	1.091	0.843	0.832	0.695	1.449	0.022364	1.521	0.0091396	1.049	0.64866
U3I3N0	849	T	U2 snRNP associated SURP domain containing OS=Anas platyrhynchos OX=8839 GN=U2SURP PE=4 SV=1	U2SURP	0.986088	0.0111	95.264	EKEECT(0.986)PT(0.014)R	2	-1.1321	2	0.933	0.855	0.888	0.406	0.723	0.463	1.502	1.348	1.216	0.658	0.0032613	0.392	0.006423	0.595	0.089244
U3I3N0	864	S	U2 snRNP associated SURP domain containing OS=Anas platyrhynchos OX=8839 GN=U2SURP PE=4 SV=1	U2SURP	0.958021	8.11325e-05	116.87	RHS(1)AS(0.995)PS(0.958)PS(0.047)R	3	-0.987	4	0.969	1.051	1.007	0.693	0.947	0.901	1.123	1.028	1.164	0.913	0.108525	0.767	0.057598	0.839	0.13932
U3I3N0	860	S	U2 snRNP associated SURP domain containing OS=Anas platyrhynchos OX=8839 GN=U2SURP PE=4 SV=1	U2SURP	0.999972	8.11325e-05	116.87	RHS(1)AS(0.995)PS(0.958)PS(0.047)R	3	-0.987	4	0.969	1.051	1.007	0.693	0.947	0.901	1.123	1.028	1.164	0.913	0.108525	0.767	0.057598	0.839	0.13932
U3I3N0	904	S	U2 snRNP associated SURP domain containing OS=Anas platyrhynchos OX=8839 GN=U2SURP PE=4 SV=1	U2SURP	0.909081	0.0347488	48.188	S(0.045)S(0.045)HKDS(0.909)PR	3	1.3004	1	0.946	1.151	0.801	0.543	0.904	0.548	1.549	0.968	1.098	0.802	0.29344	0.552	0.051196	0.688	0.119218
U3I3N0	862	S	U2 snRNP associated SURP domain containing OS=Anas platyrhynchos OX=8839 GN=U2SURP PE=4 SV=1	U2SURP	0.994891	0.00121361	71.286	RHS(1)AS(0.995)PS(0.958)PS(0.047)R	3	-0.987	3	0.965	0.959	0.966	0.814	1.025	0.914	1.107	1.094	1.104	0.874	2.9533e-06	0.833	0.106824	0.953	0.50958
U3I3N4	282	S	Phospholipid phosphatase 2 OS=Anas platyrhynchos OX=8839 GN=PLPP2 PE=4 SV=1	PLPP2	0.99985	0.000441111	76.196	SDLEHNHYS(1)YR	3	0.46558	1	0.778	0.811	1.043	0.785	0.823	0.816	1.433	1.112	1.106	0.721	0.058699	0.664	0.009723	0.921	0.50888
U3I3N4	268	S	Phospholipid phosphatase 2 OS=Anas platyrhynchos OX=8839 GN=PLPP2 PE=4 SV=1	PLPP2	0.999999	0.000936307	99.752	RPS(1)LPLTR	3	-0.5034	5	0.969	0.885	1.027	1.33	0.735	0.867	1.093	1.067	1.033	0.902	0.087062	0.918	0.57682	1.018	0.94728
U3I3P8	508	S	Ubiquitin interaction motif containing 1 OS=Anas platyrhynchos OX=8839 GN=UIMC1 PE=4 SV=1	UIMC1	0.999231	2.75851e-11	157.97	ALAEGS(0.999)PT(0.001)AADR	3	0.10087	2	0.967	0.976	1.024	1.317	0.996	1.43	0.839	0.988	0.906	1.086	0.170939	1.37	0.06266	1.262	0.116975
U3I3Q1	1046	T	DENN domain containing 5A OS=Anas platyrhynchos OX=8839 GN=DENND5A PE=4 SV=1	DENND5A	0.999988	0.00581916	56.404	T(1)PPLQQS(0.931)PS(0.069)MIR	3	0.20446	2
U3I3Q1	160	S	DENN domain containing 5A OS=Anas platyrhynchos OX=8839 GN=DENND5A PE=4 SV=1	DENND5A	0.986032	0.00362702	103.43	FNS(0.986)YDIS(0.014)R	2	0.18672	1	0.881	0.764	0.803	1.01	0.801	0.784	1.308	1.094	1.321	0.658	0.0048998	0.697	0.023139	1.06	0.59014
U3I3Q1	818	S	DENN domain containing 5A OS=Anas platyrhynchos OX=8839 GN=DENND5A PE=4 SV=1	DENND5A	0.999274	6.40699e-06	116.04	RKS(0.999)DT(0.001)SPAMSPLR	3	-1.1049	3	1.077	0.78	0.871	0.72	0.845	0.622	1.347	1.092	1.258	0.738	0.052145	0.592	0.008036	0.802	0.165119
U3I3Q1	1052	S	DENN domain containing 5A OS=Anas platyrhynchos OX=8839 GN=DENND5A PE=4 SV=1	DENND5A	0.983868	0.00111776	73.833	TPPLQQS(0.984)PS(0.016)MIR	2	-0.42195	4	0.933	0.963	1.102	1.234	1.219	1.127	0.799	0.903	1.105	1.068	0.53828	1.275	0.063464	1.194	0.037343
U3I3Q1	1063	S	DENN domain containing 5A OS=Anas platyrhynchos OX=8839 GN=DENND5A PE=4 SV=1	DENND5A	0.977509	0.00530339	62.035	FVT(0.022)IS(0.978)PNNKPK	3	-1.9284	1
U3I3Q1	803	S	DENN domain containing 5A OS=Anas platyrhynchos OX=8839 GN=DENND5A PE=4 SV=1	DENND5A	0.74788	3.36403e-35	207.23	T(0.005)T(0.005)S(0.027)GS(0.748)FS(0.205)T(0.008)S(0.002)GILLDSER	3	-0.43089	2	0.936	1.047	0.961	1.105	0.898	0.88	1.142	0.945	1.075	0.931	0.34704	0.912	0.36012	0.979	0.76922
U3I3Q9	40	S	Uncharacterized protein OS=Anas platyrhynchos OX=8839 GN=CCNB3 PE=3 SV=1	CCNB3	0.944973	0.00155343	70.197	RS(0.945)PS(0.227)S(0.828)PQGGPK	3	0.47646	1	1.089	1.196	1.161	0.618	0.868	0.635	0.977	1.091	1.151	1.071	0.27844	0.659	0.023098	0.615	0.0115229
U3I3Q9	43	S	Uncharacterized protein OS=Anas platyrhynchos OX=8839 GN=CCNB3 PE=3 SV=1	CCNB3	0.827624	0.00155343	70.197	RS(0.945)PS(0.227)S(0.828)PQGGPK	3	0.47646	1	1.089	1.196	1.161	0.618	0.868	0.635	0.977	1.091	1.151	1.071	0.27844	0.659	0.023098	0.615	0.0115229
U3I3R7	472	S	Uncharacterized protein OS=Anas platyrhynchos OX=8839 PE=4 SV=1	---	0.646384	5.5864e-05	97.823	S(0.646)PS(0.353)PPVSLQPPSR	2	-0.09746	5	0.958	1.007	0.901	1.241	0.863	0.99	1.011	1.043	1.084	0.913	0.073963	0.986	0.8276	1.08	0.58178
U3I3R7	474	S	Uncharacterized protein OS=Anas platyrhynchos OX=8839 PE=4 SV=1	---	0.499999	5.5864e-05	97.823	S(0.5)PS(0.5)PPVSLQPPSR	3	0.21969	4	1.024	1.141	0.953	1.376	1.015	0.999	1.04	0.872	0.813	1.144	0.2016	1.244	0.170356	1.087	0.55406
U3I3S3	1080	S	Phospholipid-transporting ATPase OS=Anas platyrhynchos OX=8839 GN=LOC101800696 PE=3 SV=1	LOC101800696	1	0.00089077	80.737	RPPPPS(1)PK	3	-0.27754	11	1.127	0.959	1.212	0.744	1.015	0.946	1.029	1.016	0.95	1.101	0.27764	0.903	0.3218	0.82	0.158443
U3I3S6	281	S	Phosphatidylinositol 4-kinase beta OS=Anas platyrhynchos OX=8839 GN=PI4KB PE=3 SV=1	PI4KB	0.86629	1.38056e-05	104.81	ELPSLSPAPDMGLS(0.866)PS(0.134)KR	4	-1.0564	3	0.908	0.909	1.073	1.157	1.122	0.668	1.12	0.942	1.105	0.913	0.3081	0.931	0.62514	1.02	0.9718
U3I3S6	527	S	Phosphatidylinositol 4-kinase beta OS=Anas platyrhynchos OX=8839 GN=PI4KB PE=3 SV=1	PI4KB	0.999973	4.89664e-06	108.71	RLS(1)EQLAHTPTAFK	3	-0.049218	4	0.851	0.898	0.809	1.24	0.782	0.704	1.316	1.087	1.133	0.723	0.0079806	0.771	0.190943	1.066	0.86058
U3I3S6	444	S	Phosphatidylinositol 4-kinase beta OS=Anas platyrhynchos OX=8839 GN=PI4KB PE=3 SV=1	PI4KB	1	1.87753e-20	187.59	S(1)AENLPECGITHEQR	3	-0.49083	5	0.971	0.934	0.948	1.12	0.803	0.888	1.107	1.064	1.122	0.866	0.00184019	0.854	0.167817	0.985	0.82734
U3I3T1	640	S	Uncharacterized protein OS=Anas platyrhynchos OX=8839 PE=4 SV=1	---	0.992748	2.80082e-08	129.51	T(0.007)PQENS(0.993)PPLVGVVK	2	-1.5223	4	1.234	1.18	1.227	1.142	1.072	1.164	0.767	0.846	0.743	1.545	0.00046124	1.434	0.00145916	0.928	0.057717
U3I3T1	1576	S	Uncharacterized protein OS=Anas platyrhynchos OX=8839 PE=4 SV=1	---	0.976923	0.00486092	105.35	LNLT(0.023)S(0.977)PK	3	-0.13406	6	1.26	1.21	1.267	1.089	1.021	0.995	0.836	0.845	0.724	1.554	0.00103695	1.291	0.0104627	0.831	0.0036799
U3I3T6	49	S	NMDA receptor synaptonuclear signaling and neuronal migration factor OS=Anas platyrhynchos OX=8839 GN=NSMF PE=4 SV=1	NSMF	0.999488	0.0026257	68.171	RLS(0.999)VIS(0.001)DGK	3	-0.18628	1	0.82	0.601	0.69	0.899	0.784	0.628	1.616	1.441	1.037	0.516	0.0152011	0.564	0.028724	1.095	0.55846
U3I3T7	321	T	PHD finger protein 21A OS=Anas platyrhynchos OX=8839 GN=PHF21A PE=4 SV=1	PHF21A	0.99185	0.000279294	99.941	T(0.008)VT(0.992)PPAAPKPK	3	-0.15575	3	0.916	1.053	0.911	0.965	1.027	1.026	1.091	1.125	0.946	0.911	0.26312	0.954	0.48274	1.048	0.3997
U3I3T9	631	S	HECT domain E3 ubiquitin protein ligase 1 OS=Anas platyrhynchos OX=8839 GN=HECTD1 PE=4 SV=1	HECTD1	0.549746	1.40607e-37	186.92	VSTLAGPS(0.55)S(0.45)DDENEEESKPEKEDEPQEDAK	4	0.28047	2	1.321	1.259	1.416	1.566	0.979	1.172	0.605	0.568	0.698	2.136	0.00040118	1.987	0.0109816	0.93	0.55732
U3I3T9	357	S	HECT domain E3 ubiquitin protein ligase 1 OS=Anas platyrhynchos OX=8839 GN=HECTD1 PE=4 SV=1	HECTD1	0.993301	0.0016149	110.74	RLDS(0.993)S(0.007)GER	2	-0.03592	1	1.275	0.966	1.204	0.499	1.095	0.583	1.178	0.993	0.946	1.105	0.41584	0.698	0.17126	0.632	0.114463
U3I3T9	1780	S	HECT domain E3 ubiquitin protein ligase 1 OS=Anas platyrhynchos OX=8839 GN=HECTD1 PE=4 SV=1	HECTD1	1	4.48121e-06	112.91	RQFS(1)ALVPAFDPR	3	-0.042703	3	1.136	1.179	1.382	1.242	1.242	1.455	0.677	0.659	0.685	1.829	0.00060249	1.949	0.00025508	1.065	0.46684
U3I3T9	1577	S	HECT domain E3 ubiquitin protein ligase 1 OS=Anas platyrhynchos OX=8839 GN=HECTD1 PE=4 SV=1	HECTD1	0.995382	7.4712e-07	125.33	SS(0.002)S(0.995)DNNT(0.003)NTLGR	2	0.2685	1	0.915	1.163	0.881	0.814	0.876	0.699	1.173	1.151	1.112	0.861	0.150243	0.695	0.0057595	0.807	0.126663
U3I3T9	358	S	HECT domain E3 ubiquitin protein ligase 1 OS=Anas platyrhynchos OX=8839 GN=HECTD1 PE=4 SV=1	HECTD1	0.665186	0.00272523	73.666	RLDS(0.335)S(0.665)GER	3	-0.3168	1	0.876	1.075	1.171	0.551	0.965	0.782	1.199	1.049	1.116	0.928	0.4421	0.683	0.073178	0.736	0.153241
U3I3T9	1390	S	HECT domain E3 ubiquitin protein ligase 1 OS=Anas platyrhynchos OX=8839 GN=HECTD1 PE=4 SV=1	HECTD1	0.48414	6.30095e-23	170	KGS(0.484)S(0.122)S(0.194)S(0.194)VCS(0.005)VASSSDISLGSTK	3	-0.97626	0
U3I3U1	259	S	Uncharacterized protein OS=Anas platyrhynchos OX=8839 GN=TNFRSF18 PE=4 SV=1	TNFRSF18	0.999188	0.0156993	48.044	SGY(0.001)FHPPS(0.999)PH	3	-0.16375	1	1.457	1.144	1.212	0.853	1.155	0.643	0.905	0.742	0.919	1.486	0.0169582	1.033	0.96416	0.695	0.103777
U3I3U3	237	S	Uncharacterized protein OS=Anas platyrhynchos OX=8839 GN=LOC101794750 PE=4 SV=1	LOC101794750	0.978364	5.11786e-20	188.1	SSLLAS(0.109)S(0.897)PS(0.978)PS(0.014)S(0.002)SK	2	-0.066999	6	1.094	1.073	1.013	0.953	0.993	1.023	0.959	0.918	1.082	1.075	0.245	1.003	0.92422	0.934	0.090898
U3I3U3	234	S	Uncharacterized protein OS=Anas platyrhynchos OX=8839 GN=LOC101794750 PE=4 SV=1	LOC101794750	0.833757	3.27204e-23	192.98	S(0.091)S(0.909)LLAS(0.834)S(0.589)PS(0.366)PS(0.189)S(0.02)S(0.002)K	2	-0.21153	4	1.051	1.056	1.016	0.909	0.879	1.056	0.997	0.998	1.083	1.015	0.64054	0.924	0.26336	0.911	0.169143
U3I3U3	239	S	Uncharacterized protein OS=Anas platyrhynchos OX=8839 GN=LOC101794750 PE=4 SV=1	LOC101794750	0.41177	0.00087619	69.081	SSLLAS(0.078)S(0.893)PS(0.42)PS(0.412)S(0.145)S(0.052)K	4	0.21275	0
U3I3U3	230	S	Uncharacterized protein OS=Anas platyrhynchos OX=8839 GN=LOC101794750 PE=4 SV=1	LOC101794750	0.90923	3.27204e-23	192.98	S(0.091)S(0.909)LLAS(0.834)S(0.589)PS(0.366)PS(0.189)S(0.02)S(0.002)K	2	-0.21153	2	1.085	1.081	1.015	0.862	0.769	0.995	1.048	0.986	1.105	1.013	0.74188	0.837	0.088124	0.826	0.064243
U3I3U3	235	S	Uncharacterized protein OS=Anas platyrhynchos OX=8839 GN=LOC101794750 PE=4 SV=1	LOC101794750	0.94599	3.93108e-28	206.81	SSLLAS(0.027)S(0.946)PS(0.027)PSSSK	2	0.061525	10	1.097	0.999	0.974	0.859	0.976	0.968	1.031	1.002	1.097	0.981	0.68018	0.896	0.086321	0.913	0.171276
U3I3U6	43	S	TNFAIP3 interacting protein 1 OS=Anas platyrhynchos OX=8839 GN=TNIP1 PE=4 SV=1	TNIP1	1	4.64192e-07	122.01	S(1)IGELLEESQVEASK	3	-0.70134	1
U3I3U8	58	S	Phosphodiesterase OS=Anas platyrhynchos OX=8839 GN=PDE7A PE=3 SV=1	PDE7A	0.999974	0.000315448	90.759	RGS(1)HPYIDFR	3	-0.28691	1	1.208	0.949	1.191	0.85	1.26	1.007	0.909	0.876	0.946	1.226	0.071264	1.141	0.3612	0.931	0.59996
U3I3V0	387	S	Activating transcription factor 7 interacting protein OS=Anas platyrhynchos OX=8839 GN=ATF7IP PE=4 SV=1	ATF7IP	0.751574	9.15455e-08	137.45	S(0.248)KS(0.752)EDMDSVHSK	3	0.45105	1	1.023	1.013	1.064	0.584	1.014	0.777	1.264	1.012	1.026	0.939	0.47366	0.719	0.116281	0.766	0.21028
U3I3V0	385	S	Activating transcription factor 7 interacting protein OS=Anas platyrhynchos OX=8839 GN=ATF7IP PE=4 SV=1	ATF7IP	0.499399	0.000115563	94.639	S(0.499)KS(0.499)EDMDS(0.001)VHSK	4	-0.72894	0
U3I3V0	117	S	Activating transcription factor 7 interacting protein OS=Anas platyrhynchos OX=8839 GN=ATF7IP PE=4 SV=1	ATF7IP	0.99991	5.90507e-10	151.73	TLS(1)PANVTPEQK	2	-0.84329	5	1.043	1.102	1.16	0.91	0.988	1.079	0.915	0.993	0.957	1.154	0.021262	1.039	0.54038	0.901	0.141517
U3I3V0	305	S	Activating transcription factor 7 interacting protein OS=Anas platyrhynchos OX=8839 GN=ATF7IP PE=4 SV=1	ATF7IP	0.997995	4.74627e-39	196.18	MDNCLGS(0.998)PS(0.002)KQESNENLPK	4	-0.061992	4	1.096	1.154	1.027	0.968	0.912	0.923	0.992	0.94	1.023	1.109	0.069661	0.949	0.16224	0.855	0.0154032
U3I3V7	158	S	BTB domain and CNC homolog 2 OS=Anas platyrhynchos OX=8839 GN=BACH2 PE=3 SV=1	BACH2	1	7.1846e-85	286.85	MHDEENS(1)DGDEEETMESETSK	3	-0.26191	2	0.869	1.046	0.929	0.808	0.752	0.806	1.12	1.216	1.24	0.795	0.020941	0.662	0.00045741	0.832	0.037196
U3I3V7	451	S	BTB domain and CNC homolog 2 OS=Anas platyrhynchos OX=8839 GN=BACH2 PE=3 SV=1	BACH2	0.99973	0.0028605	61.09	S(1)PPLETR	2	0.87205	2
U3I3Y4	233	S	Myeloid leukemia factor 2 OS=Anas platyrhynchos OX=8839 GN=MLF2 PE=4 SV=1	MLF2	0.979418	1.35253e-09	143.46	LAIQGPEDS(0.979)PS(0.021)R	2	1.3009	1	1.094	1.074	1.237	0.971	1.257	0.946	0.856	0.933	0.876	1.278	0.0089553	1.191	0.151243	0.932	0.48972
U3I3Y5	482	S	SURP and G-patch domain containing 1 OS=Anas platyrhynchos OX=8839 GN=SUGP1 PE=4 SV=1	SUGP1	1	1.83969e-80	244.1	AIQQHQHGYDS(1)DEEVDSELGTWEHQLR	4	1.0464	1	1.024	1.127	0.933	0.971	1.015	1.087	0.909	1.075	1.015	1.028	0.7283	1.025	0.68646	0.996	0.9802
U3I3Y7	225	S	Pleckstrin homology domain containing O1 OS=Anas platyrhynchos OX=8839 GN=PLEKHO1 PE=4 SV=1	PLEKHO1	0.995078	0.0039364	98.254	S(0.995)DS(0.005)ENVK	2	-0.011741	2	0.826	0.844	0.763	0.523	1.19	0.74	1.443	1.203	1.15	0.641	0.0043611	0.646	0.120184	1.008	0.86006
U3I3Y7	227	S	Pleckstrin homology domain containing O1 OS=Anas platyrhynchos OX=8839 GN=PLEKHO1 PE=4 SV=1	PLEKHO1	0.870336	0.0466209	41.542	S(0.13)DS(0.87)ENVKAPEK	3	-1.5138	1
U3I3Y7	255	S	Pleckstrin homology domain containing O1 OS=Anas platyrhynchos OX=8839 GN=PLEKHO1 PE=4 SV=1	PLEKHO1	0.99983	5.35417e-15	155.17	NDS(1)FDKGTMYTPQVPK	3	-0.60866	5	0.782	0.902	0.757	1.318	1.262	1.186	1.304	1.033	0.706	0.802	0.36112	1.238	0.25114	1.543	0.0021562
U3I3Y8	571	S	TSC complex subunit 1 OS=Anas platyrhynchos OX=8839 GN=TSC1 PE=4 SV=1	TSC1	0.993086	7.48493e-22	158.06	QTFTPIDKPCGGS(0.007)GES(0.993)PAGNR	3	-1.5022	1	0.933	0.918	0.921	1.471	1.03	1.058	1.019	0.939	0.981	0.943	0.074215	1.211	0.202	1.284	0.175476
U3I3Y8	505	S	TSC complex subunit 1 OS=Anas platyrhynchos OX=8839 GN=TSC1 PE=4 SV=1	TSC1	0.999951	0.00110044	111.33	GGFDS(1)PFYR	2	-0.79353	2	0.886	0.975	0.728	1.595	1.307	1.034	1.215	0.814	0.782	0.921	0.69726	1.4	0.143897	1.52	0.053944
U3I3Y9	1843	S	Myosin IXA OS=Anas platyrhynchos OX=8839 GN=MYO9A PE=3 SV=1	MYO9A	1	0.0163168	44.312	EFKENKEPS(1)PK	4	-0.41366	1	1.207	1.092	1.111	1.359	0.911	0.756	1.002	0.74	0.933	1.275	0.060795	1.131	0.63378	0.887	0.44372
U3I3Z8	36	S	Disco interacting protein 2 homolog C OS=Anas platyrhynchos OX=8839 GN=DIP2C PE=4 SV=1	DIP2C	0.875716	0.000112996	84.324	Y(0.106)RS(0.876)DVHT(0.019)EAVQAALAK	4	-0.99248	1
U3I404	11	S	Uncharacterized protein OS=Anas platyrhynchos OX=8839 PE=4 SV=1	---	0.999999	0.000127923	96.247	KVS(1)HQGPESEK	3	-0.082152	2	0.581	0.814	0.782	0.767	0.845	0.857	1.806	1.173	0.947	0.555	0.060678	0.629	0.090844	1.134	0.29246
U3I407	330	S	Oxysterol-binding protein OS=Anas platyrhynchos OX=8839 GN=OSBPL5 PE=3 SV=1	OSBPL5	0.999846	1.8432e-22	172.06	KT(0.01)NES(0.99)ES(1)DQSEIHGEVSPGR	3	-0.19795	1	1.419	0.777	1.075	0.691	0.949	0.833	0.924	0.981	1.255	1.035	0.94814	0.783	0.136157	0.756	0.25992
U3I407	328	S	Oxysterol-binding protein OS=Anas platyrhynchos OX=8839 GN=OSBPL5 PE=3 SV=1	OSBPL5	0.990338	1.8432e-22	172.06	KT(0.01)NES(0.99)ES(1)DQSEIHGEVSPGR	3	-0.19795	1	1.419	0.777	1.075	0.691	0.949	0.833	0.924	0.981	1.255	1.035	0.94814	0.783	0.136157	0.756	0.25992
U3I407	314	S	Oxysterol-binding protein OS=Anas platyrhynchos OX=8839 GN=OSBPL5 PE=3 SV=1	OSBPL5	0.999954	0.00011362	88.176	DNVEES(1)ENETHENSR	3	0.40954	1
U3I407	12	S	Oxysterol-binding protein OS=Anas platyrhynchos OX=8839 GN=OSBPL5 PE=3 SV=1	OSBPL5	0.999723	4.65694e-06	112.43	RFS(1)LCPASSTPQK	3	0.41774	2	1.185	0.84	1.04	1.347	1.012	0.957	1.135	0.92	0.718	1.105	0.55248	1.196	0.3372	1.082	0.62506
U3I409	487	S	Protein inhibitor of activated STAT 1 OS=Anas platyrhynchos OX=8839 GN=PIAS1 PE=4 SV=1	PIAS1	0.999997	3.50834e-12	146.76	SCPSISPAS(1)PLNNK	3	0.39535	3	1.118	1.169	1.111	1.065	0.93	1.059	0.88	0.894	0.961	1.242	0.002301	1.117	0.10338	0.899	0.082699
U3I409	484	S	Protein inhibitor of activated STAT 1 OS=Anas platyrhynchos OX=8839 GN=PIAS1 PE=4 SV=1	PIAS1	0.912455	0.000385723	75.01	S(0.042)CPS(0.042)IS(0.912)PAS(0.004)PLNNK	3	0.91834	1
U3I409	502	S	Protein inhibitor of activated STAT 1 OS=Anas platyrhynchos OX=8839 GN=PIAS1 PE=4 SV=1	PIAS1	0.999665	2.52653e-06	115.83	GILNLPHQAS(1)PVSR	3	-0.29042	4	1.145	1.134	1.051	1.178	0.895	1	0.919	0.958	0.884	1.206	0.0063042	1.113	0.29032	0.923	0.36518
U3I410	387	S	Protein tweety homolog OS=Anas platyrhynchos OX=8839 GN=TTYH3 PE=3 SV=1	TTYH3	1	9.73056e-30	195.25	SSDDDGEEES(1)AAQGSR	2	1.449	1	1.121	0.949	1.043	0.399	0.657	0.731	1.13	1.143	1.408	0.846	0.128779	0.485	0.0198801	0.574	0.038498
U3I418	328	S	Uncharacterized protein OS=Anas platyrhynchos OX=8839 GN=LOC101797254 PE=4 SV=1	LOC101797254	1	0.00889683	53.136	VELGRGS(1)NHK	4	-0.40349	1	0.556	0.529	0.436	0.749	0.792	0.779	1.685	1.438	1.498	0.329	0.00022232	0.502	0.000163291	1.525	0.0049174
U3I422	343	S	Uncharacterized protein OS=Anas platyrhynchos OX=8839 PE=4 SV=1	---	0.94522	0.00345668	65.231	KDS(0.945)S(0.055)EELNKEER	3	-0.34705	1	0.791	0.844	0.802	1.419	1.5	1.292	0.935	0.892	1.063	0.843	0.039861	1.457	0.0052002	1.728	0.00033849
U3I424	289	S	SH3 domain containing GRB2 like 1, endophilin A2 OS=Anas platyrhynchos OX=8839 GN=SH3GL1 PE=4 SV=1	SH3GL1	1	6.23146e-06	122.78	S(1)IPHLDQPCCK	2	0.43045	3	0.928	1.031	0.951	1.18	1.024	0.973	1.139	1.023	0.854	0.965	0.7565	1.053	0.61442	1.092	0.26446
U3I429	720	S	Ral GTPase activating protein non-catalytic beta subunit OS=Anas platyrhynchos OX=8839 GN=RALGAPB PE=4 SV=1	RALGAPB	0.382385	5.78649e-23	146.76	T(0.017)NS(0.382)GIS(0.133)T(0.186)AS(0.186)GGS(0.09)T(0.006)EPTTPDSERPAQALLR	3	-0.047069	0
U3I429	378	T	Ral GTPase activating protein non-catalytic beta subunit OS=Anas platyrhynchos OX=8839 GN=RALGAPB PE=4 SV=1	RALGAPB	0.834714	5.67216e-15	156.87	LSMPQSTAINT(0.165)T(0.835)PPHNR	3	-0.39933	3	0.911	0.86	1.088	1.512	1.121	0.72	0.732	1.319	1	0.937	0.83268	1.099	0.79022	1.173	0.62586
U3I429	358	S	Ral GTPase activating protein non-catalytic beta subunit OS=Anas platyrhynchos OX=8839 GN=RALGAPB PE=4 SV=1	RALGAPB	0.999396	1.26784e-10	181.76	S(0.001)DS(0.999)APPTPVNR	2	-0.034987	1	1.052	0.935	0.936	0.905	0.882	0.813	1.079	1.095	1.189	0.869	0.046416	0.773	0.0043396	0.889	0.083157
U3I431	90	S	Gephyrin OS=Anas platyrhynchos OX=8839 GN=GPHN PE=4 SV=1	GPHN	1	5.43362e-10	95.784	EVHDELEDLPS(1)PPPPLS(1)PPPT(0.315)T(0.273)S(0.413)PHK	4	-0.22583	4	1.061	0.952	1.087	1.027	0.989	0.978	0.982	0.993	1.03	1.032	0.53008	0.996	0.86728	0.966	0.48458
U3I431	101	T	Gephyrin OS=Anas platyrhynchos OX=8839 GN=GPHN PE=4 SV=1	GPHN	0.304339	8.96143e-05	70.028	EVHDELEDLPSPPPPLS(0.087)PPPT(0.304)T(0.304)S(0.304)PHK	4	0.77677	0
U3I431	102	S	Gephyrin OS=Anas platyrhynchos OX=8839 GN=GPHN PE=4 SV=1	GPHN	0.412574	5.82552e-10	95.361	EVHDELEDLPS(1)PPPPLS(1)PPPT(0.315)T(0.273)S(0.413)PHK	4	-0.22583	0
U3I431	100	T	Gephyrin OS=Anas platyrhynchos OX=8839 GN=GPHN PE=4 SV=1	GPHN	0.419908	9.93774e-08	78.747	EVHDELEDLPS(0.003)PPPPLS(0.914)PPPT(0.42)T(0.381)S(0.282)PHK	4	0.28403	0
U3I431	96	S	Gephyrin OS=Anas platyrhynchos OX=8839 GN=GPHN PE=4 SV=1	GPHN	0.999762	8.69871e-12	114.79	EVHDELEDLPS(1)PPPPLS(1)PPPT(0.315)T(0.273)S(0.413)PHK	4	-0.22583	8	1.03	0.979	1.043	1.048	0.998	1.003	0.997	0.961	1.054	1.013	0.7034	1.012	0.7034	0.999	0.97422
U3I431	341	S	Gephyrin OS=Anas platyrhynchos OX=8839 GN=GPHN PE=4 SV=1	GPHN	0.986838	3.62988e-05	127.79	AS(0.013)HS(0.987)AVDITK	3	-0.29906	2	0.841	0.877	0.843	0.828	1.242	1.008	1.194	1.107	1.087	0.756	0.00092376	0.909	0.41774	1.202	0.28514
U3I444	1058	S	Cytoplasmic linker associated protein 2 OS=Anas platyrhynchos OX=8839 GN=CLASP2 PE=4 SV=1	CLASP2	1	0.016831	44.598	S(1)QEDMNEPVKR	3	1.4751	1	1.131	1.062	1.023	1.007	0.996	0.982	1.015	0.993	0.882	1.113	0.109256	1.033	0.48292	0.928	0.070938
U3I444	183	S	Cytoplasmic linker associated protein 2 OS=Anas platyrhynchos OX=8839 GN=CLASP2 PE=4 SV=1	CLASP2	0.99996	7.34067e-08	113.93	SFDDDES(1)VDGNRPSSAASAFK	3	-2.1817	1
U3I444	680	S	Cytoplasmic linker associated protein 2 OS=Anas platyrhynchos OX=8839 GN=CLASP2 PE=4 SV=1	CLASP2	0.981908	0.00251103	93.928	LSS(0.016)S(0.982)VS(0.002)AMR	2	0.38869	1
U3I444	607	S	Cytoplasmic linker associated protein 2 OS=Anas platyrhynchos OX=8839 GN=CLASP2 PE=4 SV=1	CLASP2	0.951844	0.00115203	94.617	VVS(0.048)QS(0.952)QPGSR	2	-0.10638	1	0.829	0.95	0.974	1.047	0.949	0.665	1.386	1.167	0.835	0.813	0.29594	0.785	0.30522	0.967	0.7516
U3I444	534	S	Cytoplasmic linker associated protein 2 OS=Anas platyrhynchos OX=8839 GN=CLASP2 PE=4 SV=1	CLASP2	0.652306	1.85396e-12	145.71	S(0.652)RS(0.348)DIDVNAAAGAK	3	-0.074672	3	1.011	0.915	1.033	1.361	1.077	0.912	1.141	0.957	0.756	1.037	0.71618	1.174	0.38902	1.132	0.41086
U3I444	536	S	Cytoplasmic linker associated protein 2 OS=Anas platyrhynchos OX=8839 GN=CLASP2 PE=4 SV=1	CLASP2	0.759964	7.43875e-17	159.72	S(0.24)RS(0.76)DIDVNAAAGAK	2	-0.29145	3	1.057	0.947	1.037	1.337	1.044	0.923	1.062	0.999	0.771	1.074	0.48706	1.167	0.36012	1.086	0.56222
U3I444	1115	S	Cytoplasmic linker associated protein 2 OS=Anas platyrhynchos OX=8839 GN=CLASP2 PE=4 SV=1	CLASP2	0.597045	0.000483988	73.918	TSLLNTMPPHS(0.597)S(0.403)PR	3	-0.37178	3
U3I444	177	S	Cytoplasmic linker associated protein 2 OS=Anas platyrhynchos OX=8839 GN=CLASP2 PE=4 SV=1	CLASP2	0.999263	1.19296e-25	134.97	NSGTMILSSISDKS(0.999)FDDDESVDGNRPSSAASAFK	4	-0.61959	1	0.871	0.763	0.962	1.319	0.856	1.132	1.107	1.055	1.075	0.802	0.030482	1.022	0.96696	1.274	0.182341
U3I444	496	S	Cytoplasmic linker associated protein 2 OS=Anas platyrhynchos OX=8839 GN=CLASP2 PE=4 SV=1	CLASP2	0.975534	3.76134e-14	147.25	SSS(0.001)S(0.024)S(0.976)QESLNRPLSSK	3	0.39087	2	1.106	1.18	1.054	1.556	1.164	0.875	0.805	0.762	0.888	1.36	0.0050955	1.464	0.107418	1.076	0.79432
U3I445	770	S	Meiosis regulator for oocyte development OS=Anas platyrhynchos OX=8839 GN=MIOS PE=4 SV=1	MIOS	0.988437	1.79923e-05	113.88	GFSQYGVS(0.001)GS(0.988)PT(0.011)K	3	0.64042	2	1.125	1.135	1.17	1.222	0.986	1.143	0.851	0.842	0.844	1.352	1.82402e-05	1.321	0.049599	0.977	0.6957
U3I449	246	S	Apolipoprotein A-I OS=Anas platyrhynchos OX=8839 GN=APOA1 PE=3 SV=1	APOA1	1	0.00268926	65.179	FIS(1)LLDELQK	3	0.030764	1
U3I449	242	T	Apolipoprotein A-I OS=Anas platyrhynchos OX=8839 GN=APOA1 PE=3 SV=1	APOA1	0.999968	0.0288702	51.771	LTPYAENLKT(1)R	3	1.2832	1
U3I455	183	S	Signal recognition particle subunit SRP68 OS=Anas platyrhynchos OX=8839 GN=SRP68 PE=3 SV=1	SRP68	1	0.00666544	73.881	VEEIS(1)PNIR	2	0.71215	1
U3I463	656	S	DNA (cytosine-5)-methyltransferase OS=Anas platyrhynchos OX=8839 GN=DNMT1 PE=3 SV=1	DNMT1	1	3.41586e-30	180.26	EADEDEEVDDNIPEMPS(1)PKK	5	-0.42034	6	1.344	1.144	1.379	1.025	0.831	0.917	0.833	0.785	0.869	1.555	0.0025787	1.115	0.190743	0.717	0.0167785
U3I463	873	S	DNA (cytosine-5)-methyltransferase OS=Anas platyrhynchos OX=8839 GN=DNMT1 PE=3 SV=1	DNMT1	0.999838	1.09647e-08	117.04	VGDGVYLLPEAFSFSMKPAS(1)PAK	4	-0.25823	3	1.113	1.089	1.273	0.872	0.941	0.946	0.922	0.904	1.013	1.224	0.028783	0.972	0.55786	0.794	0.0144997
U3I467	641	S	SR-related CTD associated factor 4 OS=Anas platyrhynchos OX=8839 GN=SCAF4 PE=4 SV=1	SCAF4	1	8.93305e-43	196.68	KSENEVAQNGGAEATHNEPVS(1)PIPK	4	-1.2782	6	1.109	1.128	1.025	0.959	0.967	1.178	0.823	0.844	1.185	1.144	0.28974	1.088	0.52428	0.952	0.50724
U3I467	151	S	SR-related CTD associated factor 4 OS=Anas platyrhynchos OX=8839 GN=SCAF4 PE=4 SV=1	SCAF4	0.999688	1.52047e-20	110.34	IEIIQPLLDMAAGTSTAAPMTENATNNEGS(1)PPPPAK	4	-1.477	11	1.064	1.092	1.055	1.144	1.08	1.165	0.919	0.886	0.889	1.192	0.00035787	1.258	0.00086371	1.055	0.099639
U3I471	1084	S	Ankyrin repeat domain 28 OS=Anas platyrhynchos OX=8839 GN=ANKRD28 PE=4 SV=1	ANKRD28	0.446681	0.000780616	63.691	EDGYPYTEEDELNDS(0.447)DS(0.447)ET(0.092)Y(0.015)	3	-1.52	0
U3I471	1086	S	Ankyrin repeat domain 28 OS=Anas platyrhynchos OX=8839 GN=ANKRD28 PE=4 SV=1	ANKRD28	0.446681	0.000780616	63.691	EDGYPYTEEDELNDS(0.447)DS(0.447)ET(0.092)Y(0.015)	3	-1.52	0
U3I476	571	S	FERM domain containing 4A OS=Anas platyrhynchos OX=8839 GN=FRMD4A PE=4 SV=1	FRMD4A	0.958253	0.0102019	57.288	NDY(0.042)DKS(0.958)PIKPK	3	0.17475	2
U3I476	663	S	FERM domain containing 4A OS=Anas platyrhynchos OX=8839 GN=FRMD4A PE=4 SV=1	FRMD4A	0.996928	0.0011452	125.7	SVDIS(0.997)PT(0.003)R	2	1.0529	2	0.939	0.903	0.882	0.744	0.814	0.83	1.247	1.274	1.108	0.751	0.0037429	0.658	0.00160292	0.877	0.025917
U3I482	660	S	Par-3 family cell polarity regulator beta OS=Anas platyrhynchos OX=8839 GN=PARD3B PE=4 SV=1	PARD3B	0.354953	0.000194376	89.507	S(0.004)DS(0.355)S(0.355)S(0.286)KDFGPTLGLK	3	1.4338	0
U3I482	675	S	Par-3 family cell polarity regulator beta OS=Anas platyrhynchos OX=8839 GN=PARD3B PE=4 SV=1	PARD3B	0.874169	1.20172e-35	211.68	KS(0.004)S(0.109)S(0.874)LES(0.014)LQTAVAEVR	3	0.10699	1	1.061	1.075	0.952	0.941	1.096	1.13	0.959	1.023	0.945	1.055	0.31196	1.082	0.28362	1.026	0.74792
U3I482	673	S	Par-3 family cell polarity regulator beta OS=Anas platyrhynchos OX=8839 GN=PARD3B PE=4 SV=1	PARD3B	0.333333	2.70429e-20	174.35	S(0.333)S(0.333)S(0.333)LESLQTAVAEVR	3	-0.40356	0
U3I482	659	S	Par-3 family cell polarity regulator beta OS=Anas platyrhynchos OX=8839 GN=PARD3B PE=4 SV=1	PARD3B	0.354953	0.000194376	89.507	S(0.004)DS(0.355)S(0.355)S(0.286)KDFGPTLGLK	3	1.4338	0
U3I482	291	S	Par-3 family cell polarity regulator beta OS=Anas platyrhynchos OX=8839 GN=PARD3B PE=4 SV=1	PARD3B	0.888781	1.85263e-29	207.85	KS(0.268)S(0.808)S(0.889)PS(0.035)LSPLMGFGNK	3	0.027168	4	0.897	0.99	0.967	0.982	0.98	1.12	1.013	1.075	1.09	0.898	0.044364	0.97	0.55188	1.08	0.22798
U3I482	289	S	Par-3 family cell polarity regulator beta OS=Anas platyrhynchos OX=8839 GN=PARD3B PE=4 SV=1	PARD3B	0.562678	1.32966e-20	164.89	KS(0.563)S(0.563)S(0.874)PS(0.001)LSPLMGFGNK	4	-0.32668	1	0.783	0.817	0.778	0.996	0.938	1.071	1.192	1.165	1.238	0.661	6.0428e-05	0.836	0.0129242	1.264	0.0048769
U3I482	639	S	Par-3 family cell polarity regulator beta OS=Anas platyrhynchos OX=8839 GN=PARD3B PE=4 SV=1	PARD3B	0.999999	0.000299714	94.122	S(1)MDLVADESK	3	0.66347	1	1.143	1.076	0.938	1.089	1.002	0.883	1.045	0.991	0.892	1.078	0.37768	1.016	0.86356	0.942	0.51658
U3I482	674	S	Par-3 family cell polarity regulator beta OS=Anas platyrhynchos OX=8839 GN=PARD3B PE=4 SV=1	PARD3B	0.333333	2.70429e-20	174.35	S(0.333)S(0.333)S(0.333)LESLQTAVAEVR	3	-0.40356	0
U3I482	290	S	Par-3 family cell polarity regulator beta OS=Anas platyrhynchos OX=8839 GN=PARD3B PE=4 SV=1	PARD3B	0.808138	2.32982e-30	194.75	KS(0.268)S(0.808)S(0.889)PS(0.035)LSPLMGFGNK	3	0.027168	3	0.789	0.977	0.826	1.051	0.95	1.143	1.135	1.07	1.137	0.776	0.0191577	0.941	0.32804	1.213	0.081864
U3I484	269	T	ZPR1 zinc finger OS=Anas platyrhynchos OX=8839 GN=ZPR1 PE=4 SV=1	ZPR1	0.840939	1.05009e-12	148.52	NPFTLGDS(0.003)S(0.151)T(0.841)PS(0.004)KK	3	0.01262	3	1.168	1.191	1.38	0.959	0.963	1.226	0.743	0.868	0.821	1.537	0.0035011	1.294	0.05286	0.842	0.143081
U3I490	196	S	Multivesicular body subunit 12B OS=Anas platyrhynchos OX=8839 GN=MVB12B PE=4 SV=1	MVB12B	0.981098	0.00205476	66.485	HIS(0.981)LT(0.019)LPASFR	3	-1.5159	1	0.88	0.854	1.145	1.103	0.931	1.212	0.944	0.971	1.172	0.933	0.556	1.052	0.65812	1.127	0.36666
U3I490	202	S	Multivesicular body subunit 12B OS=Anas platyrhynchos OX=8839 GN=MVB12B PE=4 SV=1	MVB12B	0.999376	0.00229447	65.043	HISLT(0.001)LPAS(0.999)FR	3	0.0035606	1	0.877	0.944	0.911	0.793	1.252	1.46	0.959	1.151	0.959	0.89	0.154376	1.142	0.61624	1.283	0.35926
U3I497	234	S	Folliculin interacting protein 1 OS=Anas platyrhynchos OX=8839 GN=FNIP1 PE=4 SV=1	FNIP1	0.610952	1.07895e-08	121.5	S(0.313)AS(0.611)LS(0.075)S(0.001)LLITPFPSPGSSFNK	4	-0.32478	2	1.2	1.152	1.125	0.942	1.299	1.031	0.833	0.908	0.801	1.368	0.00163945	1.287	0.075742	0.941	0.51404
U3I497	853	S	Folliculin interacting protein 1 OS=Anas platyrhynchos OX=8839 GN=FNIP1 PE=4 SV=1	FNIP1	0.857737	0.000588646	93.348	T(0.142)S(0.858)KPPSEFCK	3	-0.27972	1	1.125	1.027	1.021	1.683	1.346	0.938	0.945	0.765	0.624	1.359	0.060882	1.7	0.068156	1.25	0.32062
U3I497	245	S	Folliculin interacting protein 1 OS=Anas platyrhynchos OX=8839 GN=FNIP1 PE=4 SV=1	FNIP1	0.753084	1.95888e-05	78.484	S(0.366)AS(0.525)LS(0.091)S(0.017)LLITPFPS(0.753)PGS(0.193)S(0.054)FNK	4	1.5225	1	0.871	1.111	0.832	1.015	1.419	1.125	1.09	1.041	0.769	0.97	0.8589	1.227	0.23478	1.265	0.156138
U3I497	916	S	Folliculin interacting protein 1 OS=Anas platyrhynchos OX=8839 GN=FNIP1 PE=4 SV=1	FNIP1	0.989825	8.39034e-16	142.77	NES(0.389)S(0.612)DS(0.99)ALGDS(0.008)ESEDAGHDLTR	3	-1.2229	1
U3I497	752	S	Folliculin interacting protein 1 OS=Anas platyrhynchos OX=8839 GN=FNIP1 PE=4 SV=1	FNIP1	1	9.35276e-31	183.45	HHS(1)PPAAEEGGVSADQNCEAK	3	0.6694	1	1.163	1.127	1.143	1.146	0.995	1.088	0.827	0.897	0.885	1.316	0.00050187	1.238	0.0117786	0.941	0.21096
U3I497	914	S	Folliculin interacting protein 1 OS=Anas platyrhynchos OX=8839 GN=FNIP1 PE=4 SV=1	FNIP1	0.612352	8.39034e-16	142.77	NES(0.389)S(0.612)DS(0.99)ALGDS(0.008)ESEDAGHDLTR	3	-1.2229	1
U3I497	193	S	Folliculin interacting protein 1 OS=Anas platyrhynchos OX=8839 GN=FNIP1 PE=4 SV=1	FNIP1	1	7.8494e-05	105.03	AFS(1)EQGPLR	2	1.3741	1
U3I497	1033	T	Folliculin interacting protein 1 OS=Anas platyrhynchos OX=8839 GN=FNIP1 PE=4 SV=1	FNIP1	0.999402	0.0218122	62.398	WT(0.999)VQVAS(0.001)SQR	2	-0.76453	1	1.023	1.035	1.095	0.876	0.907	0.986	1.037	1.035	1.015	1.021	0.40054	0.897	0.037177	0.878	0.033076
U3I498	402	T	Uncharacterized protein OS=Anas platyrhynchos OX=8839 PE=4 SV=1	---	0.999834	0.000256893	98.062	RKT(1)PS(0.991)PT(0.009)CPASK	3	-0.019469	3	1.692	1.276	1.582	0.501	0.918	0.694	0.804	0.81	0.655	2.005	0.0032247	0.931	0.6348	0.464	0.0153411
U3I498	713	S	Uncharacterized protein OS=Anas platyrhynchos OX=8839 PE=4 SV=1	---	0.999011	4.16269e-07	121.25	KENS(0.999)PVCNS(0.001)YQMTPQFQK	4	0.47133	2	1.376	1.169	1.443	1.019	1.061	1.117	0.744	0.7	0.717	1.845	0.0007773	1.479	0.00025758	0.802	0.03442
U3I498	324	T	Uncharacterized protein OS=Anas platyrhynchos OX=8839 PE=4 SV=1	---	0.94489	0.00117907	80.387	TGPPPGPS(0.047)T(0.945)PS(0.008)K	3	0.94292	3	1.234	1.137	1.077	0.737	1.012	0.813	0.938	1.111	0.906	1.167	0.102817	0.867	0.2613	0.743	0.040261
U3I498	396	S	Uncharacterized protein OS=Anas platyrhynchos OX=8839 PE=4 SV=1	---	1	9.2857e-06	107.41	YDNQQAEDGGLS(1)PPR	3	0.42954	1	1.154	1.435	1.1	0.888	0.998	1.178	0.818	0.824	0.858	1.476	0.0100365	1.226	0.077416	0.831	0.184396
U3I498	404	S	Uncharacterized protein OS=Anas platyrhynchos OX=8839 PE=4 SV=1	---	0.991279	0.000136856	98.062	RKT(1)PS(0.991)PT(0.009)CPASK	3	-0.019469	4	1.692	1.276	1.582	0.501	0.918	0.694	0.804	0.81	0.655	2.005	0.0032247	0.931	0.6348	0.464	0.0153411
U3I4A0	1214	S	Synaptojanin 2 OS=Anas platyrhynchos OX=8839 GN=SYNJ2 PE=4 SV=1	SYNJ2	0.5	1.38711e-08	120.42	S(0.5)PS(0.5)FPGAQAGPALVPHRPPPK	4	-0.52408	1	1.074	1.07	0.955	1.463	1.102	0.96	0.957	0.853	0.864	1.159	0.049816	1.318	0.112601	1.137	0.42738
U3I4A0	1212	S	Synaptojanin 2 OS=Anas platyrhynchos OX=8839 GN=SYNJ2 PE=4 SV=1	SYNJ2	0.5	1.38711e-08	120.42	S(0.5)PS(0.5)FPGAQAGPALVPHRPPPK	4	-0.52408	1	1.074	1.07	0.955	1.463	1.102	0.96	0.957	0.853	0.864	1.159	0.049816	1.318	0.112601	1.137	0.42738
U3I4A5	232	S	Transmembrane protein 59 OS=Anas platyrhynchos OX=8839 GN=TMEM59 PE=4 SV=1	TMEM59	0.956106	0.00217352	77.894	Y(0.003)PS(0.956)S(0.041)ALVVVR	2	0.082841	1
U3I4B4	143	Y	Mitogen-activated protein kinase OS=Anas platyrhynchos OX=8839 GN=MAPK14 PE=4 SV=1	MAPK14	0.999707	6.17129e-18	177.41	HTDDEMTGY(1)VATR	2	-0.921	4	0.812	0.741	0.616	1.183	1.086	1.109	1.597	1.043	0.783	0.634	0.132444	0.987	0.90062	1.557	0.0062239
U3I4B5	162	S	Eukaryotic translation initiation factor 3 subunit D OS=Anas platyrhynchos OX=8839 GN=EIF3D PE=3 SV=1	EIF3D	0.828295	0.00327299	93.166	DS(0.172)S(0.828)VEVR	2	0.5361	1
U3I4B6	1064	T	Phosphoinositide phospholipase C OS=Anas platyrhynchos OX=8839 GN=PLCB2 PE=4 SV=1	PLCB2	0.333333	0.0407691	53.034	NT(0.333)S(0.333)DKT(0.333)AQER	3	-3.4444	0
U3I4B6	1068	T	Phosphoinositide phospholipase C OS=Anas platyrhynchos OX=8839 GN=PLCB2 PE=4 SV=1	PLCB2	0.333333	0.0407691	53.034	NT(0.333)S(0.333)DKT(0.333)AQER	3	-3.4444	0
U3I4B6	1065	S	Phosphoinositide phospholipase C OS=Anas platyrhynchos OX=8839 GN=PLCB2 PE=4 SV=1	PLCB2	0.333333	0.0407691	53.034	NT(0.333)S(0.333)DKT(0.333)AQER	3	-3.4444	0
U3I4C9	38	S	ELAV-like protein OS=Anas platyrhynchos OX=8839 GN=ELAVL4 PE=3 SV=1	ELAVL4	0.998813	5.62255e-07	120.32	NCPS(0.999)PMQT(0.001)GAATDDSK	3	-1.6076	1	1.107	0.946	0.971	0.785	0.716	0.737	1.124	1.2	1.149	0.871	0.054864	0.644	0.000184677	0.74	0.0057956
U3I4D0	74	S	Uncharacterized protein OS=Anas platyrhynchos OX=8839 PE=4 SV=1	---	0.999955	0.015336	90.689	NFS(1)LPENGSR	2	-0.55935	2	0.804	0.749	0.901	0.914	0.969	0.906	1.232	1.285	1.121	0.675	0.0042011	0.767	0.004375	1.137	0.087024
U3I4D0	103	S	Uncharacterized protein OS=Anas platyrhynchos OX=8839 PE=4 SV=1	---	0.999984	6.54332e-41	199.04	KAS(1)LGAEETPRPPVPGEEPSYR	4	-1.6772	3	0.765	0.88	0.719	1.001	0.873	0.93	1.36	1.279	1.031	0.644	0.0133151	0.764	0.046756	1.186	0.073499
U3I4D0	154	S	Uncharacterized protein OS=Anas platyrhynchos OX=8839 PE=4 SV=1	---	0.812415	5.43983e-25	163.31	AS(0.188)S(0.812)MPAALPPGQHPAGDGYGTCPLR	3	-0.68455	3	1.052	0.96	1.099	0.961	1.098	0.962	1.073	1.009	0.872	1.053	0.50254	1.023	0.76568	0.971	0.64338
U3I4D1	53	S	BUD13 homolog OS=Anas platyrhynchos OX=8839 GN=BUD13 PE=4 SV=1	BUD13	1	2.43477e-05	127.5	HDS(1)PDNS(1)PPR	3	0.45057	3	0.827	0.744	0.798	0.46	0.83	0.761	1.255	1.304	1.597	0.57	0.002337	0.494	0.021077	0.866	0.40166
U3I4D1	309	S	BUD13 homolog OS=Anas platyrhynchos OX=8839 GN=BUD13 PE=4 SV=1	BUD13	1	0.000396258	73.881	HDS(1)ES(1)PPPRR	3	0.51512	5	0.787	0.704	0.932	0.46	0.908	0.817	1.325	1.083	1.615	0.602	0.02396	0.543	0.056823	0.902	0.57502
U3I4D1	307	S	BUD13 homolog OS=Anas platyrhynchos OX=8839 GN=BUD13 PE=4 SV=1	BUD13	1	0.000396258	73.881	HDS(1)ES(1)PPPRR	3	0.51512	4	0.787	0.704	0.932	0.46	0.908	0.817	1.325	1.083	1.615	0.602	0.02396	0.543	0.056823	0.902	0.57502
U3I4D1	157	S	BUD13 homolog OS=Anas platyrhynchos OX=8839 GN=BUD13 PE=4 SV=1	BUD13	0.851691	0.000570182	99.991	HDS(0.952)PDS(0.196)S(0.852)PPR	2	1.0555	2	0.815	0.898	0.876	0.661	1.184	0.864	1.121	1.204	1.279	0.718	0.002335	0.752	0.144738	1.046	0.9223
U3I4D1	105	S	BUD13 homolog OS=Anas platyrhynchos OX=8839 GN=BUD13 PE=4 SV=1	BUD13	1	4.17116e-08	147.53	RHDS(1)PDLS(1)PPRR	4	0.30062	5	0.96	0.922	1.003	0.916	0.736	0.958	1.014	1.083	1.329	0.842	0.123044	0.762	0.077719	0.905	0.28018
U3I4D1	325	S	BUD13 homolog OS=Anas platyrhynchos OX=8839 GN=BUD13 PE=4 SV=1	BUD13	1	2.23706e-06	133.23	NASDADLS(1)PQR	2	-0.13823	2	0.923	0.976	0.985	0.727	0.923	0.785	1.099	1.077	1.332	0.822	0.053536	0.694	0.020081	0.844	0.076502
U3I4D1	350	S	BUD13 homolog OS=Anas platyrhynchos OX=8839 GN=BUD13 PE=4 SV=1	BUD13	0.99992	1.54579e-09	128.01	SPTDLS(1)PHHHR	4	0.79021	4	0.961	1.113	0.827	0.848	0.967	0.934	0.927	1.053	1.37	0.866	0.39122	0.821	0.20106	0.948	0.6375
U3I4D1	156	S	BUD13 homolog OS=Anas platyrhynchos OX=8839 GN=BUD13 PE=4 SV=1	BUD13	0.883108	1.09312e-06	130.23	RHDS(1)PDS(0.883)S(0.117)PPR	2	0.35914	4	0.918	1.071	0.884	0.548	0.853	0.734	1.098	1.214	1.385	0.777	0.048138	0.577	0.0185407	0.743	0.095444
U3I4D1	298	S	BUD13 homolog OS=Anas platyrhynchos OX=8839 GN=BUD13 PE=4 SV=1	BUD13	1	0.00803874	74.173	HVPS(1)PQR	3	0.35097	2	0.815	0.718	0.955	0.401	0.833	0.745	1.265	1.3	1.533	0.607	0.0079197	0.483	0.03044	0.795	0.32738
U3I4D1	75	S	BUD13 homolog OS=Anas platyrhynchos OX=8839 GN=BUD13 PE=4 SV=1	BUD13	0.983191	0.00226647	117.72	NNS(0.983)PS(0.017)LLPPR	2	-0.59442	3	0.931	0.931	1.033	0.884	0.911	1.026	0.987	1.03	1.29	0.875	0.23036	0.853	0.179224	0.974	0.66398
U3I4D1	114	S	BUD13 homolog OS=Anas platyrhynchos OX=8839 GN=BUD13 PE=4 SV=1	BUD13	0.99983	0.000260803	115.05	HDS(1)PDPSAPK	2	2.7879	2	1.077	0.806	0.886	0.645	0.642	0.446	1.196	1.193	1.584	0.697	0.047399	0.436	0.0056414	0.626	0.033203
U3I4D1	153	S	BUD13 homolog OS=Anas platyrhynchos OX=8839 GN=BUD13 PE=4 SV=1	BUD13	1	1.09312e-06	130.23	RHDS(1)PDS(0.832)S(0.168)PPR	3	0.68897	5	0.869	0.988	0.88	0.603	1.012	0.797	1.109	1.21	1.334	0.749	0.0128583	0.66	0.052201	0.881	0.39738
U3I4D1	345	S	BUD13 homolog OS=Anas platyrhynchos OX=8839 GN=BUD13 PE=4 SV=1	BUD13	0.941151	1.54579e-09	128.01	S(0.941)PT(0.062)DLS(0.996)PHHHR	3	1.1156	2	0.931	1.136	0.823	0.853	0.978	0.986	0.888	1.091	1.357	0.866	0.42334	0.844	0.29918	0.975	0.86624
U3I4D1	49	S	BUD13 homolog OS=Anas platyrhynchos OX=8839 GN=BUD13 PE=4 SV=1	BUD13	1	2.43477e-05	127.5	HDS(1)PDNS(1)PPR	3	0.45057	3	0.827	0.744	0.798	0.46	0.83	0.761	1.255	1.304	1.597	0.57	0.002337	0.494	0.021077	0.866	0.40166
U3I4D1	66	S	BUD13 homolog OS=Anas platyrhynchos OX=8839 GN=BUD13 PE=4 SV=1	BUD13	1	2.16354e-05	129.17	HDS(1)PDLS(1)PPRR	4	-0.56302	10	0.943	0.942	0.99	0.84	0.905	1.019	0.962	1.067	1.334	0.855	0.20594	0.822	0.16426	0.961	0.51036
U3I4D1	101	S	BUD13 homolog OS=Anas platyrhynchos OX=8839 GN=BUD13 PE=4 SV=1	BUD13	1	4.17116e-08	147.53	RHDS(1)PDLS(1)PPRR	4	0.30062	7	0.976	0.877	1.012	0.903	0.755	1.021	0.995	1.088	1.327	0.84	0.151642	0.786	0.119176	0.935	0.49668
U3I4D1	62	S	BUD13 homolog OS=Anas platyrhynchos OX=8839 GN=BUD13 PE=4 SV=1	BUD13	1	2.16354e-05	129.17	HDS(1)PDLS(1)PPRR	4	-0.56302	12	0.925	0.921	0.988	0.803	0.93	1.037	0.97	1.078	1.349	0.834	0.159898	0.815	0.177398	0.977	0.7382
U3I4D6	1062	S	Transmembrane 131 like OS=Anas platyrhynchos OX=8839 GN=TMEM131L PE=4 SV=1	TMEM131L	0.49998	0.0206914	42.679	S(0.5)S(0.5)PLQQPELQEISR	3	-0.3069	1
U3I4D6	1061	S	Transmembrane 131 like OS=Anas platyrhynchos OX=8839 GN=TMEM131L PE=4 SV=1	TMEM131L	0.49998	0.0206914	42.679	S(0.5)S(0.5)PLQQPELQEISR	3	-0.3069	1
U3I4D9	366	S	Homeobox protein cut-like OS=Anas platyrhynchos OX=8839 GN=CUX1 PE=3 SV=1	CUX1	0.996983	2.09169e-12	141.23	DQPESQRPAT(0.001)LPAS(0.997)PPS(0.002)QLLR	3	0.13619	4	1.069	1.08	0.946	0.914	0.884	1.149	1.047	0.958	1.024	1.022	0.7044	0.973	0.71712	0.952	0.59052
U3I4D9	1201	S	Homeobox protein cut-like OS=Anas platyrhynchos OX=8839 GN=CUX1 PE=3 SV=1	CUX1	0.999901	0.000316881	81.632	AYQQKPYPS(1)PK	4	0.24176	5	0.88	0.87	0.868	0.866	0.983	0.957	1.173	1.146	1.183	0.748	4.8707e-06	0.801	0.0049429	1.072	0.22216
U3I4D9	1450	S	Homeobox protein cut-like OS=Anas platyrhynchos OX=8839 GN=CUX1 PE=3 SV=1	CUX1	1	0.000286816	93.495	AAS(1)REEAVEWEF	2	0.25129	1	0.784	0.877	0.781	1.096	0.934	0.973	1.133	1.312	1.099	0.689	0.0050979	0.847	0.085982	1.23	0.028198
U3I4F3	306	T	SUMO1/sentrin specific peptidase 7 OS=Anas platyrhynchos OX=8839 GN=SENP7 PE=4 SV=1	SENP7	0.472341	0.0011296	73.435	LS(0.055)S(0.472)T(0.472)PPPGCK	3	-0.093491	0
U3I4F3	283	S	SUMO1/sentrin specific peptidase 7 OS=Anas platyrhynchos OX=8839 GN=SENP7 PE=4 SV=1	SENP7	0.974225	0.0186266	41.878	RY(0.143)S(0.883)GHIS(0.974)DDCNAHIPEK	4	0.035203	1
U3I4F3	305	S	SUMO1/sentrin specific peptidase 7 OS=Anas platyrhynchos OX=8839 GN=SENP7 PE=4 SV=1	SENP7	0.560452	0.0011296	80.014	LS(0.04)S(0.56)T(0.4)PPPGCK	2	1.2302	1	1.044	0.923	1.158	1.147	0.927	1.026	0.997	1.064	0.854	1.072	0.49424	1.063	0.52758	0.992	0.9372
U3I4F3	279	S	SUMO1/sentrin specific peptidase 7 OS=Anas platyrhynchos OX=8839 GN=SENP7 PE=4 SV=1	SENP7	0.976581	0.000568619	71.266	RY(0.001)S(0.977)GHIS(0.022)DDCNAHIPEK	4	-0.44194	2	1.113	0.953	0.941	1.27	1.102	0.843	1.065	1.013	0.826	1.035	0.71002	1.107	0.54898	1.069	0.69388
U3I4F3	422	S	SUMO1/sentrin specific peptidase 7 OS=Anas platyrhynchos OX=8839 GN=SENP7 PE=4 SV=1	SENP7	0.76493	8.06284e-09	82.835	GDRPVVSVDPIVLS(0.235)S(0.765)DDEDGSSEPNDGVSEPK	4	1.3222	1
U3I4G1	286	S	Suppressor of fused homolog OS=Anas platyrhynchos OX=8839 GN=SUFU PE=3 SV=1	SUFU	0.939723	7.39402e-39	191.44	KDS(0.94)LES(0.059)ES(0.001)SAAIIPHELIR	4	0.067785	3	0.952	0.994	0.895	1.161	1.019	1.024	1.025	0.948	1.125	0.917	0.21696	1.034	0.62794	1.128	0.085204
U3I4G1	241	S	Suppressor of fused homolog OS=Anas platyrhynchos OX=8839 GN=SUFU PE=3 SV=1	SUFU	0.996864	0.00865588	53.168	RLS(0.997)GKDT(0.003)EQIR	4	-0.59886	2
U3I4H1	1142	S	Membrane associated guanylate kinase, WW and PDZ domain containing 3 OS=Anas platyrhynchos OX=8839 GN=MAGI3 PE=4 SV=1	MAGI3	0.995425	0.0150262	51.445	S(0.995)Y(0.001)GNLS(0.004)HK	3	-0.15096	1	0.73	0.693	0.779	0.534	0.69	0.542	1.415	1.712	1.29	0.499	0.00154477	0.4	0.00146148	0.802	0.064925
U3I4H1	886	S	Membrane associated guanylate kinase, WW and PDZ domain containing 3 OS=Anas platyrhynchos OX=8839 GN=MAGI3 PE=4 SV=1	MAGI3	1	0.00689906	67.897	LS(1)WPEHK	3	-0.074621	2	0.677	0.777	0.72	0.883	1.05	0.869	1.342	1.187	1.327	0.564	0.00050465	0.727	0.0111838	1.289	0.02558
U3I4I3	446	S	Mitogen-activated protein kinase kinase kinase 7 OS=Anas platyrhynchos OX=8839 GN=MAP3K7 PE=4 SV=1	MAP3K7	0.954182	0.00709441	85.38	S(0.006)S(0.006)S(0.954)PS(0.034)VR	2	0.65445	1	0.981	1	0.935	0.722	1.14	0.692	1.331	1.248	0.744	0.878	0.64518	0.769	0.34922	0.876	0.42798
U3I4I3	372	S	Mitogen-activated protein kinase kinase kinase 7 OS=Anas platyrhynchos OX=8839 GN=MAP3K7 PE=4 SV=1	MAP3K7	0.999639	0.000101991	93.768	RMS(1)ADMSEIEAR	3	0.32156	1
U3I4I3	423	S	Mitogen-activated protein kinase kinase kinase 7 OS=Anas platyrhynchos OX=8839 GN=MAP3K7 PE=4 SV=1	MAP3K7	0.999841	9.68786e-36	218.47	S(1)IQDLTVAGTESSQESR	2	-0.42013	4	0.954	1.005	0.961	1.222	1.08	1.024	1.021	0.945	0.987	0.989	0.71128	1.126	0.109802	1.139	0.080361
U3I4I4	670	S	Fermitin family member 2 OS=Anas platyrhynchos OX=8839 GN=FERMT2 PE=4 SV=1	FERMT2	1	1.02103e-17	161.04	DQNES(1)LDEEMFYK	3	-0.40574	4	0.92	0.75	0.937	0.924	0.943	0.898	1.201	1.188	1.13	0.741	0.0145044	0.786	0.00051572	1.061	0.43126
U3I4I5	350	S	NDRG family member 3 OS=Anas platyrhynchos OX=8839 GN=NDRG3 PE=4 SV=1	NDRG3	0.931198	1.09219e-19	185.46	T(0.012)HS(0.938)S(0.046)S(0.072)S(0.931)VGSGESIR	2	0.11543	1	0.887	0.986	1.065	0.961	1.157	0.909	0.991	0.979	1.167	0.937	0.44878	0.965	0.70292	1.03	0.77774
U3I4I5	348	S	NDRG family member 3 OS=Anas platyrhynchos OX=8839 GN=NDRG3 PE=4 SV=1	NDRG3	0.458509	4.4252e-12	143.86	T(0.003)HS(0.459)S(0.459)S(0.073)S(0.007)VGSGESIR	2	0.41327	0
U3I4I5	347	S	NDRG family member 3 OS=Anas platyrhynchos OX=8839 GN=NDRG3 PE=4 SV=1	NDRG3	0.938303	1.09219e-19	185.46	T(0.012)HS(0.938)S(0.046)S(0.072)S(0.931)VGSGESIR	2	0.11543	1	0.887	0.986	1.065	0.961	1.157	0.909	0.991	0.979	1.167	0.937	0.44878	0.965	0.70292	1.03	0.77774
U3I4I9	94	S	Actinin alpha 1 OS=Anas platyrhynchos OX=8839 GN=ACTN1 PE=4 SV=1	ACTN1	0.999987	0.00339423	65.105	LS(1)NRPAFMPSEGK	3	0.86073	1
U3I4I9	511	S	Actinin alpha 1 OS=Anas platyrhynchos OX=8839 GN=ACTN1 PE=4 SV=1	ACTN1	0.553494	0.00722839	55.335	DHS(0.553)GT(0.447)LGPEEFK	3	-1.8402	1
U3I4J7	723	S	Heat shock protein family A (Hsp70) member 4 OS=Anas platyrhynchos OX=8839 GN=HSPA4 PE=3 SV=1	HSPA4	0.984912	0.000165411	119.53	S(0.985)LT(0.015)LDPVIK	3	-0.37015	1	0.98	0.998	1.342	1.161	1.297	1.404	0.713	0.803	0.883	1.384	0.055921	1.61	0.0045184	1.163	0.24206
U3I4J7	351	S	Heat shock protein family A (Hsp70) member 4 OS=Anas platyrhynchos OX=8839 GN=HSPA4 PE=3 SV=1	HSPA4	1	0.001164	68.481	GCALQCAILS(1)PAFK	3	0.75028	1
U3I4J7	43	S	Heat shock protein family A (Hsp70) member 4 OS=Anas platyrhynchos OX=8839 GN=HSPA4 PE=3 SV=1	HSPA4	1	1.31414e-05	124.16	AFS(1)DPFVQAEK	2	-0.48099	1	1.014	1.084	1.044	1.267	1.095	1.112	0.837	0.888	0.998	1.154	0.057836	1.276	0.024483	1.106	0.120578
U3I4J7	614	S	Heat shock protein family A (Hsp70) member 4 OS=Anas platyrhynchos OX=8839 GN=HSPA4 PE=3 SV=1	HSPA4	0.998287	5.69311e-05	103.66	FVTEDDRNS(0.998)FT(0.002)LK	3	-0.52086	1
U3I4J8	365	S	Zinc finger CCCH-type containing 13 OS=Anas platyrhynchos OX=8839 GN=ZC3H13 PE=4 SV=1	ZC3H13	0.98879	0.00216082	76.228	T(0.011)AS(0.989)PPAR	2	0.81908	2	1.092	1.144	0.869	0.829	0.86	0.907	1.105	1.013	1.082	0.97	0.70258	0.811	0.0048151	0.836	0.123943
U3I4J8	371	S	Zinc finger CCCH-type containing 13 OS=Anas platyrhynchos OX=8839 GN=ZC3H13 PE=4 SV=1	ZC3H13	0.718107	0.00271551	99.343	S(0.718)S(0.313)S(0.966)PY(0.002)PPR	2	-0.27765	1	0.866	0.917	1.148	0.606	0.986	0.997	0.941	1.232	1.267	0.852	0.28216	0.753	0.187723	0.883	0.48674
U3I4J8	1030	S	Zinc finger CCCH-type containing 13 OS=Anas platyrhynchos OX=8839 GN=ZC3H13 PE=4 SV=1	ZC3H13	0.999944	2.3024e-05	119.96	LRS(1)PSNESAHR	3	-0.25077	4	1.091	1.146	1.015	0.667	1.171	0.97	0.945	0.918	1.14	1.083	0.33828	0.935	0.6454	0.863	0.3668
U3I4J8	743	S	Zinc finger CCCH-type containing 13 OS=Anas platyrhynchos OX=8839 GN=ZC3H13 PE=4 SV=1	ZC3H13	0.999996	2.92178e-10	135.02	REHS(1)PDS(1)DAYNS(1)GDDKNEK	4	-0.47066	2	1.109	1.168	1.1	0.942	0.811	1.034	0.867	0.933	1.124	1.155	0.132799	0.953	0.67772	0.825	0.054898
U3I4J8	770	S	Zinc finger CCCH-type containing 13 OS=Anas platyrhynchos OX=8839 GN=ZC3H13 PE=4 SV=1	ZC3H13	0.98796	0.000613874	88.243	S(0.988)LS(0.934)PS(0.078)HAAEDR	2	-0.73677	1	1.064	0.994	1.065	1.008	1.008	1.138	0.874	1.033	1.021	1.067	0.31728	1.077	0.32484	1.01	0.8599
U3I4J8	198	S	Zinc finger CCCH-type containing 13 OS=Anas platyrhynchos OX=8839 GN=ZC3H13 PE=4 SV=1	ZC3H13	1	0.000376106	123.75	KEIS(1)PEVVR	2	0.60955	4	1.102	1.071	1.09	0.908	0.966	0.965	0.895	1.022	1.062	1.095	0.149003	0.953	0.45634	0.87	0.0032168
U3I4J8	912	S	Zinc finger CCCH-type containing 13 OS=Anas platyrhynchos OX=8839 GN=ZC3H13 PE=4 SV=1	ZC3H13	1	9.9629e-10	129.02	S(1)KGDS(1)EVS(1)DEEIVPHHK	5	0.055453	6	1.047	1.142	1.084	0.949	0.983	1.056	0.968	0.923	0.977	1.141	0.0128382	1.042	0.32596	0.913	0.085842
U3I4J8	264	T	Zinc finger CCCH-type containing 13 OS=Anas platyrhynchos OX=8839 GN=ZC3H13 PE=4 SV=1	ZC3H13	1	6.23633e-27	187.47	T(1)PS(1)PPPPVQEETPLGK	3	0.82776	7	1.093	1.028	1.078	0.96	0.973	1.128	0.888	0.958	1.068	1.098	0.166124	1.05	0.54322	0.957	0.44498
U3I4J8	909	S	Zinc finger CCCH-type containing 13 OS=Anas platyrhynchos OX=8839 GN=ZC3H13 PE=4 SV=1	ZC3H13	1	2.4201e-05	104.89	S(1)KGDS(1)EVS(1)DEEIVPHHK	5	0.055453	2	1.113	1.051	1.065	0.899	0.924	0.883	1.054	1.013	0.97	1.063	0.105881	0.891	0.0136823	0.838	0.00125925
U3I4J8	329	S	Zinc finger CCCH-type containing 13 OS=Anas platyrhynchos OX=8839 GN=ZC3H13 PE=4 SV=1	ZC3H13	0.901595	1.0366e-20	185.66	S(0.993)AS(0.649)PS(0.358)GQHHS(0.088)PIS(0.902)S(0.011)R	2	-0.53864	1	1.25	1.327	1.053	0.539	0.681	0.558	1.152	0.82	1.231	1.133	0.39864	0.555	0.0163957	0.49	0.0020769
U3I4J8	838	S	Zinc finger CCCH-type containing 13 OS=Anas platyrhynchos OX=8839 GN=ZC3H13 PE=4 SV=1	ZC3H13	1	7.25083e-13	155.94	VQENLGHRPS(1)EER	3	-0.20966	5	1.085	1.049	1.077	0.749	0.969	0.955	0.987	1.025	1.092	1.034	0.32916	0.861	0.154239	0.832	0.152443
U3I4J8	110	S	Zinc finger CCCH-type containing 13 OS=Anas platyrhynchos OX=8839 GN=ZC3H13 PE=4 SV=1	ZC3H13	0.988366	0.000467482	107.52	STEESS(0.011)S(0.988)PVR	2	-0.20666	2	1.11	1.045	1.024	0.617	1.041	0.862	1.039	1.063	1.102	0.992	0.79764	0.787	0.2301	0.793	0.24206
U3I4J8	732	S	Zinc finger CCCH-type containing 13 OS=Anas platyrhynchos OX=8839 GN=ZC3H13 PE=4 SV=1	ZC3H13	0.999187	0.000260972	83.393	NES(0.518)S(0.598)PS(0.885)PRQS(0.999)PK	3	-0.12074	3	0.934	0.941	0.975	0.654	0.917	0.851	1.103	1.191	1.252	0.804	0.0051589	0.683	0.023155	0.85	0.23664
U3I4J8	1206	S	Zinc finger CCCH-type containing 13 OS=Anas platyrhynchos OX=8839 GN=ZC3H13 PE=4 SV=1	ZC3H13	1	1.42782e-33	176.75	DLGPLQGFEDGNEAEKVES(1)LEGGEDEAK	4	0.58801	1	1.113	0.911	1.049	0.979	1.047	1.218	0.866	0.956	1.101	1.051	0.60416	1.11	0.33166	1.056	0.57564
U3I4J8	1117	S	Zinc finger CCCH-type containing 13 OS=Anas platyrhynchos OX=8839 GN=ZC3H13 PE=4 SV=1	ZC3H13	0.867699	0.00915464	81.525	S(0.014)GS(0.868)FDS(0.119)R	2	0.14208	1	0.843	0.892	0.822	0.404	0.798	0.42	1.487	1.506	1.166	0.615	0.0051848	0.39	0.0138995	0.634	0.150241
U3I4J8	740	S	Zinc finger CCCH-type containing 13 OS=Anas platyrhynchos OX=8839 GN=ZC3H13 PE=4 SV=1	ZC3H13	0.999999	2.92178e-10	135.02	REHS(1)PDS(1)DAYNS(1)GDDKNEK	4	-0.47066	2	1.109	1.168	1.1	0.942	0.811	1.034	0.867	0.933	1.124	1.155	0.132799	0.953	0.67772	0.825	0.054898
U3I4J8	928	T	Zinc finger CCCH-type containing 13 OS=Anas platyrhynchos OX=8839 GN=ZC3H13 PE=4 SV=1	ZC3H13	0.999895	2.27107e-06	117.35	T(1)PPVTKEELVEAPPEK	3	-0.77224	3	1.132	1.058	1.041	1.023	1.069	1.116	0.852	0.951	0.996	1.154	0.051998	1.146	0.058984	0.993	0.85268
U3I4J8	243	S	Zinc finger CCCH-type containing 13 OS=Anas platyrhynchos OX=8839 GN=ZC3H13 PE=4 SV=1	ZC3H13	0.931378	2.95014e-17	177.3	KAS(0.013)AVS(0.056)S(0.931)PLLDQQR	3	0.12713	5	1.188	1.138	1.108	0.901	0.94	0.947	0.909	0.899	1.042	1.205	0.021837	0.978	0.70998	0.812	0.00123705
U3I4J8	888	S	Zinc finger CCCH-type containing 13 OS=Anas platyrhynchos OX=8839 GN=ZC3H13 PE=4 SV=1	ZC3H13	0.999982	2.4824e-10	138.28	YANESTTEESQVFS(1)PK	3	1.3587	3	1.165	1.17	1.142	1.138	1.043	1.051	0.824	0.833	0.912	1.353	0.00077843	1.258	0.0056954	0.93	0.062796
U3I4J8	319	S	Zinc finger CCCH-type containing 13 OS=Anas platyrhynchos OX=8839 GN=ZC3H13 PE=4 SV=1	ZC3H13	0.906861	1.0366e-20	185.66	S(0.014)AS(0.907)PS(0.079)GQHHS(0.452)PIS(0.454)S(0.094)R	3	-0.049096	2	1.192	1.232	1.064	0.598	0.782	0.696	1.094	0.89	1.19	1.099	0.36242	0.654	0.021858	0.595	0.0042758
U3I4J8	1032	S	Zinc finger CCCH-type containing 13 OS=Anas platyrhynchos OX=8839 GN=ZC3H13 PE=4 SV=1	ZC3H13	0.975296	0.001406	85.988	LRS(0.998)PS(0.975)NES(0.026)AHR	3	1.5251	2	1.121	1.203	1.041	0.651	1.245	1.016	0.938	0.835	1.07	1.184	0.106743	1.024	0.97852	0.865	0.41552
U3I4J8	772	S	Zinc finger CCCH-type containing 13 OS=Anas platyrhynchos OX=8839 GN=ZC3H13 PE=4 SV=1	ZC3H13	0.971811	1.11641e-14	197.63	S(0.003)LS(0.972)PS(0.025)HAAEDR	3	0.07873	3	1.077	1.051	1.06	0.946	0.995	1.09	0.879	0.999	1.062	1.084	0.27348	1.031	0.6706	0.951	0.2827
U3I4J8	373	S	Zinc finger CCCH-type containing 13 OS=Anas platyrhynchos OX=8839 GN=ZC3H13 PE=4 SV=1	ZC3H13	0.96612	0.00271551	99.343	S(0.718)S(0.313)S(0.966)PY(0.002)PPR	2	-0.27765	1	0.866	0.917	1.148	0.606	0.986	0.997	0.941	1.232	1.267	0.852	0.28216	0.753	0.187723	0.883	0.48674
U3I4J8	207	T	Zinc finger CCCH-type containing 13 OS=Anas platyrhynchos OX=8839 GN=ZC3H13 PE=4 SV=1	ZC3H13	0.999689	8.21259e-05	117.8	SKLT(1)PS(1)PS(1)PR	2	-0.39007	8	1.074	1.083	1.063	0.84	0.995	1.01	0.958	0.949	1.096	1.072	0.26426	0.947	0.5031	0.884	0.165283
U3I4J8	239	S	Zinc finger CCCH-type containing 13 OS=Anas platyrhynchos OX=8839 GN=ZC3H13 PE=4 SV=1	ZC3H13	0.907271	0.00220012	61.16	KAS(0.907)AVS(0.524)S(0.569)PLLDQQR	3	3.3117	1
U3I4J8	266	S	Zinc finger CCCH-type containing 13 OS=Anas platyrhynchos OX=8839 GN=ZC3H13 PE=4 SV=1	ZC3H13	1	6.23633e-27	187.47	T(1)PS(1)PPPPVQEETPLGK	3	0.82776	7	1.093	1.028	1.078	0.96	0.973	1.128	0.888	0.958	1.068	1.098	0.166124	1.05	0.54322	0.957	0.44498
U3I4J8	347	S	Zinc finger CCCH-type containing 13 OS=Anas platyrhynchos OX=8839 GN=ZC3H13 PE=4 SV=1	ZC3H13	1	0.0269786	60.167	HS(1)PS(1)PHR	3	-0.043376	2	0.871	0.971	1.006	0.609	0.859	0.821	1.183	1.183	1.245	0.789	0.0068394	0.634	0.05064	0.804	0.12162
U3I4J8	726	S	Zinc finger CCCH-type containing 13 OS=Anas platyrhynchos OX=8839 GN=ZC3H13 PE=4 SV=1	ZC3H13	0.922087	0.000260972	83.393	NES(0.598)S(0.922)PS(0.482)PRQS(0.999)PKR	3	0.88274	5	0.952	0.965	0.916	0.562	0.912	0.765	1.164	1.2	1.286	0.776	0.00162407	0.613	0.024676	0.79	0.21564
U3I4J8	505	S	Zinc finger CCCH-type containing 13 OS=Anas platyrhynchos OX=8839 GN=ZC3H13 PE=4 SV=1	ZC3H13	0.986127	0.0300712	45.825	S(0.006)T(0.006)RDS(0.986)HDY(0.001)RDR	3	0.079905	1
U3I4J8	728	S	Zinc finger CCCH-type containing 13 OS=Anas platyrhynchos OX=8839 GN=ZC3H13 PE=4 SV=1	ZC3H13	0.983725	0.000260972	83.393	NES(0.16)S(0.86)PS(0.984)PRQS(0.997)PK	2	-1.1253	3	0.791	0.864	0.882	0.53	0.771	0.691	1.359	1.226	1.429	0.632	0.00122392	0.496	0.0040798	0.785	0.095176
U3I4J8	349	S	Zinc finger CCCH-type containing 13 OS=Anas platyrhynchos OX=8839 GN=ZC3H13 PE=4 SV=1	ZC3H13	1	0.0269786	60.167	HS(1)PS(1)PHR	3	-0.043376	2	0.871	0.971	1.006	0.609	0.859	0.821	1.183	1.183	1.245	0.789	0.0068394	0.634	0.05064	0.804	0.12162
U3I4J8	77	S	Zinc finger CCCH-type containing 13 OS=Anas platyrhynchos OX=8839 GN=ZC3H13 PE=4 SV=1	ZC3H13	0.99998	0.000406787	76.01	RS(1)PERPTGDLR	4	-0.39229	3	1.007	1.05	0.917	1.008	0.915	1.266	1.006	1.05	0.951	0.989	0.82236	1.061	0.6437	1.072	0.58424
U3I4J8	958	S	Zinc finger CCCH-type containing 13 OS=Anas platyrhynchos OX=8839 GN=ZC3H13 PE=4 SV=1	ZC3H13	0.994272	5.96564e-21	168.45	REETT(0.006)FS(0.994)DWS(1)DEDVPER	3	-0.044537	3	1.039	1.088	1.078	1.092	1.056	1.055	0.904	0.988	0.92	1.14	0.0127184	1.139	0.011303	0.999	0.97694
U3I4J8	725	S	Zinc finger CCCH-type containing 13 OS=Anas platyrhynchos OX=8839 GN=ZC3H13 PE=4 SV=1	ZC3H13	0.597735	0.0135022	50.87	NES(0.598)S(0.922)PS(0.482)PRQS(0.999)PKR	3	0.88274	2	0.934	0.941	0.975	0.654	0.917	0.851	1.103	1.191	1.252	0.804	0.0051589	0.683	0.023155	0.85	0.23664
U3I4J8	355	T	Zinc finger CCCH-type containing 13 OS=Anas platyrhynchos OX=8839 GN=ZC3H13 PE=4 SV=1	ZC3H13	0.995981	0.00497095	75.316	KRT(0.996)PS(0.712)PS(0.286)Y(0.006)QR	3	-0.0018616	2	1.404	1.043	1.207	0.859	0.95	1.116	0.747	0.968	0.898	1.398	0.044322	1.119	0.35676	0.8	0.12642
U3I4J8	905	S	Zinc finger CCCH-type containing 13 OS=Anas platyrhynchos OX=8839 GN=ZC3H13 PE=4 SV=1	ZC3H13	1	2.4201e-05	104.89	S(1)KGDS(1)EVS(1)DEEIVPHHK	5	0.055453	4	1.113	1.051	1.065	0.899	0.924	0.883	1.054	1.013	0.97	1.063	0.105881	0.891	0.0136823	0.838	0.00125925
U3I4J8	64	S	Zinc finger CCCH-type containing 13 OS=Anas platyrhynchos OX=8839 GN=ZC3H13 PE=4 SV=1	ZC3H13	1	0.00863662	57.785	FVHGPS(1)PR	3	0.27007	1
U3I4J8	1104	S	Zinc finger CCCH-type containing 13 OS=Anas platyrhynchos OX=8839 GN=ZC3H13 PE=4 SV=1	ZC3H13	0.955866	0.00500685	79.23	RS(0.044)S(0.956)PESDR	2	0.56414	1	1.064	1.126	1.199	0.472	1.093	0.604	0.985	1.088	1.171	1.045	0.50028	0.669	0.141723	0.64	0.180143
U3I4J8	326	S	Zinc finger CCCH-type containing 13 OS=Anas platyrhynchos OX=8839 GN=ZC3H13 PE=4 SV=1	ZC3H13	0.451562	4.00508e-05	102.19	S(0.014)AS(0.907)PS(0.079)GQHHS(0.452)PIS(0.454)S(0.094)R	3	-0.049096	0
U3I4J8	961	S	Zinc finger CCCH-type containing 13 OS=Anas platyrhynchos OX=8839 GN=ZC3H13 PE=4 SV=1	ZC3H13	0.999999	3.81711e-54	208.3	REETT(0.006)FS(0.994)DWS(1)DEDVPER	3	-0.044537	9	1.093	1.053	1.109	1.008	0.976	1.117	0.852	0.981	1.013	1.144	0.068818	1.09	0.26394	0.953	0.31538
U3I4J8	1103	S	Zinc finger CCCH-type containing 13 OS=Anas platyrhynchos OX=8839 GN=ZC3H13 PE=4 SV=1	ZC3H13	0.748335	0.0205347	43.781	RS(0.748)S(0.247)PES(0.005)DR	3	0.012366	1
U3I4J8	211	S	Zinc finger CCCH-type containing 13 OS=Anas platyrhynchos OX=8839 GN=ZC3H13 PE=4 SV=1	ZC3H13	1	8.21259e-05	117.8	SKLT(1)PS(1)PS(1)PR	2	-0.39007	3	1.123	1.14	1.139	0.89	0.992	1.08	0.867	0.9	1.031	1.216	0.064321	1.059	0.50196	0.871	0.128001
U3I4J8	881	T	Zinc finger CCCH-type containing 13 OS=Anas platyrhynchos OX=8839 GN=ZC3H13 PE=4 SV=1	ZC3H13	0.379105	0.0141711	53.453	YANES(0.017)T(0.076)T(0.379)EES(0.184)QVFS(0.344)PK	4	0.33225	0
U3I4J8	748	S	Zinc finger CCCH-type containing 13 OS=Anas platyrhynchos OX=8839 GN=ZC3H13 PE=4 SV=1	ZC3H13	0.999999	2.92178e-10	135.02	REHS(1)PDS(1)DAYNS(1)GDDKNEK	4	-0.47066	2	1.109	1.168	1.1	0.942	0.811	1.034	0.867	0.933	1.124	1.155	0.132799	0.953	0.67772	0.825	0.054898
U3I4J8	209	S	Zinc finger CCCH-type containing 13 OS=Anas platyrhynchos OX=8839 GN=ZC3H13 PE=4 SV=1	ZC3H13	0.999999	8.21259e-05	117.8	SKLT(1)PS(1)PS(1)PR	2	-0.39007	10	1.078	1.07	1.057	0.835	0.993	1.002	0.953	0.973	1.099	1.06	0.314	0.936	0.41042	0.883	0.165122
U3I4J8	317	S	Zinc finger CCCH-type containing 13 OS=Anas platyrhynchos OX=8839 GN=ZC3H13 PE=4 SV=1	ZC3H13	0.992935	1.0366e-20	185.66	S(0.993)AS(0.649)PS(0.358)GQHHS(0.088)PIS(0.902)S(0.011)R	2	-0.53864	1	1.25	1.327	1.053	0.539	0.681	0.558	1.152	0.82	1.231	1.133	0.39864	0.555	0.0163957	0.49	0.0020769
U3I4J8	357	S	Zinc finger CCCH-type containing 13 OS=Anas platyrhynchos OX=8839 GN=ZC3H13 PE=4 SV=1	ZC3H13	0.712237	0.00497095	75.316	KRT(0.996)PS(0.712)PS(0.286)Y(0.006)QR	3	-0.0018616	2	1.404	1.043	1.207	0.859	0.95	1.116	0.747	0.968	0.898	1.398	0.044322	1.119	0.35676	0.8	0.12642
U3I4J9	102	S	Uncharacterized protein OS=Anas platyrhynchos OX=8839 PE=4 SV=1	---	0.999999	1.88097e-07	168.76	S(1)LLFIETSAK	2	0.36359	2	1.169	1.139	1.331	1.078	1.047	0.923	0.888	0.823	0.806	1.446	0.0028829	1.211	0.027423	0.838	0.059164
U3I4K5	45	S	Ankyrin repeat domain 49 OS=Anas platyrhynchos OX=8839 GN=ANKRD49 PE=4 SV=1	ANKRD49	0.999986	4.54504e-23	165	HLIPVGTQSCWS(1)GQS(1)DDEDEEQER	3	-1.9636	1	0.93	1.021	0.885	1.033	1.025	1.16	1.002	1.027	1.082	0.912	0.120262	1.034	0.51608	1.135	0.094364
U3I4K5	48	S	Ankyrin repeat domain 49 OS=Anas platyrhynchos OX=8839 GN=ANKRD49 PE=4 SV=1	ANKRD49	1	2.96256e-41	194.66	HLIPVGTQSCWS(1)GQS(1)DDEDEEQER	3	-1.9636	2	1.038	1.005	1.047	1.001	1.025	1.116	0.934	0.993	1.02	1.049	0.172639	1.066	0.20482	1.017	0.6786
U3I4K7	736	S	TELO2 interacting protein 1 OS=Anas platyrhynchos OX=8839 GN=TTI1 PE=4 SV=1	TTI1	0.981484	9.68811e-138	334.34	LEPS(0.017)NS(0.981)DT(0.002)EGETPLPSHAQLAK	4	1.5325	2	1.088	0.991	1.278	1.095	0.894	0.859	0.975	0.88	1.008	1.173	0.141003	0.995	0.91808	0.848	0.194222
U3I4K8	10	S	Regulator of chromosome condensation 1 OS=Anas platyrhynchos OX=8839 GN=RCC1 PE=4 SV=1	RCC1	1	6.90415e-12	163.11	KS(1)PVPQDES(1)PARK	3	0.96592	15	1.164	1.138	1.193	0.884	1.142	1.183	0.855	0.857	0.861	1.358	0.0020209	1.247	0.14648	0.918	0.4204
U3I4K8	17	S	Regulator of chromosome condensation 1 OS=Anas platyrhynchos OX=8839 GN=RCC1 PE=4 SV=1	RCC1	1	6.90415e-12	164.41	KS(1)PVPQDES(1)PARK	3	0.96592	12	1.32	1.307	1.353	0.851	1.108	1.119	0.694	0.786	0.78	1.761	0.000163428	1.362	0.036936	0.773	0.099245
U3I4K9	238	S	STAM binding protein like 1 OS=Anas platyrhynchos OX=8839 GN=STAMBPL1 PE=4 SV=1	STAMBPL1	0.999145	2.56445e-05	119.62	SGST(0.001)GHS(0.999)PPVNR	2	-0.5375	2	0.839	0.973	0.873	0.41	1.018	0.566	1.373	1.187	1.31	0.694	0.0040435	0.515	0.052917	0.743	0.24432
U3I4L8	303	S	Protein kinase C delta type OS=Anas platyrhynchos OX=8839 GN=PRKCD PE=3 SV=1	PRKCD	0.630426	3.03502e-21	157.9	RS(0.01)DS(0.249)GS(0.63)VES(0.111)VGIYQDFDK	3	1.4669	1
U3I4L8	292	S	Protein kinase C delta type OS=Anas platyrhynchos OX=8839 GN=PRKCD PE=3 SV=1	PRKCD	1	9.7937e-12	168.47	LLAEALNQVS(1)QK	2	0.74677	5	1.136	0.978	1.132	1.164	1.14	1.181	0.879	0.932	0.798	1.244	0.031159	1.336	0.0032812	1.074	0.21934
U3I4L8	295	S	Protein kinase C delta type OS=Anas platyrhynchos OX=8839 GN=PRKCD PE=3 SV=1	PRKCD	0.955676	2.52798e-06	113.51	LLAEALNQVS(0.999)QKS(0.956)T(0.046)R	3	0.053578	2	1.065	0.936	1.011	1.26	1.245	1.218	0.896	0.978	0.795	1.129	0.157085	1.395	0.0052387	1.236	0.005341
U3I4L8	299	S	Protein kinase C delta type OS=Anas platyrhynchos OX=8839 GN=PRKCD PE=3 SV=1	PRKCD	0.605318	3.42393e-05	100.28	S(0.605)DS(0.135)GS(0.251)VES(0.009)VGIYQDFDK	3	1.2645	1	1.114	1.013	1.083	1.204	0.995	1.051	0.934	0.956	0.871	1.163	0.0191998	1.177	0.063936	1.012	0.88302
U3I4L8	668	S	Protein kinase C delta type OS=Anas platyrhynchos OX=8839 GN=PRKCD PE=3 SV=1	PRKCD	0.999466	2.10667e-06	118.52	EFLNEKPRLS(0.999)YS(0.001)DK	4	-0.51257	5	1.268	1.054	1.163	1.248	1.072	1.077	0.852	0.781	0.813	1.425	0.0039787	1.389	0.0042795	0.975	0.74704
U3I4M1	94	S	Replication protein A3 OS=Anas platyrhynchos OX=8839 GN=RPA3 PE=4 SV=1	RPA3	1	1.12001e-26	174.63	EDKS(1)PFDLELYNEALK	4	-0.47163	1	0.824	1.061	1.04	1.025	0.985	1.444	0.917	0.949	1.082	0.992	0.90876	1.172	0.32984	1.181	0.34182
U3I4M7	205	S	TBC1 domain family member 15 OS=Anas platyrhynchos OX=8839 GN=TBC1D15 PE=4 SV=1	TBC1D15	0.958319	5.88581e-30	174.62	S(0.008)LS(0.034)QS(0.958)FENLLDEPSYGLLQK	3	0.8097	2	1.064	1.091	1.005	1.244	0.938	0.691	1.041	0.977	0.965	1.059	0.163383	0.963	0.73902	0.909	0.5473
U3I4N1	850	S	TBC1 domain family member 2B OS=Anas platyrhynchos OX=8839 GN=TBC1D2B PE=4 SV=1	TBC1D2B	0.708269	0.000148877	105.46	RDLIS(0.292)DDEEDS(0.708)	2	-0.58065	1	1.139	1.03	1.081	1.165	0.941	1.093	0.884	0.952	0.937	1.172	0.0125585	1.154	0.106481	0.984	0.79928
U3I4N1	46	S	TBC1 domain family member 2B OS=Anas platyrhynchos OX=8839 GN=TBC1D2B PE=4 SV=1	TBC1D2B	0.486307	7.39095e-05	124.12	T(0.486)S(0.486)PT(0.027)PSDFSK	3	0.077463	0
U3I4N1	45	T	TBC1 domain family member 2B OS=Anas platyrhynchos OX=8839 GN=TBC1D2B PE=4 SV=1	TBC1D2B	0.486307	7.39095e-05	124.12	T(0.486)S(0.486)PT(0.027)PSDFSK	3	0.077463	0
U3I4N1	844	S	TBC1 domain family member 2B OS=Anas platyrhynchos OX=8839 GN=TBC1D2B PE=4 SV=1	TBC1D2B	0.999996	0.000264849	114.86	DLIS(1)DDEEDS	2	0.30769	2	1.069	0.868	1.07	1.036	0.986	1.021	0.957	1.119	0.987	0.982	0.81702	0.993	0.9334	1.012	0.82882
U3I4N1	511	S	TBC1 domain family member 2B OS=Anas platyrhynchos OX=8839 GN=TBC1D2B PE=4 SV=1	TBC1D2B	0.594868	0.00460162	95.483	S(0.014)LS(0.595)LS(0.392)ENR	2	-0.90751	1	0.915	0.825	0.874	0.921	0.978	0.906	1.271	1.038	1.163	0.753	0.0129028	0.808	0.028884	1.073	0.134938
U3I4P9	610	S	Polycystin 2, transient receptor potential cation channel OS=Anas platyrhynchos OX=8839 GN=PKD2 PE=4 SV=1	PKD2	0.499999	0.00360779	69.352	SSLPRPLS(0.5)S(0.5)R	3	-0.18309	2	0.922	0.887	0.814	1.408	0.895	0.914	1.15	1.112	0.971	0.811	0.030683	0.995	0.8805	1.226	0.29606
U3I4P9	620	S	Polycystin 2, transient receptor potential cation channel OS=Anas platyrhynchos OX=8839 GN=PKD2 PE=4 SV=1	PKD2	0.988734	2.86627e-21	163.15	S(0.011)LDDS(0.989)EEDEDEDSGHSSR	3	-0.011631	1	1.106	0.988	1.128	1.091	0.934	0.848	0.957	0.9	1.109	1.086	0.31734	0.969	0.74556	0.892	0.23246
U3I4P9	637	S	Polycystin 2, transient receptor potential cation channel OS=Anas platyrhynchos OX=8839 GN=PKD2 PE=4 SV=1	PKD2	0.764477	8.74554e-10	128.29	RGS(0.764)S(0.194)S(0.032)S(0.009)GVSYEEFQVLMR	3	1.2986	1	1.115	0.938	0.896	1.011	0.944	1.109	1.025	1.022	1.034	0.957	0.5442	0.994	0.88436	1.039	0.64394
U3I4P9	609	S	Polycystin 2, transient receptor potential cation channel OS=Anas platyrhynchos OX=8839 GN=PKD2 PE=4 SV=1	PKD2	0.499999	0.00360779	69.352	SSLPRPLS(0.5)S(0.5)R	3	-0.18309	2	0.922	0.887	0.814	1.408	0.895	0.914	1.15	1.112	0.971	0.811	0.030683	0.995	0.8805	1.226	0.29606
U3I4Q2	314	S	tRNA methyltransferase 10A OS=Anas platyrhynchos OX=8839 GN=TRMT10A PE=4 SV=1	TRMT10A	0.995606	6.08906e-06	108.75	ALSEKEGEDNDS(0.996)DS(0.004)N	3	-0.46924	1	1.048	1.051	1.065	0.901	1.377	0.979	0.928	0.962	0.919	1.126	0.00127953	1.159	0.42186	1.029	0.9369
U3I4Q4	211	T	Nucleoside diphosphate kinase OS=Anas platyrhynchos OX=8839 PE=3 SV=1	---	0.999902	3.9816e-14	146.13	VMLGET(1)NPADSKPGTIR	3	-0.32331	1	0.906	0.986	1.02	1.318	1.092	1.308	0.883	0.934	0.966	1.046	0.3657	1.336	0.0127553	1.277	0.026939
U3I4S4	349	S	Death associated protein kinase 2 OS=Anas platyrhynchos OX=8839 GN=DAPK2 PE=3 SV=1	DAPK2	1	1.0571e-09	146.67	NCES(1)DGEDLQQR	3	-0.050166	2	0.42	0.751	0.466	0.669	0.544	0.567	1.971		1.94	0.279	0.0108783	0.303	0.00069616	1.087	0.5833
U3I4S4	300	S	Death associated protein kinase 2 OS=Anas platyrhynchos OX=8839 GN=DAPK2 PE=3 SV=1	DAPK2	1	8.3844e-06	121.32	RES(1)VVNLENFK	3	0.40171	1	0.482	0.497	0.483	0.449	0.766	0.649	1.743	1.482	1.717	0.296	2.046e-05	0.377	0.0038836	1.275	0.30036
U3I4S8	1121	S	Rho associated coiled-coil containing protein kinase 1 OS=Anas platyrhynchos OX=8839 GN=ROCK1 PE=3 SV=1	ROCK1	0.499923	0.0114959	51.979	QYVVVS(0.5)S(0.5)KK	3	1.2466	1
U3I4S8	1316	S	Rho associated coiled-coil containing protein kinase 1 OS=Anas platyrhynchos OX=8839 GN=ROCK1 PE=3 SV=1	ROCK1	0.999999	0.00501369	92.409	SSANQS(1)FR	2	0.11453	1	0.685	0.659	0.775	0.536	1.17	0.656	1.684	1.366	1.012	0.522	0.0153634	0.581	0.105065	1.115	0.83226
U3I4S8	1122	S	Rho associated coiled-coil containing protein kinase 1 OS=Anas platyrhynchos OX=8839 GN=ROCK1 PE=3 SV=1	ROCK1	0.499923	0.0114959	51.979	QYVVVS(0.5)S(0.5)KK	3	1.2466	1
U3I4T1	235	S	WD repeat domain 91 OS=Anas platyrhynchos OX=8839 GN=WDR91 PE=4 SV=1	WDR91	0.999964	3.4164e-10	143.56	GGFLSSFLSQS(1)K	3	-0.46909	1	0.5	0.622	0.711	1.003	1.089	0.925	1.74	1.331	0.846	0.468	0.036005	0.77	0.36386	1.646	0.0109417
U3I4T3	123	S	Regulation of nuclear pre-mRNA domain containing 1B OS=Anas platyrhynchos OX=8839 GN=RPRD1B PE=4 SV=1	RPRD1B	0.628771	2.25834e-15	105.67	TFQQIQEEEDDDY(0.003)PGS(0.195)Y(0.169)S(0.629)PQDPS(0.004)AGPLLTEDLIK	4	0.92511	1	1.014	1.123	0.966	0.833	1.322	1.361	0.964	0.949	0.809	1.14	0.138204	1.292	0.23546	1.133	0.56614
U3I4T3	89	S	Regulation of nuclear pre-mRNA domain containing 1B OS=Anas platyrhynchos OX=8839 GN=RPRD1B PE=4 SV=1	RPRD1B	0.706241	0.000571334	80.632	LSMEDS(0.706)NS(0.294)PQTK	2	0.91602	2	0.997	1.154	1.173	0.946	1.006	1.261	0.874	0.866	0.993	1.216	0.04546	1.176	0.186339	0.967	0.71946
U3I4T3	91	S	Regulation of nuclear pre-mRNA domain containing 1B OS=Anas platyrhynchos OX=8839 GN=RPRD1B PE=4 SV=1	RPRD1B	0.999744	5.1155e-23	208.07	LSMEDSNS(1)PQTK	3	-0.44906	22	1.008	1.086	1.069	0.967	1.106	1.199	0.908	0.942	0.971	1.121	0.0186166	1.16	0.092079	1.034	0.6712
U3I4T3	121	S	Regulation of nuclear pre-mRNA domain containing 1B OS=Anas platyrhynchos OX=8839 GN=RPRD1B PE=4 SV=1	RPRD1B	0.336542	9.83118e-11	81.718	TFQQIQEEEDDDY(0.027)PGS(0.337)Y(0.297)S(0.337)PQDPS(0.003)AGPLLTEDLIK	4	-0.28007	0
U3I4T4	288	S	ELK3, ETS transcription factor OS=Anas platyrhynchos OX=8839 GN=ELK3 PE=3 SV=1	ELK3	0.849977	0.00123615	93.345	AKS(0.85)PS(0.15)LPPK	3	-0.45081	2	0.948	0.834	0.933	0.766	0.856	0.936	1.174	1.333	1.053	0.763	0.027678	0.719	0.0212	0.942	0.43424
U3I4T8	59	S	TraB domain containing OS=Anas platyrhynchos OX=8839 GN=TRABD PE=4 SV=1	TRABD	0.547402	6.97861e-51	229.99	KPS(0.269)LPS(0.547)T(0.184)VTELDTEDGSK	3	0.75375	1	1.334	1.102	1.338	1.226	1.002	1.069	0.731	0.788	0.765	1.652	0.00182028	1.444	0.004555	0.874	0.198658
U3I4T8	56	S	TraB domain containing OS=Anas platyrhynchos OX=8839 GN=TRABD PE=4 SV=1	TRABD	0.399076	2.95529e-05	98.21	KPS(0.399)LPS(0.24)T(0.361)VTELDTEDGSK	4	0.67216	0
U3I4U1	161	S	Synaptosome associated protein 29 OS=Anas platyrhynchos OX=8839 GN=SNAP29 PE=4 SV=1	SNAP29	0.958996	3.57373e-10	128.33	LDNS(0.959)DS(0.041)DFSNIDLVTSVQR	3	-2.8613	2	1.023	0.985	1.004	1.224	1.072	0.952	0.994	0.885	1.044	1.03	0.55554	1.111	0.30666	1.078	0.43938
U3I4U2	34	S	Transferrin receptor OS=Anas platyrhynchos OX=8839 GN=TFRC PE=4 SV=1	TFRC	0.992113	0.0126231	48.711	QT(0.008)DGDNS(0.992)HVEMK	3	-2.589	1	0.903	0.988	0.928	0.939	1.647	1.173	0.979	0.962	0.872	1.002	0.95482	1.336	0.189462	1.333	0.189341
U3I4U5	905	T	Erbb2 interacting protein OS=Anas platyrhynchos OX=8839 GN=ERBIN PE=4 SV=1	ERBIN	0.484546	5.6808e-19	130.88	S(0.258)KS(0.258)AT(0.485)LLYDQPLQVFPGSSSSSDLVSSTK	4	-1.2167	0
U3I4U5	920	S	Erbb2 interacting protein OS=Anas platyrhynchos OX=8839 GN=ERBIN PE=4 SV=1	ERBIN	0.577105	1.28395e-23	152.15	S(0.405)KS(0.405)AT(0.191)LLYDQPLQVFPGS(0.019)S(0.223)S(0.577)S(0.152)S(0.028)DLVSSTK	4	-0.021089	1	0.939	0.938	0.878	1.635	1.291	0.976	1.028	0.909	0.796	1.008	0.87464	1.428	0.110858	1.416	0.162623
U3I4U5	1000	S	Erbb2 interacting protein OS=Anas platyrhynchos OX=8839 GN=ERBIN PE=4 SV=1	ERBIN	0.895936	2.67247e-20	208.68	SDS(0.896)T(0.104)ETPSYVK	2	0.66648	1	0.915	0.974	0.898	1.299	1.158	1.053	1.046	0.988	0.917	0.944	0.28186	1.189	0.07524	1.259	0.025459
U3I4U5	842	S	Erbb2 interacting protein OS=Anas platyrhynchos OX=8839 GN=ERBIN PE=4 SV=1	ERBIN	0.98708	0.000496653	122.33	S(0.987)T(0.013)EDLSPQR	2	-0.10688	1	0.96	0.989	0.869	1.004	1.096	1.117	1.103	0.968	1.025	0.91	0.158396	1.039	0.48266	1.142	0.059962
U3I4U5	478	T	Erbb2 interacting protein OS=Anas platyrhynchos OX=8839 GN=ERBIN PE=4 SV=1	ERBIN	0.999479	5.26686e-05	108.66	RYPT(0.999)PY(0.001)PDELK	3	0.46145	2	1.142	0.977	1.016	1.153	1.077	0.867	0.996	0.935	0.958	1.085	0.188065	1.072	0.51536	0.988	0.86918
U3I4U5	903	S	Erbb2 interacting protein OS=Anas platyrhynchos OX=8839 GN=ERBIN PE=4 SV=1	ERBIN	0.404738	1.28395e-23	152.15	S(0.405)KS(0.405)AT(0.191)LLYDQPLQVFPGS(0.019)S(0.223)S(0.577)S(0.152)S(0.028)DLVSSTK	4	-0.021089	0
U3I4U5	901	S	Erbb2 interacting protein OS=Anas platyrhynchos OX=8839 GN=ERBIN PE=4 SV=1	ERBIN	0.404738	1.28395e-23	152.15	S(0.405)KS(0.405)AT(0.191)LLYDQPLQVFPGS(0.019)S(0.223)S(0.577)S(0.152)S(0.028)DLVSSTK	4	-0.021089	0
U3I4W0	56	S	Stromal cell derived factor 4 OS=Anas platyrhynchos OX=8839 GN=SDF4 PE=4 SV=1	SDF4	1	9.82229e-10	126.75	AADS(1)KDENEILPPDHLNGVK	4	0.099097	2
U3I4W1	215	S	Nuclear receptor coactivator 7 OS=Anas platyrhynchos OX=8839 GN=NCOA7 PE=4 SV=1	NCOA7	0.796284	1.67408e-09	132.15	VLS(0.796)S(0.168)T(0.036)SEEDEPVVVK	3	0.97881	1
U3I4W1	774	S	Nuclear receptor coactivator 7 OS=Anas platyrhynchos OX=8839 GN=NCOA7 PE=4 SV=1	NCOA7	0.921601	3.86533e-07	113.68	RKS(0.922)VCS(0.078)YYEEEEDDTLPVLK	4	0.66404	1
U3I4W1	216	S	Nuclear receptor coactivator 7 OS=Anas platyrhynchos OX=8839 GN=NCOA7 PE=4 SV=1	NCOA7	0.70493	0.000179336	84.208	VLS(0.137)S(0.705)T(0.198)S(0.959)EEDEPVVVK	3	0.12472	1	1.104	1.13	1.03	0.92	0.865	0.978	0.888	0.999	1.14	1.078	0.3603	0.913	0.33856	0.847	0.02068
U3I4W1	186	S	Nuclear receptor coactivator 7 OS=Anas platyrhynchos OX=8839 GN=NCOA7 PE=4 SV=1	NCOA7	0.989628	1.69605e-19	137.35	LSSFSPGAPVS(0.99)PS(0.008)S(0.002)SDAEYDKLPDADLAR	4	2.1021	1	0.8	0.931	0.851	1.151	1.131	0.97	1.126	1.062	1.086	0.789	0.007159	0.993	0.87756	1.259	0.030359
U3I4W1	188	S	Nuclear receptor coactivator 7 OS=Anas platyrhynchos OX=8839 GN=NCOA7 PE=4 SV=1	NCOA7	0.504817	4.16677e-47	205.44	LSSFSPGAPVS(0.407)PS(0.505)S(0.072)S(0.016)DAEYDKLPDADLAR	3	0.078417	1	0.875	0.907	0.893	0.931	0.881	0.997	1.234	1.095	1.102	0.78	0.003524	0.819	0.0193602	1.05	0.2696
U3I4W1	171	T	Nuclear receptor coactivator 7 OS=Anas platyrhynchos OX=8839 GN=NCOA7 PE=4 SV=1	NCOA7	0.565936	0.000871625	71.297	LFTQTIVPGQILFVPET(0.566)S(0.434)AAR	3	-0.091724	1	0.651	0.979	1.102	0.972	0.842	1.651	1.017	1.081	1.01	0.879	0.4428	1.115	0.78074	1.268	0.44794
U3I4W1	218	S	Nuclear receptor coactivator 7 OS=Anas platyrhynchos OX=8839 GN=NCOA7 PE=4 SV=1	NCOA7	0.959421	2.01988e-09	130.21	VLS(0.137)S(0.705)T(0.198)S(0.959)EEDEPVVVK	3	0.12472	2	1.104	1.13	1.03	0.92	0.865	0.978	0.888	0.999	1.14	1.078	0.3603	0.913	0.33856	0.847	0.02068
U3I4W9	479	S	DEAH-box helicase 8 OS=Anas platyrhynchos OX=8839 GN=DHX8 PE=4 SV=1	DHX8	0.999996	0.00105117	80.17	QSMDMS(1)PIK	3	-0.66803	4	1.162	1.078	1.236	0.967	0.839	1.015	0.944	0.933	0.911	1.247	0.0058607	1.012	0.88872	0.812	0.03884
U3I4X2	71	S	Glucocorticoid induced 1 OS=Anas platyrhynchos OX=8839 GN=GLCCI1 PE=4 SV=1	GLCCI1	0.76583	0.000143957	95.981	S(0.187)AS(0.766)WGS(0.047)ADQLK	3	-0.28882	1	1.037	1.037	0.765	1.201	1.059	0.934	0.936	0.964	1.215	0.911	0.5046	1.025	0.8196	1.125	0.38166
U3I4X4	986	S	FERM, ARH/RhoGEF and pleckstrin domain protein 1 OS=Anas platyrhynchos OX=8839 GN=FARP1 PE=4 SV=1	FARP1	0.71062	0.00293251	71.235	ALS(0.711)HKEPHAY(0.289)	3	1.3666	1	0.693	0.551	0.59	1.266	0.779	0.705	1.845	1.251	0.912	0.458	0.025636	0.686	0.24676	1.499	0.123715
U3I4X4	376	S	FERM, ARH/RhoGEF and pleckstrin domain protein 1 OS=Anas platyrhynchos OX=8839 GN=FARP1 PE=4 SV=1	FARP1	0.804944	0.00451291	62.68	S(0.196)PS(0.805)LKKS(0.999)PK	3	0.41048	1	0.306	0.415	0.281	0.318	0.461	0.253	2.684	1.602	1.277	0.18	0.0025432	0.186	0.0040444	1.03	0.9543
U3I4X4	374	S	FERM, ARH/RhoGEF and pleckstrin domain protein 1 OS=Anas platyrhynchos OX=8839 GN=FARP1 PE=4 SV=1	FARP1	0.992031	0.00504599	62.528	S(0.992)PS(0.008)LKKS(1)PK	4	0.80266	1	0.351	0.346	0.214	0.27	0.38	0.25	2.753	1.611	1.336	0.16	0.0026047	0.158	0.00197636	0.988	0.98416
U3I4X4	837	S	FERM, ARH/RhoGEF and pleckstrin domain protein 1 OS=Anas platyrhynchos OX=8839 GN=FARP1 PE=4 SV=1	FARP1	0.999879	1.45323e-16	157.59	SPDETTVDQES(1)EDDLSASR	3	0.12328	2	0.846	0.752	1.393	1.215	0.944	1.077	0.949	0.896	1.146	1	0.88372	1.082	0.48986	1.082	0.6137
U3I4X4	380	S	FERM, ARH/RhoGEF and pleckstrin domain protein 1 OS=Anas platyrhynchos OX=8839 GN=FARP1 PE=4 SV=1	FARP1	0.999887	0.00451291	62.68	S(0.992)PS(0.008)LKKS(1)PK	4	0.80266	2	0.32	0.392	0.259	0.303	0.434	0.252	2.708	1.605	1.297	0.173	0.0023201	0.176	0.0032	1.019	0.9752
U3I4X4	842	S	FERM, ARH/RhoGEF and pleckstrin domain protein 1 OS=Anas platyrhynchos OX=8839 GN=FARP1 PE=4 SV=1	FARP1	0.93622	8.88363e-05	84.878	SPDETTVDQES(1)EDDLS(0.936)AS(0.064)R	3	0.39809	1	0.799	0.928	1.196	1.205	1.093	1.204	0.934	0.948	1.019	1.008	0.96424	1.207	0.0111172	1.198	0.187781
U3I4X7	278	S	Uncharacterized protein OS=Anas platyrhynchos OX=8839 GN=PSD3 PE=4 SV=1	PSD3	0.999922	0.0201068	42.242	RLS(1)KEAAVSK	4	0.36609	1
U3I4X7	997	S	Uncharacterized protein OS=Anas platyrhynchos OX=8839 GN=PSD3 PE=4 SV=1	PSD3	0.555556	1.10126e-06	113.51	KS(0.556)HS(0.362)S(0.079)PS(0.003)LNQESPVSAK	4	-0.86122	1
U3I4Y1	279	S	Striatin interacting protein 1 OS=Anas platyrhynchos OX=8839 GN=STRIP1 PE=4 SV=1	STRIP1	0.999987	1.46828e-61	256.28	AAS(1)PPASASDLIEQQQK	4	0.1557	8	1.053	0.971	1.122	1.136	0.905	0.958	0.987	0.944	1.026	1.064	0.27626	1.014	0.89742	0.953	0.56
U3I4Y6	533	T	Fibrosin like 1 OS=Anas platyrhynchos OX=8839 GN=FBRSL1 PE=4 SV=1	FBRSL1	0.955113	0.024565	41.86	LHRT(0.955)PPS(0.035)FPT(0.01)PPQWPKPTDSER	4	0.26862	1
U3I4Y6	962	S	Fibrosin like 1 OS=Anas platyrhynchos OX=8839 GN=FBRSL1 PE=4 SV=1	FBRSL1	0.267369	0.000134699	62.787	NPPTAALSAPPPLVPAS(0.267)S(0.267)T(0.267)RPAS(0.198)PR	4	-0.22749	0
U3I4Y6	659	S	Fibrosin like 1 OS=Anas platyrhynchos OX=8839 GN=FBRSL1 PE=4 SV=1	FBRSL1	0.999994	8.65258e-07	125.97	S(1)PVKETPSHDK	3	-0.082934	3	1.06	0.959	1.044	0.536	1.014	0.809	1.335	1.113	0.873	0.922	0.62598	0.71	0.181983	0.77	0.195537
U3I4Y6	961	S	Fibrosin like 1 OS=Anas platyrhynchos OX=8839 GN=FBRSL1 PE=4 SV=1	FBRSL1	0.267369	0.000134699	62.787	NPPTAALSAPPPLVPAS(0.267)S(0.267)T(0.267)RPAS(0.198)PR	4	-0.22749	0
U3I4Y6	617	T	Fibrosin like 1 OS=Anas platyrhynchos OX=8839 GN=FBRSL1 PE=4 SV=1	FBRSL1	0.724492	0.000173797	113.52	S(0.008)NS(0.26)QT(0.724)S(0.007)SDPIR	2	-1.9696	1	0.857	0.928	1.134	0.792	1.006	0.936	1.166	1.115	1.007	0.888	0.25654	0.832	0.086837	0.937	0.59344
U3I4Y6	971	T	Fibrosin like 1 OS=Anas platyrhynchos OX=8839 GN=FBRSL1 PE=4 SV=1	FBRSL1	0.499779	0.00674909	65.528	RT(0.5)T(0.5)PLTNSESR	2	-1.3099	0
U3I4Y6	972	T	Fibrosin like 1 OS=Anas platyrhynchos OX=8839 GN=FBRSL1 PE=4 SV=1	FBRSL1	0.499779	0.00674909	65.528	RT(0.5)T(0.5)PLTNSESR	2	-1.3099	0
U3I4Y6	963	T	Fibrosin like 1 OS=Anas platyrhynchos OX=8839 GN=FBRSL1 PE=4 SV=1	FBRSL1	0.267369	0.000134699	62.787	NPPTAALSAPPPLVPAS(0.267)S(0.267)T(0.267)RPAS(0.198)PR	4	-0.22749	0
U3I4Y7	251	S	C2 calcium dependent domain containing 5 OS=Anas platyrhynchos OX=8839 GN=C2CD5 PE=4 SV=1	C2CD5	0.657068	8.62441e-06	82.336	EIPFNEDPNPNT(0.124)HS(0.218)S(0.657)GPS(0.501)T(0.501)PLK	3	-3.3414	1
U3I4Y7	276	S	C2 calcium dependent domain containing 5 OS=Anas platyrhynchos OX=8839 GN=C2CD5 PE=4 SV=1	C2CD5	0.507549	0.00106236	69.333	QS(0.05)S(0.124)S(0.508)S(0.313)DT(0.006)DLSLTPK	3	0.15879	1
U3I4Y7	631	S	C2 calcium dependent domain containing 5 OS=Anas platyrhynchos OX=8839 GN=C2CD5 PE=4 SV=1	C2CD5	0.99995	1.06866e-09	126.68	S(0.098)QS(0.902)ES(1)S(1)DEVTELDLSHGK	3	-0.42399	2	1.035	1.032	1.107	1.103	0.985	0.986	0.976	1.028	0.889	1.097	0.123536	1.063	0.34228	0.968	0.49596
U3I4Y7	632	S	C2 calcium dependent domain containing 5 OS=Anas platyrhynchos OX=8839 GN=C2CD5 PE=4 SV=1	C2CD5	0.999955	1.08412e-50	226.24	S(0.098)QS(0.902)ES(1)S(1)DEVTELDLSHGK	3	-0.42399	5	1.093	1.093	1.138	1.2	0.956	1.053	0.912	0.882	0.901	1.233	0.00022378	1.191	0.124881	0.965	0.58942
U3I4Y7	230	S	C2 calcium dependent domain containing 5 OS=Anas platyrhynchos OX=8839 GN=C2CD5 PE=4 SV=1	C2CD5	0.973853	6.00218e-10	133.64	LSNTSAFLPACNS(0.974)PS(0.026)K	4	-0.23369	4	1.08	1.012	1.06	1.244	1.113	1.124	0.932	0.857	0.892	1.176	0.0063843	1.298	0.0037607	1.104	0.07196
U3I4Y7	254	S	C2 calcium dependent domain containing 5 OS=Anas platyrhynchos OX=8839 GN=C2CD5 PE=4 SV=1	C2CD5	0.500534	8.62441e-06	82.336	EIPFNEDPNPNT(0.124)HS(0.218)S(0.657)GPS(0.501)T(0.501)PLK	3	-3.3414	1
U3I4Y7	629	S	C2 calcium dependent domain containing 5 OS=Anas platyrhynchos OX=8839 GN=C2CD5 PE=4 SV=1	C2CD5	0.902245	5.12787e-44	214.95	S(0.098)QS(0.902)ES(1)S(1)DEVTELDLSHGK	3	-0.42399	6	1.064	1.016	1.106	1.237	0.97	1.035	0.933	0.883	0.976	1.141	0.025243	1.161	0.137697	1.018	0.87696
U3I4Y7	841	S	C2 calcium dependent domain containing 5 OS=Anas platyrhynchos OX=8839 GN=C2CD5 PE=4 SV=1	C2CD5	0.989987	8.15296e-07	121.48	AAS(0.01)LDKAS(0.99)PLAEGYLR	3	0.059947	1	1.34	1.222	1.256	1.394	1.044	0.957	0.754	0.709	0.703	1.763	8.3191e-05	1.567	0.0195978	0.889	0.32874
U3I4Y7	255	T	C2 calcium dependent domain containing 5 OS=Anas platyrhynchos OX=8839 GN=C2CD5 PE=4 SV=1	C2CD5	0.659294	8.62441e-06	82.336	EIPFNEDPNPNT(0.275)HS(0.308)S(0.292)GPS(0.466)T(0.659)PLK	4	-0.28164	2
U3I4Y9	790	S	YLP motif containing 1 OS=Anas platyrhynchos OX=8839 GN=YLPM1 PE=4 SV=1	YLPM1	1	5.28915e-61	232.46	YWGDHNS(1)DYQDDSVDPYDRDER	4	0.33977	2	1.022	1.168	0.969	0.85	0.904	1.008	0.987	1.09	1.018	1.021	0.78632	0.892	0.116556	0.874	0.147763
U3I4Y9	656	S	YLP motif containing 1 OS=Anas platyrhynchos OX=8839 GN=YLPM1 PE=4 SV=1	YLPM1	1	0.00210084	71.529	ELAGRPGS(1)RDR	3	-0.31988	2	1.071	1.178	0.912	0.778	1.031	0.957	1.082	0.959	1.02	1.033	0.7524	0.904	0.3053	0.875	0.29688
U3I4Y9	1050	S	YLP motif containing 1 OS=Anas platyrhynchos OX=8839 GN=YLPM1 PE=4 SV=1	YLPM1	0.999866	2.52179e-14	147.98	SDISAQDS(1)PRPQNTSTR	3	-0.11288	1	0.986	0.984	0.97	0.908	0.918	1.098	1.071	1.173	0.929	0.927	0.40242	0.922	0.42654	0.995	0.89422
U3I4Y9	488	T	YLP motif containing 1 OS=Anas platyrhynchos OX=8839 GN=YLPM1 PE=4 SV=1	YLPM1	0.55003	2.32083e-18	145.07	AT(0.55)T(0.45)PPVQNQTSTSLSSNSGALQSGVAR	3	-0.81931	1	1.106	1.296	1.248	0.909	1.018	1.116	0.688	0.892	1.009	1.41	0.04478	1.175	0.25214	0.834	0.074084
U3I4Y9	1140	S	YLP motif containing 1 OS=Anas platyrhynchos OX=8839 GN=YLPM1 PE=4 SV=1	YLPM1	1	2.77716e-30	193.85	WDEDS(1)FHGLWDTNEDK	3	-0.71348	1	0.9	0.89	1.073	0.843	0.976	0.96	1.052	1.137	1.151	0.857	0.078376	0.832	0.026875	0.971	0.73062
U3I4Y9	1171	S	YLP motif containing 1 OS=Anas platyrhynchos OX=8839 GN=YLPM1 PE=4 SV=1	YLPM1	0.604266	0.000490889	75.564	QESMMPPPVS(0.604)S(0.396)PVK	3	0.069254	1
U3I4Y9	1286	S	YLP motif containing 1 OS=Anas platyrhynchos OX=8839 GN=YLPM1 PE=4 SV=1	YLPM1	1	0.000785293	108.91	DRGS(1)VDYDR	2	0.51012	2	0.909	0.78	0.746	0.763	1.009	0.805	1.331	1.152	1.261	0.65	0.0041197	0.688	0.0164813	1.058	0.63974
U3I4Z7	545	S	Chromodomain helicase DNA binding protein 9 OS=Anas platyrhynchos OX=8839 GN=CHD9 PE=4 SV=1	CHD9	0.999981	1.38207e-06	115.57	VMS(1)PENFPSVSAEGK	3	0.33711	1	1.218	1.03	1.071	1.144	0.998	0.841	0.976	1.022	0.795	1.188	0.129697	1.068	0.6171	0.899	0.33556
U3I4Z7	2076	S	Chromodomain helicase DNA binding protein 9 OS=Anas platyrhynchos OX=8839 GN=CHD9 PE=4 SV=1	CHD9	0.999966	0.0138284	70.552	SEPLS(1)PK	3	1.3511	2	1.152	0.984	1.159	0.684	1.051	0.899	1.101	0.923	0.994	1.092	0.30228	0.873	0.33372	0.799	0.158179
U3I4Z7	608	S	Chromodomain helicase DNA binding protein 9 OS=Anas platyrhynchos OX=8839 GN=CHD9 PE=4 SV=1	CHD9	0.870136	0.00745062	55.688	KNES(0.87)S(0.909)DELS(0.22)DAK	3	0.40148	1
U3I4Z7	1469	S	Chromodomain helicase DNA binding protein 9 OS=Anas platyrhynchos OX=8839 GN=CHD9 PE=4 SV=1	CHD9	1	2.03832e-21	167.61	DELAELSEVES(1)EGEDKPK	4	0.077237	3	1.236	1.014	0.976	1.014	0.836	0.971	1.124	0.989	0.826	1.098	0.45434	0.96	0.75008	0.874	0.23148
U3I4Z7	1465	S	Chromodomain helicase DNA binding protein 9 OS=Anas platyrhynchos OX=8839 GN=CHD9 PE=4 SV=1	CHD9	1	2.03832e-21	167.61	DELAELS(1)EVES(1)EGEDKPK	3	0.74251	2	1.215	0.972	0.89	1.063	0.872	0.979	1.178	1.021	0.799	1.026	0.84828	0.972	0.8878	0.947	0.67652
U3I4Z7	2281	S	Chromodomain helicase DNA binding protein 9 OS=Anas platyrhynchos OX=8839 GN=CHD9 PE=4 SV=1	CHD9	0.999999	1.40806e-18	141.78	LLDS(1)PGAAADYSEPSAPTPPLAGVK	4	-0.67786	2
U3I4Z7	609	S	Chromodomain helicase DNA binding protein 9 OS=Anas platyrhynchos OX=8839 GN=CHD9 PE=4 SV=1	CHD9	0.909467	1.19108e-07	130.29	KNES(0.87)S(0.909)DELS(0.22)DAK	3	0.40148	2	1.266	1.116	1.166	0.515	0.852	0.806	1.106	1.046	0.908	1.159	0.096675	0.71	0.099459	0.612	0.035018
U3I4Z8	93	S	DEAD-box helicase 23 OS=Anas platyrhynchos OX=8839 GN=DDX23 PE=3 SV=1	DDX23	0.999708	0.00239141	95.608	SSLS(1)PSR	2	-0.52422	5	1.125	1.084	1.017	0.486	0.876	0.707	1.168	1.151	1.072	0.951	0.27516	0.61	0.095637	0.641	0.053977
U3I4Z8	24	S	DEAD-box helicase 23 OS=Anas platyrhynchos OX=8839 GN=DDX23 PE=3 SV=1	DDX23	1	0.00954453	66.56	S(1)PDRDRDR	2	-0.046582	1	1.102	1.246	0.987	0.7	0.976	0.811	1.194	0.879	0.966	1.097	0.43954	0.818	0.20202	0.746	0.063964
U3I4Z8	91	S	DEAD-box helicase 23 OS=Anas platyrhynchos OX=8839 GN=DDX23 PE=3 SV=1	DDX23	0.945228	0.00239141	78.548	RS(0.037)S(0.945)LS(0.625)PS(0.392)R	2	0.23002	3	1.107	1.086	1.054	0.488	0.923	0.668	1.218	1.11	1.024	0.969	0.60146	0.62	0.055919	0.64	0.121763
U3I4Z8	13	S	DEAD-box helicase 23 OS=Anas platyrhynchos OX=8839 GN=DDX23 PE=3 SV=1	DDX23	1	1.94739e-05	123.75	DRDAS(1)PVKEER	3	1.2243	7	1.008	0.967	1.099	0.581	0.892	0.819	1.128	1.24	1.046	0.9	0.169019	0.671	0.042079	0.746	0.086337
U3I510	510	S	Mitogen-activated protein kinase associated protein 1 OS=Anas platyrhynchos OX=8839 GN=MAPKAP1 PE=4 SV=1	MAPKAP1	0.943101	0.000942313	99.539	RT(0.057)S(0.943)FSFQK	3	-0.66685	3	0.991	0.951	0.972	1.151	1.044	1.026	0.979	1.029	1.025	0.961	0.115843	1.062	0.20602	1.105	0.058423
U3I510	116	S	Mitogen-activated protein kinase associated protein 1 OS=Anas platyrhynchos OX=8839 GN=MAPKAP1 PE=4 SV=1	MAPKAP1	0.963864	2.04179e-09	130.09	NT(0.011)S(0.025)YS(0.964)AEELSSLFEK	3	-0.51586	1	0.924	1.068	1.096	1.264	0.938	1.011	0.994	0.821	1.073	1.069	0.50276	1.113	0.43176	1.04	0.75864
U3I510	509	T	Mitogen-activated protein kinase associated protein 1 OS=Anas platyrhynchos OX=8839 GN=MAPKAP1 PE=4 SV=1	MAPKAP1	0.831699	0.0176775	79.489	T(0.832)S(0.157)FS(0.011)FQK	2	0.19514	1
U3I517	600	S	G protein-coupled receptor kinase OS=Anas platyrhynchos OX=8839 GN=GRK2 PE=3 SV=1	GRK2	0.999987	2.39081e-05	103.73	MQNKPRS(1)PVVELSK	4	-0.28021	4	1.093	0.91	0.907	1.307	1.054	1.103	1.043	0.993	0.825	1.017	0.85718	1.211	0.118677	1.19	0.125421
U3I523	1177	S	Rho GTPase activating protein 35 OS=Anas platyrhynchos OX=8839 GN=ARHGAP35 PE=4 SV=1	ARHGAP35	0.999997	1.91005e-13	147.09	TSFSVGS(1)DDELGPIR	3	1.1468	2	1.118	1.039	0.967	1.465	0.983	0.957	0.987	0.905	0.817	1.153	0.10504	1.257	0.22576	1.09	0.66042
U3I523	1132	S	Rho GTPase activating protein 35 OS=Anas platyrhynchos OX=8839 GN=ARHGAP35 PE=4 SV=1	ARHGAP35	0.982192	1.22133e-52	236.77	AQSNGS(0.001)GNGS(0.982)DS(0.017)EMDTSSLER	3	-0.76891	3	1.078	1.204	1.169	0.488	0.547	1.112	1.046	1.102	1.066	1.074	0.125578	0.668	0.20796	0.622	0.17132
U3I523	985	S	Rho GTPase activating protein 35 OS=Anas platyrhynchos OX=8839 GN=ARHGAP35 PE=4 SV=1	ARHGAP35	0.999957	1.68082e-11	111.33	AGSPLCNSNLQDS(1)EEDIEPPTYSPFR	3	0.039333	2	1.095	1.14	0.826	1.15	1.095	0.869	0.959	1.005	0.989	1.037	0.82186	1.055	0.65138	1.017	0.88886
U3I523	770	S	Rho GTPase activating protein 35 OS=Anas platyrhynchos OX=8839 GN=ARHGAP35 PE=4 SV=1	ARHGAP35	0.846012	8.91624e-14	182.91	NLNLVS(0.018)S(0.846)T(0.105)S(0.025)S(0.006)IK	3	0.3159	3	0.921	0.903	0.869	1.178	1.07	1.007	1.038	1.087	1.068	0.843	0.0014225	1.019	0.73442	1.209	0.0182811
U3I523	975	S	Rho GTPase activating protein 35 OS=Anas platyrhynchos OX=8839 GN=ARHGAP35 PE=4 SV=1	ARHGAP35	0.999793	2.01561e-19	154.7	AGS(1)PLCNSNLQDS(1)EEDIEPPTYSPFR	3	-0.53964	2	1.034	1.122	0.952	1.179	0.995	0.809	1.034	0.988	0.951	1.045	0.46704	1.003	0.94756	0.96	0.6923
U3I525	43	T	TATA-box binding protein associated factor 12 OS=Anas platyrhynchos OX=8839 GN=TAF12 PE=4 SV=1	TAF12	0.897138	0.000322723	67.744	MPGT(0.897)PS(0.274)GGGRLS(0.82)PES(0.009)NQVLTK	3	-0.28622	1
U3I525	51	S	TATA-box binding protein associated factor 12 OS=Anas platyrhynchos OX=8839 GN=TAF12 PE=4 SV=1	TAF12	0.999201	3.18994e-22	167.28	LS(0.999)PES(0.001)NQVLTK	2	-0.69918	6	0.966	1.003	0.957	1.096	1.041	1.231	0.972	0.978	1.002	0.991	0.62744	1.141	0.062236	1.151	0.055139
U3I532	278	S	Inactive rhomboid protein OS=Anas platyrhynchos OX=8839 GN=RHBDF2 PE=3 SV=1	RHBDF2	1	0.000799374	88.338	MHS(1)VGEDAR	3	0.10419	3	1.014	0.928	0.917	0.829	0.803	0.877	1.23	1.075	1.131	0.832	0.022139	0.73	0.0026192	0.878	0.033317
U3I532	141	T	Inactive rhomboid protein OS=Anas platyrhynchos OX=8839 GN=RHBDF2 PE=3 SV=1	RHBDF2	0.789712	1.99913e-08	113.05	DMELPSQEAPS(0.001)FQGT(0.79)ES(0.209)PKPAK	4	0.22416	1
U3I532	143	S	Inactive rhomboid protein OS=Anas platyrhynchos OX=8839 GN=RHBDF2 PE=3 SV=1	RHBDF2	0.997776	1.57274e-60	230.3	DMELPSQEAPSFQGT(0.002)ES(0.998)PKPAK	3	-0.16094	2	1.145	0.977	0.887	1.873	1.031	1.091	0.918	0.794	0.755	1.22	0.106698	1.619	0.087882	1.328	0.28664
U3I537	365	S	ARVCF, delta catenin family member OS=Anas platyrhynchos OX=8839 GN=ARVCF PE=4 SV=1	ARVCF	1	3.2853e-67	224.84	IPYLHGGYAAPLAQPERGS(1)MAS(1)IDR	3	1.2169	11	0.886	0.88	0.819	0.898	0.998	0.928	1.223	1.176	1.102	0.738	0.00154181	0.807	0.0078382	1.092	0.092875
U3I537	373	S	ARVCF, delta catenin family member OS=Anas platyrhynchos OX=8839 GN=ARVCF PE=4 SV=1	ARVCF	1	9.76579e-05	128.46	RS(1)PS(1)IDS(1)IR	2	-0.46341	11	0.842	0.8	0.807	0.687	0.787	0.681	1.334	1.349	1.301	0.615	1.70303e-05	0.541	0.00021618	0.88	0.058338
U3I537	636	S	ARVCF, delta catenin family member OS=Anas platyrhynchos OX=8839 GN=ARVCF PE=4 SV=1	ARVCF	0.997432	4.79052e-27	140.45	YQELDASQTTST(0.002)GGS(0.997)QK	3	0.29692	3	0.691	0.711	0.647	0.745	0.729	0.805	1.573	1.222	1.416	0.487	0.00079872	0.541	0.00153562	1.112	0.060837
U3I537	877	T	ARVCF, delta catenin family member OS=Anas platyrhynchos OX=8839 GN=ARVCF PE=4 SV=1	ARVCF	0.448733	0.0157102	53.237	SHFQS(0.011)VS(0.092)T(0.449)T(0.449)PK	4	0.063162	0
U3I537	316	S	ARVCF, delta catenin family member OS=Anas platyrhynchos OX=8839 GN=ARVCF PE=4 SV=1	ARVCF	0.851168	0.00104136	102.6	RT(0.149)S(0.851)AGVSER	2	-0.02209	1	0.666	0.743	0.633	0.605	0.737	0.601	1.631	1.535	1.227	0.465	0.00151904	0.442	0.00175525	0.952	0.56002
U3I537	269	S	ARVCF, delta catenin family member OS=Anas platyrhynchos OX=8839 GN=ARVCF PE=4 SV=1	ARVCF	1	1.16104e-06	94.19	DNYGPVAQPQVPVGS(1)NVDLNR	3	1.0838	1	0.881	0.806	0.93	1.1	1.183	0.968	1.043	1.094	1.129	0.801	0.009484	0.995	0.91122	1.242	0.040265
U3I537	294	S	ARVCF, delta catenin family member OS=Anas platyrhynchos OX=8839 GN=ARVCF PE=4 SV=1	ARVCF	1	3.89776e-72	236.89	FQPEPYGLEDDNRS(1)LGVDDEGYELDPDYSTVNR	4	0.28649	2	0.943	1.028	0.756	0.744	0.956	1.111	0.933	1.181	1.363	0.784	0.170857	0.808	0.25418	1.031	0.87392
U3I537	362	S	ARVCF, delta catenin family member OS=Anas platyrhynchos OX=8839 GN=ARVCF PE=4 SV=1	ARVCF	1	3.2853e-67	224.84	IPYLHGGYAAPLAQPERGS(1)MAS(1)IDR	3	-0.26258	10	0.947	0.929	0.864	0.982	1.083	1.016	1.107	1.093	1.038	0.846	0.0080447	0.952	0.22298	1.124	0.042904
U3I537	375	S	ARVCF, delta catenin family member OS=Anas platyrhynchos OX=8839 GN=ARVCF PE=4 SV=1	ARVCF	1	9.76579e-05	128.46	RS(1)PS(1)IDS(1)IR	2	-0.46341	5	0.831	0.834	0.823	0.757	0.811	0.8	1.23	1.33	1.298	0.645	4.4069e-05	0.614	9.9131e-05	0.952	0.080596
U3I537	666	T	ARVCF, delta catenin family member OS=Anas platyrhynchos OX=8839 GN=ARVCF PE=4 SV=1	ARVCF	1	0.00198526	106.29	NFDT(1)LDLPK	2	-1.0037	2	0.489	0.551	0.406	0.629	0.502	0.446	2.098	1.278	1.631	0.289	0.00187671	0.315	0.002821	1.091	0.56498
U3I537	909	S	ARVCF, delta catenin family member OS=Anas platyrhynchos OX=8839 GN=ARVCF PE=4 SV=1	ARVCF	1	1.72667e-11	134.96	AGS(1)RDMIPMDELGPDGYSTIDHR	3	0.20683	5	0.877	0.876	0.99	0.858	0.885	0.933	1.068	1.191	1.242	0.783	0.0158418	0.764	0.0064221	0.976	0.64382
U3I537	378	S	ARVCF, delta catenin family member OS=Anas platyrhynchos OX=8839 GN=ARVCF PE=4 SV=1	ARVCF	1	0.00110122	89.43	RS(1)PS(1)IDS(1)IR	2	-0.46341	6	0.827	0.78	0.809	0.691	0.781	0.789	1.322	1.384	1.253	0.61	0.000121277	0.571	0.00039979	0.936	0.21368
U3I537	876	T	ARVCF, delta catenin family member OS=Anas platyrhynchos OX=8839 GN=ARVCF PE=4 SV=1	ARVCF	0.448733	0.0157102	53.237	SHFQS(0.011)VS(0.092)T(0.449)T(0.449)PK	4	0.063162	0
U3I540	109	S	Uncharacterized protein OS=Anas platyrhynchos OX=8839 PE=4 SV=1	---	1	2.54522e-13	156.17	IS(1)DAHLADTMIGK	3	-0.20228	1	0.995	1.004	0.932	0.836	0.934	0.982	1.03	1.058	1.207	0.89	0.101339	0.835	0.057924	0.939	0.28934
U3I540	184	S	Uncharacterized protein OS=Anas platyrhynchos OX=8839 PE=4 SV=1	---	0.998835	2.22542e-12	123.52	IMPDS(0.001)NDS(0.999)PPAER	2	-0.047226	3	0.865	0.88	0.891	1.044	0.986	1.104	1.057	1.126	1.142	0.793	0.00078353	0.943	0.21358	1.189	0.0069836
U3I554	166	S	Uncharacterized protein OS=Anas platyrhynchos OX=8839 GN=MTFR1 PE=4 SV=1	MTFR1	0.574552	0.000842732	116.03	S(0.575)VS(0.425)AIELIK	2	-0.038835	1	0.942	0.905	0.911	1	1.142	1.067	1.078	1.115	0.964	0.874	0.043298	1.016	0.78794	1.164	0.02036
U3I554	168	S	Uncharacterized protein OS=Anas platyrhynchos OX=8839 GN=MTFR1 PE=4 SV=1	MTFR1	0.925829	0.00031871	108.7	S(0.074)VS(0.926)AIELIK	3	-0.084031	1	0.802	0.884	0.86	0.957	1.132	1.236	1.108	1.309	0.868	0.775	0.120359	1.012	0.89112	1.306	0.031095
U3I575	1558	S	Signal induced proliferation associated 1 like 1 OS=Anas platyrhynchos OX=8839 GN=SIPA1L1 PE=4 SV=1	SIPA1L1	0.499998	3.52008e-05	118.24	T(0.5)LS(0.5)DESIYSGQR	3	-0.15422	1	0.962	0.849	0.953	1.593	1.501	1.896	0.656	0.754	0.822	1.238	0.048298	2.236	0.00111812	1.805	0.00190079
U3I575	1186	S	Signal induced proliferation associated 1 like 1 OS=Anas platyrhynchos OX=8839 GN=SIPA1L1 PE=4 SV=1	SIPA1L1	0.999983	0.00385279	68.548	RS(1)PASIDR	3	0.1329	2	0.831	0.941	0.787	1.019	0.978	0.845	1.239	1.265	0.995	0.731	0.029278	0.812	0.097979	1.111	0.24932
U3I575	287	S	Signal induced proliferation associated 1 like 1 OS=Anas platyrhynchos OX=8839 GN=SIPA1L1 PE=4 SV=1	SIPA1L1	0.989075	7.77603e-05	106.93	S(0.009)KS(0.989)ET(0.002)GDSSIFR	2	-0.53667	2	0.86	1.017	0.746	1.432	1.138	0.938	1.006	0.923	1.173	0.846	0.20754	1.131	0.46776	1.337	0.134481
U3I575	160	S	Signal induced proliferation associated 1 like 1 OS=Anas platyrhynchos OX=8839 GN=SIPA1L1 PE=4 SV=1	SIPA1L1	0.880577	4.56065e-05	115.1	FLTPDGYPS(0.119)S(0.881)PR	2	-0.51712	1
U3I575	1523	S	Signal induced proliferation associated 1 like 1 OS=Anas platyrhynchos OX=8839 GN=SIPA1L1 PE=4 SV=1	SIPA1L1	0.710457	0.000214692	78.69	LIDLDS(0.71)PT(0.289)PESQK	3	-0.40976	1	0.819	0.797	0.785	1.694	1.327	1.122	0.981	1.068	0.876	0.821	0.029701	1.416	0.063982	1.726	0.047602
U3I575	254	S	Signal induced proliferation associated 1 like 1 OS=Anas platyrhynchos OX=8839 GN=SIPA1L1 PE=4 SV=1	SIPA1L1	0.970818	0.0170736	46.005	GS(0.971)GFS(0.029)LDVIDGPITQR	3	0.97822	1
U3I575	1120	S	Signal induced proliferation associated 1 like 1 OS=Anas platyrhynchos OX=8839 GN=SIPA1L1 PE=4 SV=1	SIPA1L1	0.653588	0.00285297	70.927	S(0.002)IS(0.344)S(0.654)DGRPLESR	2	-0.040823	1	1.052	1.055	1.081	1.094	1.08	0.976	0.919	0.931	1	1.119	0.0151398	1.105	0.089703	0.988	0.73994
U3I575	1556	T	Signal induced proliferation associated 1 like 1 OS=Anas platyrhynchos OX=8839 GN=SIPA1L1 PE=4 SV=1	SIPA1L1	0.499998	3.52008e-05	118.24	T(0.5)LS(0.5)DESIYSGQR	3	-0.15422	1	0.962	0.849	0.953	1.593	1.501	1.896	0.656	0.754	0.822	1.238	0.048298	2.236	0.00111812	1.805	0.00190079
U3I575	318	S	Signal induced proliferation associated 1 like 1 OS=Anas platyrhynchos OX=8839 GN=SIPA1L1 PE=4 SV=1	SIPA1L1	0.681337	7.39066e-06	101.58	SSDLEDNRS(0.681)EDS(0.318)VKPWT(0.001)CPK	4	-0.53229	1	0.992	0.965	0.924	1.321	1.119	0.931	1.053	0.886	1.002	0.98	0.75574	1.146	0.31888	1.17	0.22632
U3I575	1502	S	Signal induced proliferation associated 1 like 1 OS=Anas platyrhynchos OX=8839 GN=SIPA1L1 PE=4 SV=1	SIPA1L1	1	0.0296381	55.235	DLRAS(1)PK	3	0.31851	2	0.93	1.077	0.939	0.819	1.232	0.938	1.086	1.068	0.968	0.944	0.37688	0.957	0.67314	1.015	0.98782
U3I575	1482	S	Signal induced proliferation associated 1 like 1 OS=Anas platyrhynchos OX=8839 GN=SIPA1L1 PE=4 SV=1	SIPA1L1	1	0.000240274	82.837	HQS(1)DGNEMAHPR	3	-0.98635	3	1.115	1.153	1.075	1.06	1.393	1.04	0.867	0.771	0.883	1.326	0.003821	1.386	0.036978	1.045	0.73432
U3I575	1416	S	Signal induced proliferation associated 1 like 1 OS=Anas platyrhynchos OX=8839 GN=SIPA1L1 PE=4 SV=1	SIPA1L1	0.993231	0.000202614	94.94	HS(0.007)AS(0.993)PVVFTSAR	3	0.0093054	2	1.003	1.027	1.048	1.374	1.153	1.152	0.847	0.941	0.864	1.161	0.0124408	1.387	0.0083015	1.195	0.043278
U3I575	1605	S	Signal induced proliferation associated 1 like 1 OS=Anas platyrhynchos OX=8839 GN=SIPA1L1 PE=4 SV=1	SIPA1L1	0.997106	0.00255335	69.229	RPS(0.997)YT(0.003)LGMK	2	0.79772	3	0.85	0.927	0.835	1.292	1.115	1.103	1.081	0.981	1.043	0.841	0.0157238	1.13	0.107316	1.344	0.0082244
U3I575	285	S	Signal induced proliferation associated 1 like 1 OS=Anas platyrhynchos OX=8839 GN=SIPA1L1 PE=4 SV=1	SIPA1L1	0.931816	0.00721572	58.98	S(0.932)KS(0.067)ETGDS(0.001)SIFR	3	-0.18998	1
U3I577	3812	T	Ring finger protein 213 OS=Anas platyrhynchos OX=8839 GN=RNF213 PE=4 SV=1	RNF213	1	0.0281345	47.621	CT(1)IRDFLNEPR	2	3.4322	1	1.334	1.632	1.21	0.507	1.207	0.981	0.367	0.47	1.585	1.724	0.176461	1.113	0.64206	0.645	0.148565
U3I577	1331	S	Ring finger protein 213 OS=Anas platyrhynchos OX=8839 GN=RNF213 PE=4 SV=1	RNF213	0.549146	3.46464e-10	136.96	QS(0.112)S(0.549)S(0.339)LENVAEDDLLPFR	3	1.212	1	1.098	0.726	1.065	0.997	1.021	0.934	0.849	1.215	1.182	0.89	0.53066	0.909	0.52166	1.022	0.79474
U3I582	1511	S	HECT and RLD domain containing E3 ubiquitin protein ligase family member 1 OS=Anas platyrhynchos OX=8839 GN=HERC1 PE=4 SV=1	HERC1	0.499693	7.82169e-61	234.83	S(0.5)RS(0.5)ES(0.001)DLSQPESDEEGYSLSGR	3	-0.45626	0
U3I582	2720	S	HECT and RLD domain containing E3 ubiquitin protein ligase family member 1 OS=Anas platyrhynchos OX=8839 GN=HERC1 PE=4 SV=1	HERC1	0.999002	3.05321e-15	158.38	RQS(0.999)LT(0.001)SPDSQSAR	3	0.22368	2	1.113	1.001	1.05	0.894	0.807	1.018	1.133	1.005	0.935	1.03	0.64868	0.885	0.2301	0.859	0.103604
U3I582	4859	S	HECT and RLD domain containing E3 ubiquitin protein ligase family member 1 OS=Anas platyrhynchos OX=8839 GN=HERC1 PE=4 SV=1	HERC1	0.997559	1.46769e-05	122.1	NVDNAEGS(0.998)DT(0.002)DY	2	-0.23959	1	1.063	1.161	1.14	0.998	0.898	1.12	0.816	1.035	0.965	1.195	0.073475	1.071	0.50578	0.897	0.179281
U3I582	2745	S	HECT and RLD domain containing E3 ubiquitin protein ligase family member 1 OS=Anas platyrhynchos OX=8839 GN=HERC1 PE=4 SV=1	HERC1	0.37291	0.000143843	71.524	LS(0.373)T(0.314)S(0.314)PPPPAIAVPLLEMGFSLR	3	0.92983	0
U3I582	2710	S	HECT and RLD domain containing E3 ubiquitin protein ligase family member 1 OS=Anas platyrhynchos OX=8839 GN=HERC1 PE=4 SV=1	HERC1	0.573736	0.000700275	68.97	AQTPPIS(0.001)S(0.006)LPT(0.241)S(0.574)PS(0.179)DEVGR	3	0.66341	1
U3I582	1509	S	HECT and RLD domain containing E3 ubiquitin protein ligase family member 1 OS=Anas platyrhynchos OX=8839 GN=HERC1 PE=4 SV=1	HERC1	0.499693	7.82169e-61	234.83	S(0.5)RS(0.5)ES(0.001)DLSQPESDEEGYSLSGR	3	-0.45626	0
U3I582	1490	S	HECT and RLD domain containing E3 ubiquitin protein ligase family member 1 OS=Anas platyrhynchos OX=8839 GN=HERC1 PE=4 SV=1	HERC1	0.58203	0.00371065	83.652	S(0.391)ES(0.582)LT(0.027)AESR	2	-0.45719	1
U3I582	2021	S	HECT and RLD domain containing E3 ubiquitin protein ligase family member 1 OS=Anas platyrhynchos OX=8839 GN=HERC1 PE=4 SV=1	HERC1	1	7.24342e-12	138.34	QGES(1)EDEDENLPIQEVSFDPEK	3	0.55886	1	1.021	0.914	1.088	1.369	0.934	1.407	0.778	1.089	0.846	1.114	0.36304	1.367	0.139122	1.227	0.24966
U3I589	13	S	Tryptophanyl-tRNA synthetase OS=Anas platyrhynchos OX=8839 GN=WARS PE=3 SV=1	WARS	0.572971	0.00170393	85.45	S(0.427)LS(0.573)PLQLFER	2	-0.6112	1
U3I590	170	S	Tetratricopeptide repeat, ankyrin repeat and coiled-coil containing 1 OS=Anas platyrhynchos OX=8839 GN=TANC1 PE=4 SV=1	TANC1	0.998838	1.49527e-16	156.11	TAANKGS(0.999)PCGT(0.001)ISSPSSTLESK	3	-0.67242	2	0.908	0.874	0.955	1.23	0.924	0.914	1.141	1.062	1.031	0.846	0.0135617	0.949	0.57816	1.121	0.35494
U3I590	50	S	Tetratricopeptide repeat, ankyrin repeat and coiled-coil containing 1 OS=Anas platyrhynchos OX=8839 GN=TANC1 PE=4 SV=1	TANC1	1	0.0178956	51.276	KS(1)PGPIR	3	0.35044	1
U3I595	1236	S	Dedicator of cytokinesis 9 OS=Anas platyrhynchos OX=8839 GN=DOCK9 PE=3 SV=1	DOCK9	0.984927	3.72855e-07	122.67	S(0.015)NS(0.985)LDKNQQSSTLGSSVVR	3	-0.88675	1	1.009	0.857	0.954	0.833	0.735	0.734	1.209	1.207	1.18	0.784	0.0072154	0.64	0.00046321	0.816	0.03354
U3I595	1222	S	Dedicator of cytokinesis 9 OS=Anas platyrhynchos OX=8839 GN=DOCK9 PE=3 SV=1	DOCK9	0.974293	0.0230529	44.106	GSLIS(0.006)T(0.035)DS(0.974)GNS(0.985)LPER	3	0.64664	1
U3I595	1225	S	Dedicator of cytokinesis 9 OS=Anas platyrhynchos OX=8839 GN=DOCK9 PE=3 SV=1	DOCK9	0.98454	0.0230529	44.106	GSLIS(0.006)T(0.035)DS(0.974)GNS(0.985)LPER	3	0.64664	1
U3I596	1394	S	Uncharacterized protein OS=Anas platyrhynchos OX=8839 GN=ABCA3 PE=4 SV=1	ABCA3	0.999908	2.12195e-08	130.77	VYDS(1)RESLLAVDR	3	0.2519	2	1.227	1.052	1.28	1.19	1.008	1.17	0.765	0.756	0.916	1.46	0.0116558	1.382	0.0163211	0.946	0.53178
U3I597	302	T	Uncharacterized protein OS=Anas platyrhynchos OX=8839 PE=4 SV=1	---	0.848589	5.93658e-104	314.84	T(0.849)S(0.151)VQTEDDQLIAGQSAR	2	-0.14337	1	0.948	1.07	1.173	0.733	0.804	0.734	1.05	1.177	1.119	0.954	0.5133	0.679	0.0010013	0.712	0.0080438
U3I597	289	S	Uncharacterized protein OS=Anas platyrhynchos OX=8839 PE=4 SV=1	---	1	3.15261e-95	298.15	TPEELEDDS(1)DFEQEDYDVR	2	0.45533	3	1.133	1.12	1.192	0.913	0.777	0.737	0.979	0.987	1.065	1.137	0.0175797	0.801	0.031815	0.704	0.0062155
U3I597	303	S	Uncharacterized protein OS=Anas platyrhynchos OX=8839 PE=4 SV=1	---	0.498472	0.000120066	102.08	T(0.498)S(0.498)VQT(0.003)EDDQLIAGQSAR	3	0.55159	0
U3I5A4	1177	S	Uncharacterized protein OS=Anas platyrhynchos OX=8839 GN=LOC101796704 PE=4 SV=1	LOC101796704	0.998089	0.00119075	75.764	KKS(0.998)VVS(0.002)VEPR	3	-0.36472	2	0.795	0.699	0.762	0.668	0.654	0.681	1.788	1.294	1.038	0.548	0.023539	0.486	0.048041	0.888	0.041175
U3I5A4	1543	S	Uncharacterized protein OS=Anas platyrhynchos OX=8839 GN=LOC101796704 PE=4 SV=1	LOC101796704	1	3.69965e-11	157.83	VKS(0.001)EDS(0.999)DIELS(1)D	2	-0.28947	1	1.048	1.296	1.037	0.905	0.671	1.032	0.982	1.06	0.954	1.129	0.21496	0.87	0.30714	0.771	0.139442
U3I5A4	1538	S	Uncharacterized protein OS=Anas platyrhynchos OX=8839 GN=LOC101796704 PE=4 SV=1	LOC101796704	0.999076	3.69965e-11	157.83	VKS(0.001)EDS(0.999)DIELS(1)D	2	-0.28947	2	0.994	1.171	1.049	0.917	0.751	0.981	1	1.081	1.034	1.032	0.6096	0.85	0.114242	0.824	0.102725
U3I5A6	392	S	Coagulation factor X OS=Anas platyrhynchos OX=8839 GN=F10 PE=3 SV=1	F10	1	0.0280614	49.934	EFEGGRLS(1)K	3	0.1871	1	0.662	0.636	0.546	1.807	1.708	1.221	1.166	0.878	0.974	0.611	0.0085425	1.569	0.039984	2.568	0.0023559
U3I5A8	269	S	Fas associated factor 1 OS=Anas platyrhynchos OX=8839 GN=FAF1 PE=4 SV=1	FAF1	0.918858	0.000473254	116.84	RS(0.081)S(0.919)PVQTR	2	0.7384	2	0.996	1.058	1.034	0.594	1.148	0.845	1.115	1.001	1.116	0.955	0.32906	0.8	0.25542	0.838	0.3823
U3I5A8	579	T	Fas associated factor 1 OS=Anas platyrhynchos OX=8839 GN=FAF1 PE=4 SV=1	FAF1	0.627408	0.00176946	112.7	T(0.627)PS(0.373)GEFFER	2	-0.19383	2	1.365	1.338	1.337	1.217	1.381	1.237	0.578	0.563	0.638	2.271	2.4505e-05	2.156	0.000156312	0.949	0.25388
U3I5C0	211	S	Uncharacterized protein OS=Anas platyrhynchos OX=8839 GN=SLA2 PE=4 SV=1	SLA2	1	0.00799349	57.567	KPS(1)LNWDK	3	-0.38245	1	0.661	0.662	0.664	0.914	0.866	0.656	1.646	1.302	1.186	0.481	0.0177047	0.589	0.020162	1.226	0.20036
U3I5C8	102	S	Cell cycle progression 1 OS=Anas platyrhynchos OX=8839 GN=CCPG1 PE=4 SV=1	CCPG1	0.963724	4.72002e-08	105.9	VHDDGSCVGT(0.036)IS(0.964)DDS(0.998)DIVT(0.002)LEAPK	3	-0.11305	1	1.175	1.111	1.01	1.408	1.03	1.186	0.787	0.902	0.808	1.32	0.0103046	1.451	0.021276	1.1	0.42816
U3I5C8	105	S	Cell cycle progression 1 OS=Anas platyrhynchos OX=8839 GN=CCPG1 PE=4 SV=1	CCPG1	0.998034	4.72002e-08	105.9	VHDDGSCVGT(0.036)IS(0.964)DDS(0.998)DIVT(0.002)LEAPK	3	-0.11305	1	1.175	1.111	1.01	1.408	1.03	1.186	0.787	0.902	0.808	1.32	0.0103046	1.451	0.021276	1.1	0.42816
U3I5C9	224	S	Uncharacterized protein OS=Anas platyrhynchos OX=8839 GN=SPP1 PE=4 SV=1	SPP1	0.99994	0.000773142	89.189	DDHHS(1)MESR	3	0.87751	1	1.459	1.046	0.969	0.946	1.212	1.346	0.679	0.765	1.002	1.42	0.110576	1.433	0.080258	1.009	0.93484
U3I5D3	36	S	Estrogen receptor binding site associated, antigen, 9 OS=Anas platyrhynchos OX=8839 GN=EBAG9 PE=4 SV=1	EBAG9	0.999708	2.51069e-30	182.95	KLS(1)GDQITLPTTVDYSSVPK	4	0.88305	8	1.288	1.097	1.248	1.222	0.97	1.051	0.773	0.809	0.847	1.496	0.00198012	1.335	0.017198	0.893	0.23832
U3I5D9	476	S	Zinc finger protein 638 OS=Anas platyrhynchos OX=8839 GN=ZNF638 PE=4 SV=1	ZNF638	0.622741	0.00572159	76.478	T(0.377)S(0.623)PRPPR	3	0.0079581	2	1.018	0.94	1.076	0.57	0.944	0.824	1.289	1.049	1.04	0.898	0.26572	0.692	0.081623	0.771	0.145641
U3I5D9	484	S	Zinc finger protein 638 OS=Anas platyrhynchos OX=8839 GN=ZNF638 PE=4 SV=1	ZNF638	0.974887	0.00136558	123.01	SS(0.025)S(0.975)NDWSR	2	0.75087	1
U3I5E9	441	S	Eyes absent homolog OS=Anas platyrhynchos OX=8839 GN=EYA3 PE=3 SV=1	EYA3	0.999995	0.00214208	60.246	TNIGGLLS(1)PQKR	3	0.50683	3
U3I5F7	1017	S	Myosin IF OS=Anas platyrhynchos OX=8839 GN=MYO1F PE=3 SV=1	MYO1F	1	6.2774e-05	109.95	S(1)VGQRPPPAGR	2	-0.51483	7	1.085	0.984	1.031	0.908	1.105	0.979	1.11	1.061	0.796	1.045	0.64586	1.008	0.9021	0.965	0.58378
U3I5F7	734	S	Myosin IF OS=Anas platyrhynchos OX=8839 GN=MYO1F PE=3 SV=1	MYO1F	1	0.000745578	92.445	RRNS(1)INR	2	1.105	1	0.825	1.104	0.782	0.609	1.135	1.08	1.093	1.187	1.167	0.786	0.084416	0.819	0.36232	1.042	0.94822
U3I5G6	63	S	IKAROS family zinc finger 1 OS=Anas platyrhynchos OX=8839 GN=IKZF1 PE=4 SV=1	IKZF1	0.999961	1.74879e-19	214.58	IETQS(1)DEENGR	2	-0.15314	3	1.181	1.047	1.041	0.488	0.843	0.731	1.156	1.132	1.072	0.973	0.57388	0.614	0.089877	0.631	0.045415
U3I5G6	444	S	IKAROS family zinc finger 1 OS=Anas platyrhynchos OX=8839 GN=IKZF1 PE=4 SV=1	IKZF1	0.998721	0.000818118	81.526	AGT(0.001)DNS(0.999)QDAFK	2	-0.79434	2
U3I5G6	400	T	IKAROS family zinc finger 1 OS=Anas platyrhynchos OX=8839 GN=IKZF1 PE=4 SV=1	IKZF1	0.459753	8.38518e-40	195.97	DASPSNSCQDS(0.189)T(0.347)DT(0.46)ES(0.004)NNEER	3	-1.561	0
U3I5G6	196	S	IKAROS family zinc finger 1 OS=Anas platyrhynchos OX=8839 GN=IKZF1 PE=4 SV=1	IKZF1	0.958445	0.00548099	58.172	T(0.042)HS(0.958)VGKPHK	4	0.29709	1
U3I5G6	389	S	IKAROS family zinc finger 1 OS=Anas platyrhynchos OX=8839 GN=IKZF1 PE=4 SV=1	IKZF1	0.979113	2.80778e-53	232.69	DAS(0.979)PS(0.02)NS(0.001)CQDSTDTESNNEER	2	-0.40315	2	1.231	1.314	1.565	0.763	0.86	0.883	0.749	0.734	0.996	1.658	0.0138223	1.011	0.87036	0.61	0.0043628
U3I5G6	17	S	IKAROS family zinc finger 1 OS=Anas platyrhynchos OX=8839 GN=IKZF1 PE=4 SV=1	IKZF1	0.972057	6.19853e-07	73.128	ES(0.972)PPIS(0.028)DVPDDADEPMPVPEDLSTSTGGQQSAK	4	-0.82069	1
U3I5G6	168	S	IKAROS family zinc finger 1 OS=Anas platyrhynchos OX=8839 GN=IKZF1 PE=4 SV=1	IKZF1	1	0.000296826	107.09	LHS(1)GEKPFK	3	-0.035689	2	1.142	1.075	1.09	0.894	0.768	0.781	1.13	0.995	0.973	1.067	0.2508	0.789	0.023799	0.739	0.0040625
U3I5I0	120	S	ELL associated factor 2 OS=Anas platyrhynchos OX=8839 GN=EAF2 PE=4 SV=1	EAF2	0.5	6.62211e-05	110.44	MFLS(0.5)S(0.5)PMDDIER	2	-1.0152	1
U3I5I0	111	S	ELL associated factor 2 OS=Anas platyrhynchos OX=8839 GN=EAF2 PE=4 SV=1	EAF2	0.999369	0.00263028	73.928	T(0.001)PNNVKNS(0.999)PPKEK	3	-0.53299	4	2.109	1.911	1.993	0.658	0.944	0.766	0.303	0.334	0.313	6.329	6.9025e-07	2.493	0.00113841	0.394	0.00096335
U3I5I0	121	S	ELL associated factor 2 OS=Anas platyrhynchos OX=8839 GN=EAF2 PE=4 SV=1	EAF2	0.5	6.62211e-05	110.44	MFLS(0.5)S(0.5)PMDDIER	2	-1.0152	1
U3I5I2	24	S	BCL2 antagonist/killer 1 OS=Anas platyrhynchos OX=8839 GN=BAK1 PE=4 SV=1	BAK1	0.999999	8.33967e-88	282.62	RLS(1)QELNSEDQVAQETEEVFR	3	-2.1393	16	1.063	0.967	1.121	1.184	1.077	1.133	0.852	0.95	0.959	1.141	0.083903	1.229	0.0114616	1.077	0.2145
U3I5J0	892	S	GTPase activating protein and VPS9 domains 1 OS=Anas platyrhynchos OX=8839 GN=GAPVD1 PE=4 SV=1	GAPVD1	0.999951	0.0040586	79.659	QRHS(1)YPER	3	-1.4674	1	1.323	1.068	1.307	1.632	1.31	1.58	0.567	0.558	0.552	2.205	0.0078031	2.696	0.00484	1.223	0.108016
U3I5J0	902	S	GTPase activating protein and VPS9 domains 1 OS=Anas platyrhynchos OX=8839 GN=GAPVD1 PE=4 SV=1	GAPVD1	0.97694	0.000358452	128.97	S(0.977)S(0.023)DIVSSVR	2	0.064676	1	0.784	0.913	0.875	1.314	1.296	0.997	1.24	0.952	0.842	0.848	0.27854	1.189	0.28664	1.402	0.02984
U3I5J0	967	S	GTPase activating protein and VPS9 domains 1 OS=Anas platyrhynchos OX=8839 GN=GAPVD1 PE=4 SV=1	GAPVD1	0.975711	0.00615357	60.55	KDS(0.976)DDEKS(0.024)DR	3	0.26164	2
U3I5J0	914	S	GTPase activating protein and VPS9 domains 1 OS=Anas platyrhynchos OX=8839 GN=GAPVD1 PE=4 SV=1	GAPVD1	1	0.000842216	74.475	RPMS(1)DPGWNR	3	-0.25744	1
U3I5J0	569	S	GTPase activating protein and VPS9 domains 1 OS=Anas platyrhynchos OX=8839 GN=GAPVD1 PE=4 SV=1	GAPVD1	0.984388	1.15993e-05	105.95	FS(0.016)LCS(0.984)DNLEGISEGPSNR	3	0.064604	1	0.926	0.948	0.94	1.165	1.118	1.332	0.97	0.857	1.083	0.967	0.71074	1.242	0.063455	1.285	0.043339
U3I5K4	260	S	ArfGAP with SH3 domain, ankyrin repeat and PH domain 3 OS=Anas platyrhynchos OX=8839 GN=ASAP3 PE=4 SV=1	ASAP3	0.717251	7.88584e-10	128.74	KNS(0.231)GS(0.717)GYS(0.051)IHQHQGNK	4	-1.4095	1	1.302	1.191	1.044	1.288	1.061	0.976	0.888	0.705	0.827	1.462	0.0153777	1.374	0.04182	0.94	0.56908
U3I5K4	258	S	ArfGAP with SH3 domain, ankyrin repeat and PH domain 3 OS=Anas platyrhynchos OX=8839 GN=ASAP3 PE=4 SV=1	ASAP3	0.947212	8.76491e-10	127.32	KNS(0.947)GS(0.04)GYS(0.013)IHQHQGNK	4	0.47586	1	1.277	1.223	1.176	0.855	0.927	0.851	0.992	0.881	0.819	1.366	0.0066351	0.978	0.76676	0.716	0.000799
U3I5M0	521	S	Uncharacterized protein OS=Anas platyrhynchos OX=8839 PE=4 SV=1	---	1	3.96865e-11	157.54	HDS(1)EEGDSHRR	4	0.10003	11	1.251	1.269	1.171	0.625	1.2	0.934	0.966	0.942	0.716	1.407	0.024265	1.051	0.91512	0.747	0.2316
U3I5M0	545	S	Uncharacterized protein OS=Anas platyrhynchos OX=8839 PE=4 SV=1	---	0.814008	1.22922e-38	200.89	EAS(0.814)S(0.186)EPAPEQENTEAAPVE	3	-3.8345	4	1.064	1.05	1.015	0.937	1.119	1.156	0.89	1.08	0.914	1.085	0.24296	1.114	0.29466	1.027	0.75614
U3I5M0	546	S	Uncharacterized protein OS=Anas platyrhynchos OX=8839 PE=4 SV=1	---	0.5	1.22922e-38	200.89	EAS(0.5)S(0.5)EPAPEQENTEAAPVE	2	0.52407	3	1.064	1.05	1.015	0.937	1.119	1.156	0.89	1.08	0.914	1.085	0.24296	1.114	0.29466	1.027	0.75614
U3I5N6	747	S	G-patch domain containing 8 OS=Anas platyrhynchos OX=8839 GN=GPATCH8 PE=4 SV=1	GPATCH8	0.999998	6.0713e-05	102.89	KS(1)LS(1)AEEGSSGK	3	1.5911	1	1.231	1.056	1.115	0.558	1.124	1.075	0.948	0.975	0.974	1.174	0.025703	0.952	0.71196	0.81	0.33096
U3I5N6	1020	S	G-patch domain containing 8 OS=Anas platyrhynchos OX=8839 GN=GPATCH8 PE=4 SV=1	GPATCH8	0.999938	0.00025201	93.237	SQS(1)PHYFR	3	0.71071	3	1.102	1.145	1.167	0.978	1.024	0.963	0.915	0.892	0.957	1.235	0.00135793	1.073	0.063682	0.868	0.0048427
U3I5N6	745	S	G-patch domain containing 8 OS=Anas platyrhynchos OX=8839 GN=GPATCH8 PE=4 SV=1	GPATCH8	1	6.0713e-05	102.89	KS(1)LS(1)AEEGSSGK	3	1.5911	1	1.231	1.056	1.115	0.558	1.124	1.075	0.948	0.975	0.974	1.174	0.025703	0.952	0.71196	0.81	0.33096
U3I5N6	999	S	G-patch domain containing 8 OS=Anas platyrhynchos OX=8839 GN=GPATCH8 PE=4 SV=1	GPATCH8	1	0.000986553	129.39	GHES(1)PEER	3	0.45619	2	0.987	1.125	1.016	0.493	0.908	0.718	1.114	1.193	1.166	0.901	0.076184	0.61	0.099459	0.677	0.083244
U3I5N6	1018	S	G-patch domain containing 8 OS=Anas platyrhynchos OX=8839 GN=GPATCH8 PE=4 SV=1	GPATCH8	0.999035	0.00025201	93.237	IYRS(0.999)QS(0.999)PHY(0.001)FR	3	0.34851	1	1.131	1.203	1.144	0.866	1.108	1.003	0.841	0.933	0.95	1.277	0.0044417	1.093	0.35252	0.856	0.096404
U3I5N6	1063	S	G-patch domain containing 8 OS=Anas platyrhynchos OX=8839 GN=GPATCH8 PE=4 SV=1	GPATCH8	1	2.28308e-06	128.3	AS(1)EGDCS(1)PEER	2	-0.34553	2	1.071	1.302	1.118	0.551	1.037	0.936	0.936	1.028	1.005	1.176	0.072363	0.85	0.42372	0.723	0.156462
U3I5N6	1068	S	G-patch domain containing 8 OS=Anas platyrhynchos OX=8839 GN=GPATCH8 PE=4 SV=1	GPATCH8	1	2.28308e-06	128.3	AS(1)EGDCS(1)PEER	2	-0.34553	3	0.986	1.143	1.082	0.501	1.05	0.689	1.109	1.124	1.095	0.965	0.43906	0.673	0.175402	0.698	0.137961
U3I5P3	666	T	Receptor protein-tyrosine kinase OS=Anas platyrhynchos OX=8839 GN=EGFR PE=3 SV=1	EGFR	0.998206	2.95331e-05	106.35	ELVEPLT(0.998)PS(0.002)GEAPNQAHLR	3	0.90804	2	1.059	1.013	0.996	1.204	1.187	1.063	0.918	0.851	1.004	1.106	0.114263	1.246	0.023599	1.126	0.053938
U3I5P3	964	S	Receptor protein-tyrosine kinase OS=Anas platyrhynchos OX=8839 GN=EGFR PE=3 SV=1	EGFR	0.984332	0.00043228	85.522	MHLPS(0.984)PT(0.016)DSK	3	-1.4985	1	0.879	0.794	0.668	1.457	1.316	1.415	1.052	0.804	1.095	0.793	0.143081	1.419	0.024304	1.789	0.0023755
U3I5P6	230	S	Mannose-6-phosphate receptor, cation dependent OS=Anas platyrhynchos OX=8839 GN=M6PR PE=4 SV=1	M6PR	1	5.09422e-07	106.11	GVGDDQLGEES(1)EERDDHLLPM	3	0.96861	1	1.327	0.923	1.233	1.274	0.668	1.104	0.897	0.943	0.801	1.319	0.091598	1.153	0.61756	0.875	0.52066
U3I5P7	12	T	Cytochrome P450 family 26 subfamily C member 1 OS=Anas platyrhynchos OX=8839 GN=CYP26C1 PE=3 SV=1	CYP26C1	1	0.013254	57.434	PVVRVT(1)GAENIR	3	0.44341	1	0.8	0.735	0.789	1.128	1.341	0.963	1.481	1.007	0.8	0.707	0.22504	1.044	0.76012	1.477	0.0183589
U3I5Q8	1391	T	IQ motif containing GTPase activating protein 2 OS=Anas platyrhynchos OX=8839 GN=IQGAP2 PE=4 SV=1	IQGAP2	0.917631	0.00157285	71.888	AILDS(0.082)KT(0.918)PEK	4	0.98256	1
U3I5Q8	1503	S	IQ motif containing GTPase activating protein 2 OS=Anas platyrhynchos OX=8839 GN=IQGAP2 PE=4 SV=1	IQGAP2	1	0.0226446	58.699	S(1)IKVDGK	3	0.24193	1	0.638	0.695	0.526	0.609	0.826	0.617	1.966	1.208	1.221	0.423	0.0096245	0.467	0.0169186	1.104	0.50186
U3I5R1	46	T	Rho guanine nucleotide exchange factor 3 OS=Anas platyrhynchos OX=8839 GN=ARHGEF3 PE=4 SV=1	ARHGEF3	0.580496	0.000249583	102.73	VT(0.58)S(0.42)LASLIPPVR	3	-0.74867	1	1.032	1.462	1.138	0.488	0.879	1.01	1.003	1.117	0.802	1.243	0.20414	0.813	0.37428	0.654	0.135342
U3I5R5	158	S	PHD finger protein 20 OS=Anas platyrhynchos OX=8839 GN=PHF20 PE=4 SV=1	PHF20	0.897393	0.00924954	52.966	GNEIPS(0.103)S(0.897)PEKR	3	1.0456	1	1.228	1.173	1.338	0.768	0.842	0.958	0.921	0.868	0.925	1.378	0.00186196	0.946	0.43018	0.687	0.0071994
U3I5R9	100	S	Uncharacterized protein OS=Anas platyrhynchos OX=8839 PE=4 SV=1	---	1	4.18296e-08	137.61	RYS(1)YDAQDHYQR	3	0.64019	1
U3I5T3	202	S	ELAV-like protein OS=Anas platyrhynchos OX=8839 GN=ELAVL1 PE=3 SV=1	ELAVL1	0.999999	1.52703e-13	155.94	NVALLSQLCHS(1)PAR	3	-0.15907	2	0.862	1.086	0.956	1.029	1.044	1.077	1.101	0.952	1.017	0.946	0.50116	1.026	0.5695	1.085	0.27738
U3I5T7	161	S	RAD18, E3 ubiquitin protein ligase OS=Anas platyrhynchos OX=8839 GN=RAD18 PE=4 SV=1	RAD18	0.999936	4.00916e-05	100.97	DNEVGSQES(1)PECTK	3	0.03234	1
U3I5T8	388	S	Uncharacterized protein OS=Anas platyrhynchos OX=8839 PE=4 SV=1	---	1	8.17023e-07	118.08	EDGNVS(1)PMQDPHQELK	3	1.454	2	0.989	0.914	1.075	1.164	1.011	1.433	0.882	0.952	0.965	1.064	0.32924	1.289	0.080745	1.212	0.175077
U3I5U8	2008	S	HEAT repeat containing 5A OS=Anas platyrhynchos OX=8839 GN=HEATR5A PE=4 SV=1	HEATR5A	0.694851	0.00302755	68.536	LMS(0.001)S(0.172)S(0.695)PT(0.133)MK	2	2.0468	1
U3I5W4	1034	S	Nuclear receptor binding SET domain protein 1 OS=Anas platyrhynchos OX=8839 GN=NSD1 PE=4 SV=1	NSD1	0.999123	0.00439024	69.979	GPS(0.999)PLIS(0.001)TPSSTK	3	-0.11167	2
U3I5W4	1024	S	Nuclear receptor binding SET domain protein 1 OS=Anas platyrhynchos OX=8839 GN=NSD1 PE=4 SV=1	NSD1	0.999275	1.80237e-06	112.74	SEFEGGLPAQCS(0.999)PDRDT(0.001)QR	3	-0.66789	1	1.165	1.093	1.164	0.819	0.869	0.875	0.907	1.097	0.99	1.143	0.081756	0.856	0.060182	0.749	0.00063546
U3I5W4	1185	S	Nuclear receptor binding SET domain protein 1 OS=Anas platyrhynchos OX=8839 GN=NSD1 PE=4 SV=1	NSD1	0.999996	0.00114696	77.062	HPS(1)VAMHSK	3	0.050173	1
U3I5W6	1842	S	WNK lysine deficient protein kinase 1 OS=Anas platyrhynchos OX=8839 GN=WNK1 PE=4 SV=1	WNK1	0.989579	1.70832e-06	109.42	DVDDGS(0.999)GS(0.99)PDS(0.012)LQPMGSK	3	2.6567	3	1.132	1.118	1.016	1.066	0.917	1.063	0.9	0.999	0.947	1.148	0.039279	1.07	0.3172	0.933	0.30438
U3I5W6	1840	S	WNK lysine deficient protein kinase 1 OS=Anas platyrhynchos OX=8839 GN=WNK1 PE=4 SV=1	WNK1	0.99854	0.000147788	82.302	DVDDGS(0.999)GS(0.99)PDS(0.012)LQPMGSK	3	2.6567	1	1.058	1.189	0.977	1.12	0.975	1.202	0.875	1.04	0.834	1.173	0.141904	1.199	0.115085	1.023	0.80664
U3I5W6	1814	S	WNK lysine deficient protein kinase 1 OS=Anas platyrhynchos OX=8839 GN=WNK1 PE=4 SV=1	WNK1	0.993072	6.01697e-23	172.05	QS(0.993)PHLNGPS(0.006)SELEAAFLSGMAK	3	-0.12456	2	1.001	1.096	0.963	1.099	0.97	1.024	1.106	0.918	0.923	1.038	0.60952	1.05	0.51388	1.011	0.84626
U3I5X4	488	S	Formin binding protein 1 like OS=Anas platyrhynchos OX=8839 GN=FNBP1L PE=4 SV=1	FNBP1L	0.795075	4.4834e-09	132.14	RHS(0.795)S(0.205)DINHLVTQGR	4	0.08435	1	1.037	1.283	0.89	0.924	1.125	0.785	1.028	1.034	0.917	1.078	0.59676	0.951	0.62222	0.883	0.45048
U3I5X4	295	S	Formin binding protein 1 like OS=Anas platyrhynchos OX=8839 GN=FNBP1L PE=4 SV=1	FNBP1L	0.777643	4.61916e-07	140.33	T(0.17)IS(0.778)DGT(0.052)ISTPK	3	0.2581	3	0.875	0.909	0.752	1.147	0.95	0.87	1.206	1.168	1.074	0.735	0.0101353	0.86	0.153336	1.17	0.19954
U3I5X5	262	S	LIM domain kinase 2 OS=Anas platyrhynchos OX=8839 GN=LIMK2 PE=4 SV=1	LIMK2	0.979351	0.00625639	55.097	LPT(0.021)HIKPPIS(0.979)PR	4	0.99681	1	1.395	0.999	1.225	1.209	0.871	1.027	0.869	0.785	0.834	1.455	0.022623	1.249	0.096962	0.859	0.32476
U3I5Y3	92	S	Programmed cell death 4 OS=Anas platyrhynchos OX=8839 GN=PDCD4 PE=4 SV=1	PDCD4	0.873728	0.000136942	120.84	TGVVIPT(0.126)S(0.874)PK	2	-0.28884	4	0.656	0.641	0.627	0.463	0.593	0.606	1.689	1.328	1.644	0.413	0.00033912	0.357	0.00085613	0.864	0.22092
U3I5Y3	455	S	Programmed cell death 4 OS=Anas platyrhynchos OX=8839 GN=PDCD4 PE=4 SV=1	PDCD4	1	0.00167981	103.69	FVS(1)EGDGGR	2	1.1275	3	0.648	0.587	0.556	0.64	0.593	0.49	1.823	1.308	1.556	0.382	0.00083782	0.368	0.00131738	0.962	0.66276
U3I5Z4	1417	S	Phosphatidylinositol 4-kinase alpha OS=Anas platyrhynchos OX=8839 GN=PI4KA PE=3 SV=1	PI4KA	0.455472	2.25113e-07	98.84	QQATQGWINTYPLS(0.002)S(0.03)GMS(0.455)T(0.332)IS(0.18)KK	4	0.43928	0
U3I5Z4	1780	S	Phosphatidylinositol 4-kinase alpha OS=Anas platyrhynchos OX=8839 GN=PI4KA PE=3 SV=1	PI4KA	0.857848	1.9061e-20	179.09	S(0.858)DS(0.142)IDESAEEGVDSK	3	-0.2874	1	0.984	0.922	1.045	0.968	0.752	0.984	1.032	1.095	1.175	0.894	0.09742	0.819	0.095704	0.916	0.37752
U3I5Z4	1378	S	Phosphatidylinositol 4-kinase alpha OS=Anas platyrhynchos OX=8839 GN=PI4KA PE=3 SV=1	PI4KA	0.991284	0.000207932	76.245	YLT(0.009)AS(0.991)QLVPPDNQDTR	2	2.847	2	1.084	1.144	0.87	1.198	1.102	1.236	0.833	0.86	1.034	1.136	0.3083	1.297	0.025278	1.141	0.20212
U3I5Z4	1390	S	Phosphatidylinositol 4-kinase alpha OS=Anas platyrhynchos OX=8839 GN=PI4KA PE=3 SV=1	PI4KA	0.551868	1.23103e-18	147.74	YLTASQLVPPDNQDT(0.448)RS(0.552)NLDINVGSR	3	1.135	1	0.898	0.994	0.919	1.193	1.011	0.92	1.101	1.087	0.957	0.894	0.109757	0.993	0.91048	1.111	0.2864
U3I5Z4	211	S	Phosphatidylinositol 4-kinase alpha OS=Anas platyrhynchos OX=8839 GN=PI4KA PE=3 SV=1	PI4KA	0.836871	1.83333e-23	196.78	AS(0.163)S(0.837)VSSISQVSPER	3	0.093888	2	0.968	0.75	0.961	1.223	0.914	0.798	1.133	1.123	1.099	0.799	0.110882	0.875	0.3572	1.096	0.61704
U3I5Z5	850	S	Tubulin gamma complex associated protein 6 OS=Anas platyrhynchos OX=8839 GN=TUBGCP6 PE=4 SV=1	TUBGCP6	0.897682	0.000126222	85.062	KDS(0.898)EPGLEY(0.029)VT(0.036)S(0.036)T(0.001)DK	3	1.5547	1
U3I5Z9	231	S	Small ArfGAP2 OS=Anas platyrhynchos OX=8839 GN=SMAP2 PE=4 SV=1	SMAP2	0.993349	1.0367e-33	180.07	KVTGSMPTSGS(0.006)AGS(0.993)VPENLNLFPEPGGK	5	0.095125	7	1.009	1.122	1.001	1.245	1.125	1.343	0.867	0.901	0.824	1.208	0.0137789	1.432	0.0033998	1.186	0.055479
U3I5Z9	228	S	Small ArfGAP2 OS=Anas platyrhynchos OX=8839 GN=SMAP2 PE=4 SV=1	SMAP2	0.422695	1.62129e-05	73.276	VT(0.001)GS(0.004)MPT(0.033)S(0.116)GS(0.423)AGS(0.423)VPENLNLFPEPGGK	4	-3.0405	0
U3I5Z9	198	S	Small ArfGAP2 OS=Anas platyrhynchos OX=8839 GN=SMAP2 PE=4 SV=1	SMAP2	0.610573	1.23777e-46	202.66	SSEPVMDLLGLDAPVTSTLT(0.004)NGRPS(0.611)S(0.385)LEK	4	0.26518	3	1.077	1.176	1.031	1.209	1.004	1.18	0.84	0.914	0.89	1.242	0.0093781	1.283	0.0176818	1.033	0.68236
U3I5Z9	199	S	Small ArfGAP2 OS=Anas platyrhynchos OX=8839 GN=SMAP2 PE=4 SV=1	SMAP2	0.938609	1.81449e-46	202.66	SSEPVMDLLGLDAPVTSTLTNGRPS(0.061)S(0.939)LEK	3	-0.34757	2		1.308	1.163	1.027	1.274	1.024	0.855	0.875		1.428	0.027315	1.281	0.081284	0.897	0.35608
U3I605	184	S	Nuclear assembly factor 1 ribonucleoprotein OS=Anas platyrhynchos OX=8839 GN=NAF1 PE=4 SV=1	NAF1	1	1.06899e-38	196.22	NDQEPPPEALDYS(1)DDEKER	3	-0.92509	5	1.12	1.155	1.206	0.87	0.882	0.925	0.911	0.917	1.056	1.207	0.022695	0.928	0.23312	0.769	0.00075978
U3I616	316	S	Pantothenate kinase 2 OS=Anas platyrhynchos OX=8839 GN=PANK2 PE=4 SV=1	PANK2	0.633721	0.00439128	63.546	RES(0.634)VS(0.366)KEDLAK	3	-0.27249	1
U3I618	327	S	Stonin 2 OS=Anas platyrhynchos OX=8839 GN=STON2 PE=4 SV=1	STON2	0.999988	0.00106898	67.76	DVQPS(1)PINPFSSFFEER	3	-0.62904	1
U3I622	240	T	AP-3 complex subunit beta OS=Anas platyrhynchos OX=8839 GN=AP3B2 PE=3 SV=1	AP3B2	0.995386	2.57032e-14	194.59	AFYGS(0.005)EEEDT(0.995)K	2	-0.37768	1	0.812	0.755	0.912	0.866	0.681	0.721	1.29	1.248	1.37	0.634	0.00173759	0.58	0.0020982	0.915	0.3727
U3I622	235	S	AP-3 complex subunit beta OS=Anas platyrhynchos OX=8839 GN=AP3B2 PE=3 SV=1	AP3B2	1	1.02877e-17	171.56	AFYGS(1)EEEDTK	3	0.58024	2	0.789	0.86	0.851	1.018	0.612	0.7	1.272	1.269	1.309	0.649	0.000118227	0.605	0.074823	0.932	0.57782
U3I630	319	S	Growth arrest specific 7 OS=Anas platyrhynchos OX=8839 GN=GAS7 PE=4 SV=1	GAS7	0.948309	0.00282635	67.646	RKS(0.948)T(0.052)QAGDDLMR	3	-2.0071	1	1.201	1.001	1.031	1.012	1.064	0.789	1.125	0.929	0.847	1.114	0.32828	0.988	0.91776	0.886	0.30976
U3I632	80	S	Calcium/calmodulin dependent protein kinase kinase 2 OS=Anas platyrhynchos OX=8839 GN=CAMKK2 PE=3 SV=1	CAMKK2	0.751911	2.18503e-10	139	FIYPSLPYS(1)PVT(0.49)S(0.511)PHS(0.752)S(0.248)PR	3	-0.45647	5	0.973	0.952	0.962	1.231	1.077	1.2	0.976	0.97	0.947	0.998	0.8643	1.213	0.0103953	1.215	0.043064
U3I632	454	S	Calcium/calmodulin dependent protein kinase kinase 2 OS=Anas platyrhynchos OX=8839 GN=CAMKK2 PE=3 SV=1	CAMKK2	0.998859	7.3831e-05	116.79	S(0.001)LS(0.999)APGNLLPK	2	-0.12048	3	0.953	0.935	0.922	1.077	1.008	0.909	1.025	1.073	1.148	0.866	0.0139389	0.922	0.23834	1.065	0.29102
U3I632	81	S	Calcium/calmodulin dependent protein kinase kinase 2 OS=Anas platyrhynchos OX=8839 GN=CAMKK2 PE=3 SV=1	CAMKK2	0.680536	2.88276e-15	153.83	FIYPSLPYSPVT(0.308)S(0.692)PHS(0.32)S(0.681)PR	3	-0.39164	1	0.857	0.9	0.895	1.515	1.434	1.253	0.844	0.982	0.894	0.975	0.64038	1.545	0.0037563	1.584	0.00144218
U3I632	77	S	Calcium/calmodulin dependent protein kinase kinase 2 OS=Anas platyrhynchos OX=8839 GN=CAMKK2 PE=3 SV=1	CAMKK2	0.841116	2.88276e-15	153.83	FIYPSLPYS(0.001)PVT(0.156)S(0.841)PHS(0.595)S(0.407)PR	4	0.18156	4	0.892	0.889	0.87	1.458	1.239	1.143	0.968	0.986	0.946	0.914	0.0033023	1.324	0.0191221	1.449	0.036716
U3I632	73	S	Calcium/calmodulin dependent protein kinase kinase 2 OS=Anas platyrhynchos OX=8839 GN=CAMKK2 PE=3 SV=1	CAMKK2	0.999818	2.18503e-10	139	FIYPSLPYS(1)PVT(0.49)S(0.511)PHS(0.752)S(0.248)PR	3	-0.45647	2	0.933	0.826	0.793	1.417	0.888	0.952	1.184	1.036	1.04	0.783	0.020183	0.999	0.89696	1.276	0.2178
U3I632	76	T	Calcium/calmodulin dependent protein kinase kinase 2 OS=Anas platyrhynchos OX=8839 GN=CAMKK2 PE=3 SV=1	CAMKK2	0.514374	2.18503e-10	139	FIY(0.001)PS(0.002)LPY(0.324)S(0.649)PVT(0.514)S(0.529)PHS(0.562)S(0.418)PR	4	-0.71526	1
U3I632	44	S	Calcium/calmodulin dependent protein kinase kinase 2 OS=Anas platyrhynchos OX=8839 GN=CAMKK2 PE=3 SV=1	CAMKK2	1	0.00336207	74.841	KLS(1)LQER	2	-0.13522	4	0.817	0.89	0.761	1.077	1.051	0.849	1.273	1.062	1.156	0.707	0.0074833	0.853	0.152596	1.206	0.104925
U3I632	54	S	Calcium/calmodulin dependent protein kinase kinase 2 OS=Anas platyrhynchos OX=8839 GN=CAMKK2 PE=3 SV=1	CAMKK2	0.995048	2.23615e-20	162.09	SHTAHS(0.995)PS(0.005)SSDGASER	3	0.54016	1	0.917	1.172	0.981	0.859	1.303	0.615	1.088	0.76	1.281	0.981	0.99316	0.888	0.61824	0.905	0.56878
U3I638	18	S	SRY-box 5 OS=Anas platyrhynchos OX=8839 GN=SOX5 PE=4 SV=1	SOX5	0.999832	5.63194e-10	128.73	RPAS(1)PYGEADGEVAMVTSR	3	1.7181	2
U3I643	1634	S	Transcription initiation factor TFIID subunit OS=Anas platyrhynchos OX=8839 GN=TAF1 PE=3 SV=1	TAF1	1	5.69606e-12	138.54	LGEEDS(1)DVDIEGFDEDDDGKPK	4	0.24087	1	0.927	0.888	1.107	0.631	0.998	1.125	1.031	1.13	1.164	0.879	0.159181	0.828	0.29542	0.943	0.67952
U3I643	1316	S	Transcription initiation factor TFIID subunit OS=Anas platyrhynchos OX=8839 GN=TAF1 PE=3 SV=1	TAF1	1	0.00152488	94.692	RKS(1)LVLK	3	0.23424	1
U3I643	1131	S	Transcription initiation factor TFIID subunit OS=Anas platyrhynchos OX=8839 GN=TAF1 PE=3 SV=1	TAF1	0.878925	4.86376e-14	148.66	DDDTAS(0.084)VT(0.036)S(0.879)LNS(0.001)SATGR	2	-0.61528	1	0.971	0.981	1.167	0.965	0.818	0.992	0.875	1.197	1.088	0.987	0.94382	0.878	0.32124	0.89	0.2403
U3I646	49	S	Carbonic anhydrase 2 OS=Anas platyrhynchos OX=8839 GN=CA2 PE=4 SV=1	CA2	0.886254	1.58581e-15	156.88	YDAS(0.013)LKPLS(0.886)FS(0.101)YDAGTAK	3	0.75606	2	0.668	0.823	0.631	2.082	1.803	2.696	0.557	0.631	0.725	1.109	0.40656	3.44	0.00093903	3.101	0.00140184
U3I646	175	S	Carbonic anhydrase 2 OS=Anas platyrhynchos OX=8839 GN=CA2 PE=4 SV=1	CA2	0.738605	0.0015385	63.225	QAS(0.739)FT(0.261)NFDPTGLLPACR	3	0.9204	1
U3I653	1547	S	Myosin VA OS=Anas platyrhynchos OX=8839 GN=MYO5A PE=3 SV=1	MYO5A	0.997134	5.84866e-30	191.78	TS(0.003)S(0.997)IADEGTYTLDSIIR	2	0.070282	2	0.92	0.929	0.92	1.131	0.969	0.715	1.219	1.01	1.095	0.833	0.081139	0.847	0.28116	1.017	0.99396
U3I654	995	S	Inhibitor of Bruton tyrosine kinase OS=Anas platyrhynchos OX=8839 GN=IBTK PE=4 SV=1	IBTK	0.525429	9.08939e-23	165.34	S(0.05)DS(0.424)S(0.525)GGYNLSDIIQSPASTGSIK	3	0.46121	1
U3I654	1047	S	Inhibitor of Bruton tyrosine kinase OS=Anas platyrhynchos OX=8839 GN=IBTK PE=4 SV=1	IBTK	0.999998	0.000190498	153.81	DLQS(1)PDFTK	3	-0.41319	2	1.171	1.092	1.213	1.186	0.93	0.808	0.978	0.937	0.78	1.29	0.02726	1.085	0.60672	0.841	0.187342
U3I655	168	S	Epsin 3 OS=Anas platyrhynchos OX=8839 GN=EPN3 PE=4 SV=1	EPN3	0.866408	1.02477e-05	115.53	GSPSSFNSS(0.013)S(0.077)S(0.866)S(0.043)PR	2	-1.4937	1	0.873	0.939	0.878	0.916	1.177	1.164	1.123	1.081	0.986	0.843	0.019859	1.021	0.87006	1.211	0.094885
U3I663	630	T	NBR1, autophagy cargo receptor OS=Anas platyrhynchos OX=8839 GN=NBR1 PE=4 SV=1	NBR1	0.574007	1.27543e-09	135.08	S(0.426)LT(0.574)LDAAPDHKPPQK	4	0.14592	1
U3I668	13	S	Uncharacterized protein OS=Anas platyrhynchos OX=8839 GN=LOC101797756 PE=4 SV=1	LOC101797756	0.996888	5.66809e-27	214.63	SS(0.003)S(0.997)FGVPNASSIK	2	-0.6228	4	0.835	0.777	0.815	1.505	1.408	1.167	1.048	1.002	0.88	0.828	0.030102	1.392	0.0238	1.681	0.0028799
U3I669	685	S	RALBP1 associated Eps domain containing 1 OS=Anas platyrhynchos OX=8839 GN=REPS1 PE=4 SV=1	REPS1	0.979977	0.000119577	86.258	TGVIAAVLAS(0.02)QPS(0.98)IPR	3	1.0139	1
U3I669	118	S	RALBP1 associated Eps domain containing 1 OS=Anas platyrhynchos OX=8839 GN=REPS1 PE=4 SV=1	REPS1	0.994729	5.42625e-19	147.16	TSTDQQES(0.029)T(0.15)S(0.819)PVVS(0.006)PQQS(0.995)PPT(0.293)S(0.701)PHT(0.007)WR	3	0.32926	4	1.014	0.961	0.995	1.076	0.976	1.053	0.96	1.029	1.076	0.969	0.45106	1.013	0.78138	1.045	0.26082
U3I669	122	S	RALBP1 associated Eps domain containing 1 OS=Anas platyrhynchos OX=8839 GN=REPS1 PE=4 SV=1	REPS1	0.709461	5.42625e-19	147.16	TSTDQQESTSPVVS(0.021)PQQS(0.976)PPT(0.282)S(0.709)PHT(0.012)WR	3	0.47131	2	1.053	0.974	0.92	1.1	0.938	1.031	0.961	1.038	1.099	0.951	0.416	0.991	0.87626	1.041	0.54548
U3I669	91	S	RALBP1 associated Eps domain containing 1 OS=Anas platyrhynchos OX=8839 GN=REPS1 PE=4 SV=1	REPS1	0.927109	2.41674e-05	111.35	GS(0.927)VS(0.073)HDAVQQR	2	0.035459	3	0.678	0.661	0.556	0.329	0.711	0.444	1.686	1.569	1.526	0.396	0.000178503	0.31	0.032704	0.783	0.2784
U3I669	511	S	RALBP1 associated Eps domain containing 1 OS=Anas platyrhynchos OX=8839 GN=REPS1 PE=4 SV=1	REPS1	0.945714	0.00479667	78.098	S(0.031)S(0.024)S(0.946)LDMNR	2	-0.0038984	2	0.842	0.832	0.803	0.744	1.019	0.925	1.306	1.214	1.139	0.677	0.00075913	0.735	0.035535	1.085	0.5166
U3I669	121	T	RALBP1 associated Eps domain containing 1 OS=Anas platyrhynchos OX=8839 GN=REPS1 PE=4 SV=1	REPS1	0.570579	5.6327e-12	114.62	TSTDQQES(0.088)T(0.418)S(0.472)PVVS(0.054)PQQS(0.965)PPT(0.571)S(0.398)PHT(0.034)WR	4	-0.3274	1	0.914	0.93	1.19	0.928	1.063	1.306	1.093	0.938	0.853	1.052	0.68648	1.143	0.35232	1.087	0.57118
U3I669	93	S	RALBP1 associated Eps domain containing 1 OS=Anas platyrhynchos OX=8839 GN=REPS1 PE=4 SV=1	REPS1	0.685358	1.27355e-05	111.35	KGS(0.315)VS(0.685)HDAVQQR	4	-0.48899	1
U3I669	422	T	RALBP1 associated Eps domain containing 1 OS=Anas platyrhynchos OX=8839 GN=REPS1 PE=4 SV=1	REPS1	0.543976	6.49374e-23	159.75	T(0.544)GS(0.424)DHT(0.032)NPTSPLLVKPPDLPEENK	4	-0.012613	1	0.785	0.888	0.878	0.708	0.915	0.853	1.386	1.188	1.128	0.689	0.0072418	0.669	0.0147768	0.971	0.71246
U3I669	110	S	RALBP1 associated Eps domain containing 1 OS=Anas platyrhynchos OX=8839 GN=REPS1 PE=4 SV=1	REPS1	0.818717	9.34559e-11	106.36	TSTDQQES(0.029)T(0.15)S(0.819)PVVS(0.006)PQQS(0.995)PPT(0.293)S(0.701)PHT(0.007)WR	3	0.32926	1	1.182	0.995	0.746	1.208	0.915	0.986	0.99	1.037	1.039	0.953	0.67754	1.014	0.93648	1.064	0.67072
U3I669	222	S	RALBP1 associated Eps domain containing 1 OS=Anas platyrhynchos OX=8839 GN=REPS1 PE=4 SV=1	REPS1	0.985194	1.64519e-05	135.81	QS(0.003)S(0.985)S(0.012)YDDPWK	2	1.5776	1	0.846	0.778	0.756	0.95	0.954	0.978	1.397	1.19	1.009	0.662	0.0153632	0.801	0.153015	1.211	0.0053001
U3I669	221	S	RALBP1 associated Eps domain containing 1 OS=Anas platyrhynchos OX=8839 GN=REPS1 PE=4 SV=1	REPS1	0.942896	6.68826e-08	147.56	RQS(0.943)S(0.054)S(0.003)YDDPWK	2	0.18472	5	0.893	0.969	0.86	0.839	0.975	0.93	1.151	1.088	1.212	0.789	0.0072217	0.795	0.0131835	1.008	0.903
U3I669	134	S	RALBP1 associated Eps domain containing 1 OS=Anas platyrhynchos OX=8839 GN=REPS1 PE=4 SV=1	REPS1	1	0.0173739	47.352	HPS(1)GGNNER	3	0.1322	1	0.816	0.855	1.054	0.781	1.019	1.04	1.074	1.206	1.15	0.794	0.051417	0.828	0.116837	1.042	0.7614
U3I669	486	S	RALBP1 associated Eps domain containing 1 OS=Anas platyrhynchos OX=8839 GN=REPS1 PE=4 SV=1	REPS1	0.786197	0.000338222	80.066	S(0.173)HS(0.786)GT(0.573)S(0.468)PDNTAPPPPPPR	3	-0.28314	1	1.081	1.116	1.148	0.892	0.952	0.987	0.894	0.982	1.041	1.147	0.043699	0.971	0.61726	0.846	0.008181
U3I669	488	T	RALBP1 associated Eps domain containing 1 OS=Anas platyrhynchos OX=8839 GN=REPS1 PE=4 SV=1	REPS1	0.572635	0.000338222	80.066	S(0.173)HS(0.786)GT(0.573)S(0.468)PDNTAPPPPPPR	3	-0.28314	1	1.081	1.116	1.148	0.892	0.952	0.987	0.894	0.982	1.041	1.147	0.043699	0.971	0.61726	0.846	0.008181
U3I669	424	S	RALBP1 associated Eps domain containing 1 OS=Anas platyrhynchos OX=8839 GN=REPS1 PE=4 SV=1	REPS1	0.523423	1.32067e-06	87.948	T(0.417)GS(0.523)DHT(0.065)NPT(0.154)S(0.84)PLLVKPPDLPEENK	4	-0.29388	1
U3I669	431	S	RALBP1 associated Eps domain containing 1 OS=Anas platyrhynchos OX=8839 GN=REPS1 PE=4 SV=1	REPS1	0.971058	2.12801e-31	179.67	TGSDHTNPT(0.029)S(0.971)PLLVKPPDLPEENK	4	0.35189	3	0.894	0.924	0.869	0.937	1.18	0.952	1.2	1.115	0.952	0.822	0.053597	0.939	0.56308	1.142	0.170435
U3I669	223	S	RALBP1 associated Eps domain containing 1 OS=Anas platyrhynchos OX=8839 GN=REPS1 PE=4 SV=1	REPS1	0.903433	0.00015841	95.662	RQS(0.743)S(0.353)S(0.903)YDDPWK	3	-0.14109	2	0.913	0.869	0.781	0.858	1.018	1.015	1.171	1.119	1.208	0.733	0.0036353	0.826	0.033464	1.128	0.176896
U3I669	658	S	RALBP1 associated Eps domain containing 1 OS=Anas platyrhynchos OX=8839 GN=REPS1 PE=4 SV=1	REPS1	1	2.10953e-36	217.73	LKS(1)EDELRPEAEEHTQK	3	0.47126	3	0.854	0.809	0.919	0.795	0.881	0.914	1.228	1.266	1.154	0.708	0.00165773	0.71	0.0023226	1.003	0.96318
U3I670	83	S	Insulin like growth factor 2 mRNA binding protein 2 OS=Anas platyrhynchos OX=8839 GN=IGF2BP2 PE=4 SV=1	IGF2BP2	0.970311	4.31221e-51	242.8	VSYIPDEEVS(0.03)S(0.97)PPPPQR	2	0.3449	4	0.933	1.067	0.999	0.851	0.882	0.859	1.078	1.1	1.136	0.905	0.072059	0.782	0.000195919	0.864	0.022881
U3I670	101	S	Insulin like growth factor 2 mRNA binding protein 2 OS=Anas platyrhynchos OX=8839 GN=IGF2BP2 PE=4 SV=1	IGF2BP2	0.861729	6.97617e-12	146.19	EQGS(0.138)S(0.862)PGGSSQPK	2	-0.31406	2	0.874	1.01	0.896	0.413	0.781	0.702	1.311	1.225	1.332	0.719	0.0029961	0.49	0.063781	0.682	0.107983
U3I675	701	S	Inositol 1,4,5-trisphosphate receptor type 3 OS=Anas platyrhynchos OX=8839 GN=ITPR3 PE=4 SV=1	ITPR3	0.989747	6.77067e-23	171.08	KQS(0.99)IFS(0.01)PPSLSAGSTPEPVDR	4	0.13474	3	0.914	0.796	0.857	0.965	0.79	0.862	1.28	1.179	1.155	0.71	0.0025184	0.724	0.0078407	1.019	0.81564
U3I678	521	S	Exportin 4 OS=Anas platyrhynchos OX=8839 GN=XPO4 PE=4 SV=1	XPO4	0.999994	3.73113e-10	136.61	HQQQLLAS(1)PASASIDNK	3	-3.3152	1	1.12	1.061	1.079	1.16	1.04	1.064	0.919	0.883	0.912	1.201	0.00081512	1.203	0.0066039	1.001	0.99254
U3I679	234	S	Uncharacterized protein OS=Anas platyrhynchos OX=8839 GN=ALDH3A2 PE=3 SV=1	ALDH3A2	1	0.000986713	99.732	IVS(1)LLEGQK	2	0.050279	2	1.234	0.793	1.16	1.274	1.05	1.029	0.987	0.848	0.861	1.182	0.35942	1.244	0.060998	1.052	0.69806
U3I692	243	T	Uncharacterized protein OS=Anas platyrhynchos OX=8839 PE=4 SV=1	---	0.926422	0.00294212	64.565	RPT(0.926)S(0.074)FADELAAR	3	-0.93221	1	0.964	0.856	0.91	0.994	1.207	1.141	0.906	1.069	1.18	0.865	0.1724	1.059	0.56588	1.224	0.040637
U3I692	119	S	Uncharacterized protein OS=Anas platyrhynchos OX=8839 PE=4 SV=1	---	1	2.00124e-36	236.96	AGNS(1)DS(1)EEEESNER	2	-1.3691	1	0.769	0.652	0.745	0.267	0.636	0.547	1.553	1.749	1.302	0.47	0.00166371	0.315	0.0124977	0.669	0.163898
U3I692	244	S	Uncharacterized protein OS=Anas platyrhynchos OX=8839 PE=4 SV=1	---	0.848988	0.000224004	87.419	KRPT(0.151)S(0.849)FADELAAR	3	-0.35829	1	0.943	1.002	0.882	1.051	1.141	1.047	1.093	0.978	1.002	0.92	0.169404	1.054	0.29392	1.146	0.041942
U3I692	117	S	Uncharacterized protein OS=Anas platyrhynchos OX=8839 PE=4 SV=1	---	1	2.00124e-36	236.96	AGNS(1)DS(1)EEEESNER	2	-1.3691	2	0.839	0.84	0.966	0.277	0.901	0.739	1.192	1.546	1.277	0.659	0.0103802	0.477	0.085122	0.725	0.35802
U3I693	21	S	Acetyl-coenzyme A synthetase OS=Anas platyrhynchos OX=8839 GN=ACSS1 PE=3 SV=1	ACSS1	1	8.39796e-51	227.25	LNVSVNCLDQHVEKS(1)PDR	3	1.2659	2	1.289	1.163	1.242	1.169	1.099	1.112	0.81	0.688	0.789	1.615	0.00122042	1.478	0.00190103	0.915	0.067865
U3I695	1190	S	Serine/threonine kinase 10 OS=Anas platyrhynchos OX=8839 GN=STK10 PE=4 SV=1	STK10	0.999231	3.19907e-45	244.73	LSEEADEQTPAS(0.999)PT(0.001)K	3	-0.012601	2	1.164	0.809	0.808	1.414	0.965	0.949	1.155	0.924	0.928	0.925	0.56972	1.107	0.58246	1.197	0.37594
U3I695	486	S	Serine/threonine kinase 10 OS=Anas platyrhynchos OX=8839 GN=STK10 PE=4 SV=1	STK10	1	9.25148e-69	245.11	RDPS(1)EVS(1)QLS(1)FDGEKPPDS(0.233)S(0.191)S(0.576)PK	4	0.78583	17	1.044	1.009	0.9	1.213	0.966	0.971	1.035	0.974	1.008	0.979	0.65652	1.044	0.65052	1.067	0.52512
U3I695	497	S	Serine/threonine kinase 10 OS=Anas platyrhynchos OX=8839 GN=STK10 PE=4 SV=1	STK10	0.787119	8.1176e-53	220.96	DPSEVSQLSFDGEKPPDS(0.004)S(0.209)S(0.787)PK	3	-0.58792	2	1.475	1.293	1.297	1.015	0.889	1.152	0.712	0.697	0.769	1.866	0.00029626	1.403	0.0143016	0.752	0.028802
U3I695	655	S	Serine/threonine kinase 10 OS=Anas platyrhynchos OX=8839 GN=STK10 PE=4 SV=1	STK10	0.956327	0.0019416	136.96	ESGS(0.043)IS(0.956)LK	2	0.27512	1	0.809	0.781	0.806	0.837	1.502	1.074	1.286	1.048	0.974	0.724	0.063959	1.032	0.96268	1.424	0.195661
U3I695	480	S	Serine/threonine kinase 10 OS=Anas platyrhynchos OX=8839 GN=STK10 PE=4 SV=1	STK10	1	7.47452e-61	228.49	RDPS(1)EVS(1)QLS(1)FDGEKPPDS(0.233)S(0.191)S(0.576)PK	4	0.78583	17	1.065	1.042	0.934	1.191	0.897	0.92	1.018	0.966	1.04	1.006	0.92772	0.995	0.8938	0.989	0.86708
[truncated: 6,904 more rows]

## Sheet: Table S2
Table S2 The number of phosphorylated proteins belonging to different GO terms.
[truncated: 46 more rows]

## Sheet: Table S3
Table S3 The number of phosphorylated proteins belonging to different KOG terms.
[truncated: 30 more rows]

[truncated: 6 more sheets: Table S4, Table S5, Table S6, Table S7, Table S8, Table S9]
